# Supplementary material for: Wolves, dogs and humans in regular contact can mutually impact each other’s skin microbiota
Source: Sci Rep. 2021 Aug 24;11:17106. doi: 10.1038/s41598-021-96160-7 (PMC8385068; doi:10.1038/s41598-021-96160-7)
Supplement: Supplementary file 4 — Supplementary Dataset 1. [file 41598_2021_96160_MOESM4_ESM.xlsx]

## Sheet: Suppl_table_1
Wolves, dogs and humans in regular contact can mutually impact each other’s skin microbiota
Stefanie Urimare Wetzels, Cameron R. Strachan, Beate Conrady, Martin Wagner, Iwan Anton Burgener, Zsófia Virányi, Evelyne Selberherr
Human	Owner of	Diet	Last antibiotic treatment	Sex	Age				Contact with WSC animals
H5	PD6	Omnivore	several months to one year ago	female	adult				very close but rare contact or less close but more frequent contact
H2	PD1	Omnivore	more than one year ago	female	adult				plenty of direct contact on a daily basis
H4	PD3 & PD2	Omnivore	as a child	female	adult				plenty of direct contact on a daily basis
H3	PD9	Omnivore	several months to one year ago	female	adult				plenty of direct contact on a daily basis
H9	PD7	Omnivore	several months to one year ago	female	adult				less close and not very frequent contact
H10	PD8	Pescetarian	never	female	adult				less close and not very frequent contact
H8	PD11	Omnivore	more than one year ago	female	adult				less close and not very frequent contact
H7	PD4 & PD5	Omnivore	more than one year ago	female	adult				plenty of direct contact on a daily basis
H6	PD10	Omnivore	several months to one year ago	female	adult				less close and not very frequent contact
H12	PD12	Omnivore	several months to one year ago	female	adult				very close but rare contact or less close but more frequent contact
H11	-	Omnivore	more than one year ago	female	adult				very close but rare contact or less close but more frequent contact
H1	-	Omnivore	more than one year ago	female	adult				very close but rare contact or less close but more frequent contact
Petdog	Owner	Dominant diet	Last antibiotic treatment	Sex	Age	Relateness to other dogs from study	Parentage	Gastro-intestinal issues	contact with WSC animals	Did your dog get internal or external treatment against parasites last time?
PD6	H5	Mainly dry food	more than one year ago	male - intact	15	no	shelter	no	weekly or more often at the WSC, access to different facilities, no or very rare direct contact with WSC animals	internal medication against parasites
PD4	H7	Mainly wet food	several months to one year ago	male - neutered	12	no	private	no	weekly or more often at the WSC, access to different facilities, no or very rare direct contact with WSC animals	spot-on or other external medication against parasites
PD3	H4	Mainly dry food	never	male - intact	3	son of D7, thus related to D6, D9, D4	WSC	no	4 to 7 times weekly at the WSC, direct contact with some the WSC animals	spot-on or other external medication against parasites
PD1	H2	Mainly dry food	several months to one year ago	male - neutered	7	no	WSC	yes	4 to 7 times weekly at the WSC, direct contact with some the WSC animals	internal medication against parasites
PD2	H4	Mainly dry food	several months to one year ago	female - intact	2	no	breeder	no	4 to 7 times weekly at the WSC, direct contact with some the WSC animals	spot-on or other external medication against parasites
PD9	H3	Mainly wet food	more than one year ago	male - neutered	10	no	shelter	yes	never or max. weekly at the WSC, even then mainly down at the house, rarely close to the animal facilities (onyl visitor area)
PD7	H9	Mainly dry food	more than one year ago	male - neutered	8	sibling of D14	WSC	no	never or max. weekly at the WSC, even then mainly down at the house, rarely close to the animal facilities (onyl visitor area)	spot-on or other external medication against parasites
PD8	H10	Mainly wet food	never	male - neutered	4	no	shelter	no	never or max. weekly at the WSC, even then mainly down at the house, rarely close to the animal facilities (onyl visitor area)	internal medication against parasites
PD11	H8	Mainly dry food	more than one year ago	male - intact	13	no	private	no	never or max. weekly at the WSC, even then mainly down at the house, rarely close to the animal facilities (onyl visitor area)	spot-on or other external medication against parasites
PD5	H7	Mainly wet food	several months to one year ago	female - intact	1	no	breeder	no	weekly or more often at the WSC, access to different facilities, no or very rare direct contact with WSC animals	spot-on or other external medication against parasites
PD10	H6	BARF	more than one year ago	female - intact	10	sibling of PD1	WSC	no	weekly or more often at the WSC, access to different facilities, no or very rare direct contact with WSC animals	internal medication against parasites
PD12	H12	Mainly dry food	never	female - intact	1	no	breeder	no	weekly or more often at the WSC, access to different facilities, no or very rare direct contact with WSC animals	spot-on or other external medication against parasites
Dog/Wolf	Pack	Dominant diet	Last antibiotic treatment	Sex	Age	Related animals		gastro-intestinal problems		Did your dog get internal or external treatment against parasites last time?
D12	D_pack_A	Mainly dry food	never	male	3	mother: D2; litter mates: D15, D1, D8		no		spot on against ektoparasites
D15	D_pack_B	Mainly dry food	several months to one year ago	male	3	mother: D2; litter mates: D12, D1, D8		yes		spot on against ektoparasites
D8	D_pack_A	Mainly dry food	more than one year ago	female	3	mother: D2; litter mates: D12, D1, D15		no		spot on against ektoparasites
D6	D_pack_C	Mainly dry food	more than one year ago	female	3	mother: D7; siblings: D4, D9; aunt: D10		no		spot on against ektoparasites
D14	D_pack_D	Mainly dry food	more than one year ago	male	8			no		spot on against ektoparasites
D5	D_pack_C	Mainly dry food	several months to one year ago	female	6			no		spot on against ektoparasites
D9	D_pack_E	Mainly dry food	more than one year ago	male	3	mother: D7; siblings: D4, D6; aunt: D10		no		spot on against ektoparasites
D3	D_pack_E	Mainly dry food	more than one year ago	male	7	sibling: D13		no		spot on against ektoparasites
D10	D_pack_E	Mainly dry food	more than one year ago	female	6	sibling: D7; nephews/nieces: D4, D9, D6		no		spot on against ektoparasites
D13	D_pack_D	Mainly dry food	more than one year ago	female	7	sibling: D3		no		spot on against ektoparasites
D1	D_pack_F	Mainly dry food	more than one year ago	male	3	mother: D2; litter mates: D12, D8, D15		no		spot on against ektoparasites
D7	D_pack_C	Mainly dry food	more than one year ago	female	6	sibling: D10; children: D6, D4, D9		no		spot on against ektoparasites
D4	D_pack_C	Mainly dry food	never	male	3	mother: D7; siblings: D6, D9; aunt: D10		no		spot on against ektoparasites
D11	D_pack_A	Mainly dry food	more than one year ago	male	7			no		spot on against ektoparasites
D2	D_pack_B	Mainly dry food	more than one year ago	female	6	children: D8, D15, D1, D12		no		spot on against ektoparasites
W4	W_pack_A	BARF, whole dead animals	several months to one year ago	male	8			no		spot on against ektoparasites
W13	W_pack_A	BARF, whole dead animals	more than one year ago	female	5			no		spot on against ektoparasites
W8	W_pack_B	BARF, whole dead animals	more than one year ago	male	5			no		spot on against ektoparasites
W16	W_pack_C	BARF, whole dead animals	several months to one year ago	male	7			no		spot on against ektoparasites
W5	W_pack_D	BARF, whole dead animals	more than one year ago	male	9	cousin: W2, W15		no		spot on against ektoparasites
W1	W_pack_C	BARF, whole dead animals	never	male	5	sibling: W9		no		spot on against ektoparasites
W7	W_pack_B	BARF, whole dead animals	more than one year ago	female	8	sibling: W6		no		spot on against ektoparasites
W11	W_pack_E	BARF, whole dead animals	several months to one year ago	female	1	sibling: W10		no		spot on against ektoparasites
W14	W_pack_F	BARF, whole dead animals	never	female	1	sibling: W12, W3		no		spot on against ektoparasites
W12	W_pack_E	BARF, whole dead animals	never	male	1	sibling: W3, W14		no		spot on against ektoparasites
W3	W_pack_F	BARF, whole dead animals	never	male	1	sibling: W12, W14		no		spot on against ektoparasites
W9	W_pack_G	BARF, whole dead animals	more than one year ago	female	5	sibling: W1		no		spot on against ektoparasites
W15	W_pack_D	BARF, whole dead animals	several months to one year ago	female	9	sibling: W2; cousin: W5		no		spot on against ektoparasites
W10	W_pack_E	BARF, whole dead animals	never	male	1	sibling: W11		no		spot on against ektoparasites
W6	W_pack_B	BARF, whole dead animals	more than one year ago	male	8	sibling: W7		no		spot on against ektoparasites
W2	W_pack_D	BARF, whole dead animals	more than one year ago	male	9	sibling: W15; cousin: W5		no		spot on against ektoparasites
