# Supplementary material for: Wolves, dogs and humans in regular contact can mutually impact each other’s skin microbiota
Source: Sci Rep. 2021 Aug 24;11:17106. doi: 10.1038/s41598-021-96160-7 (PMC8385068; doi:10.1038/s41598-021-96160-7)
Supplement: Supplementary file 5 — Supplementary Dataset 2. [file 41598_2021_96160_MOESM5_ESM.xlsx]

## Sheet: Tabelle1
Wolves, dogs and humans in regular contact can mutually impact each other’s skin microbiota
Stefanie Urimare Wetzels, Cameron R. Strachan, Beate Conrady, Martin Wagner, Iwan Anton Burgener, Zsófia Virányi, Evelyne Selberherr
	Human	ASV number	Rel. [%]	Pet Dog	ASV number	Rel. [%]	WSC Dog	ASV number	Rel. [%]	WSC Wolf	ASV number	Rel. [%]
	Staphylococcus	1	7,22 ± 6,700	Pseudomonas	6	0,52 ± 1,225	Rhodococcus	5	1,26 ± 0,892	Pseudomonas	6	1,10 ± 2,541
	Staphylococcus	2	5,19 ± 4,930	Micrococcus	17	0,49 ± 0,492	Staphylococcus	21	1,11 ± 4,252	Rhodococcus	5	0,83 ± 0,849
	Staphylococcus	3	4,58 ± 4,227	Rhodococcus	5	0,48 ± 0,522	Gp4	22	0,74 ± 0,549	Pseudomonas	18	0,67 ± 1,451
	Staphylococcus	4	4,12 ± 3,960	unclassified Intrasporangiaceae	32	0,48 ± 0,501	Rhodococcus	15	0,64 ± 0,581	Pseudomonas	20	0,63 ± 1,433
	Staphylococcus	7	2,46 ± 2,434	Sphingomonas	10	0,46 ± 0,401	Staphylococcus	59	0,64 ± 2,194	Sphingomonas	10	0,60 ± 0,530
	Staphylococcus	8	2,39 ± 2,409	Pedobacter	36	0,45 ± 0,379	Sphingomonas	10	0,63 ± 0,370	unclassified Xanthomonadaceae	14	0,59 ± 0,498
	Cutibacterium	9	2,21 ± 2,576	unclassified Microbacteriaceae	27	0,41 ± 0,242	unclassified Micrococcaceae	13	0,60 ± 0,386	Pseudomonas	29	0,51 ± 1,230
	Streptococcus	11	1,94 ± 3,045	Nocardioides	31	0,36 ± 0,421	Rhodococcus	16	0,59 ± 0,500	unclassified Micrococcaceae	13	0,47 ± 0,359
	Staphylococcus	12	1,78 ± 1,848	unclassified Xanthomonadaceae	14	0,35 ± 0,342	Massilia	28	0,54 ± 0,489	Rhodococcus	15	0,43 ± 0,603
	Cutibacterium	19	1,54 ± 1,745	Corynebacterium	138	0,35 ± 1,010	Janibacter	23	0,54 ± 0,591	Rhodococcus	16	0,42 ± 0,549
	Cutibacterium	26	1,36 ± 1,472	unclassified Micrococcaceae	13	0,35 ± 0,213	Staphylococcus	77	0,51 ± 1,938	Janibacter	23	0,40 ± 0,703
	Streptococcus	25	1,31 ± 1,875	Sphingomonas	35	0,35 ± 0,555	Rhodococcus	24	0,50 ± 0,439	Sphingomonas	48	0,38 ± 0,404
	Cutibacterium	33	1,22 ± 1,338	unclassified Pasteurellaceae	40	0,34 ± 0,237	Spartobacteria_genera_incertae_sedis	34	0,47 ± 0,587	Sphingosinicella	43	0,37 ± 0,377
	Corynebacterium	30	1,19 ± 2,431	Conchiformibius	120	0,34 ± 0,275	Staphylococcus	96	0,46 ± 1,787	unclassified Moraxellaceae	113	0,36 ± 1,452
	Micrococcus	17	1,09 ± 1,244	Polaromonas	42	0,32 ± 0,440	Nocardioides	31	0,45 ± 0,447	Spartobacteria_genera_incertae_sedis	34	0,34 ± 0,666
	unclassified Actinomycetales	37	0,96 ± 2,368	Acinetobacter	82	0,30 ± 0,288	Pedobacter	36	0,43 ± 0,479	Pseudomonas	60	0,34 ± 0,789
	Corynebacterium	54	0,79 ± 1,773	Clavibacter	79	0,30 ± 0,293	unclassified Microbacteriaceae	27	0,43 ± 0,313	unclassified Intrasporangiaceae	81	0,32 ± 0,424
	Pseudomonas	6	0,75 ± 1,455	Cryobacterium	47	0,29 ± 0,328	Sphingomonas	35	0,42 ± 0,434	Gp4	22	0,31 ± 0,318
	Cutibacterium	68	0,73 ± 0,911	Moraxella	65	0,29 ± 0,200	unclassified Xanthomonadaceae	14	0,39 ± 0,433	Rhodococcus	24	0,31 ± 0,451
	unclassified Actinomycetales	75	0,65 ± 1,682	Gp16	39	0,28 ± 0,367	Sphingomonas	44	0,36 ± 0,317	unclassified Micrococcaceae	45	0,31 ± 0,210
	unclassified Actinomycetales	80	0,63 ± 1,403	Rathayibacter	89	0,28 ± 0,243	Moraxella	61	0,35 ± 1,353	Polaromonas	42	0,30 ± 0,374
	Micrococcus	57	0,62 ± 0,914	Pseudomonas	64	0,28 ± 0,315	Sphingomonas	53	0,34 ± 0,412	Pseudomonas	58	0,30 ± 0,760
	Micrococcus	55	0,60 ± 0,773	unclassified NA	240	0,28 ± 0,446	Gp16	39	0,32 ± 0,408	Acinetobacter	49	0,29 ± 0,570
	Streptococcus	97	0,58 ± 0,862	Staphylococcus	1	0,27 ± 0,173	Rhodococcus	56	0,32 ± 0,293	Massilia	38	0,28 ± 0,360
	Micrococcus	70	0,54 ± 0,751	Sphingomonas	48	0,27 ± 0,361	Spartobacteria_genera_incertae_sedis	88	0,32 ± 0,307	Staphylococcus	62	0,28 ± 0,546
	unclassified Actinomycetales	104	0,54 ± 1,353	Pseudomonas	63	0,26 ± 0,270	Pseudomonas	6	0,31 ± 0,469	Sphingomonas	53	0,27 ± 0,257
	Streptococcus	108	0,53 ± 0,947	unclassified Intrasporangiaceae	46	0,25 ± 0,336	Pseudomonas	52	0,31 ± 0,549	Acinetobacter	41	0,27 ± 0,258
	Streptococcus	115	0,51 ± 0,797	Sphingomonas	74	0,25 ± 0,250	Janibacter	51	0,31 ± 0,635	Cryobacterium	47	0,27 ± 0,296
	Rhodococcus	5	0,50 ± 0,759	Sphingomonas	44	0,24 ± 0,146	Staphylococcus	164	0,31 ± 1,184	Phycicoccus	133	0,27 ± 0,312
	Gemella	137	0,44 ± 0,484	Porphyromonas	131	0,24 ± 0,238	Nocardioides	66	0,30 ± 0,315	unclassified Moraxellaceae	180	0,27 ± 1,067
	Corynebacterium	136	0,43 ± 0,940	Pseudomonas	18	0,22 ± 0,510	Sphingosinicella	43	0,30 ± 0,358	Janibacter	51	0,26 ± 0,319
	Enhydrobacter	71	0,41 ± 0,555	Pseudomonas	52	0,22 ± 0,223	Janibacter	50	0,30 ± 0,504	Massilia	28	0,25 ± 0,227
	Streptococcus	159	0,39 ± 0,755	unclassified Micrococcaceae	45	0,22 ± 0,198	Massilia	38	0,29 ± 0,301	Moraxella	61	0,25 ± 0,324
	Kocuria	161	0,39 ± 0,710	Flavobacterium	214	0,22 ± 0,415	Rhodococcus	69	0,29 ± 0,265	Janibacter	50	0,25 ± 0,347
	Corynebacterium	150	0,38 ± 0,878	unclassified Microbacteriaceae	91	0,22 ± 0,484	unclassified Comamonadaceae	123	0,29 ± 0,588	Sphingomonas	99	0,25 ± 0,481
	Stenotrophomonas	73	0,37 ± 1,197	Rhodococcus	16	0,21 ± 0,270	Conchiformibius	85	0,28 ± 0,382	Arthrobacter	67	0,25 ± 0,189
	unclassified Pasteurellaceae	170	0,35 ± 0,541	Rhodococcus	15	0,21 ± 0,335	unclassified Intrasporangiaceae	32	0,27 ± 0,537	Clostridium sensu stricto	156	0,25 ± 0,350
	Corynebacterium	184	0,35 ± 0,640	Macrococcus	216	0,21 ± 0,209	Moraxella	65	0,27 ± 0,428	unclassified Microbacteriaceae	27	0,24 ± 0,294
	Pseudomonas	18	0,33 ± 0,821	unclassified Cyanobacteria	116	0,21 ± 0,200	Listeria	190	0,27 ± 0,406	Sphingomonas	74	0,24 ± 0,272
	Pseudomonas	20	0,33 ± 0,734	Pseudomonas	20	0,20 ± 0,506	Moraxella	155	0,26 ± 1,008	Pseudomonas	100	0,24 ± 0,586
	Acinetobacter	128	0,32 ± 0,435	Rhodococcus	24	0,20 ± 0,273	Staphylococcus	192	0,26 ± 1,026	Acinetobacter	134	0,24 ± 0,679
	Enhydrobacter	160	0,31 ± 0,437	Massilia	38	0,20 ± 0,219	Acinetobacter	49	0,25 ± 0,519	Nocardioides	31	0,23 ± 0,290
	Acinetobacter	41	0,30 ± 0,711	Kingella	255	0,20 ± 0,191	Sphingosinicella	72	0,25 ± 0,387	Acinetobacter	84	0,23 ± 0,383
	Corynebacterium	172	0,30 ± 0,358	Corynebacterium	340	0,20 ± 0,617	Capnocytophaga	135	0,25 ± 0,540	Stenotrophomonas	73	0,23 ± 0,723
	Corynebacterium	221	0,30 ± 0,744	Kocuria	376	0,20 ± 0,342	Rhodococcus	78	0,25 ± 0,242	Gp16	39	0,22 ± 0,330
	Pseudomonas	29	0,28 ± 0,690	Micrococcus	57	0,19 ± 0,266	Massilia	102	0,25 ± 0,280	Rhodococcus	56	0,22 ± 0,282
	Enhydrobacter	222	0,27 ± 0,423	Massilia	28	0,19 ± 0,223	unclassified Pasteurellaceae	40	0,24 ± 0,274	Ferruginibacter	93	0,22 ± 0,247
	Corynebacterium	257	0,26 ± 0,472	Pseudomonas	183	0,19 ± 0,257	Bergeyella	114	0,24 ± 0,320	Sphaerobacter	110	0,22 ± 0,257
	unclassified Carnobacteriaceae	258	0,25 ± 0,371	Dietzia	344	0,19 ± 0,237	unclassified Intrasporangiaceae	46	0,23 ± 0,363	unclassified Xanthomonadaceae	145	0,22 ± 0,460
	Cutibacterium	270	0,25 ± 0,854	Porphyromonas	139	0,19 ± 0,358	Fusobacterium	109	0,23 ± 0,513	unclassified Moraxellaceae	227	0,22 ± 0,834
	Relative abundance ± standard deviation (Rel.)
