# Supplementary material for: Wolves, dogs and humans in regular contact can mutually impact each other’s skin microbiota
Source: Sci Rep. 2021 Aug 24;11:17106. doi: 10.1038/s41598-021-96160-7 (PMC8385068; doi:10.1038/s41598-021-96160-7)
Supplement: Supplementary file 6 — Supplementary Dataset 3. [file 41598_2021_96160_MOESM6_ESM.xlsx]

## Sheet: ASV_absolute_counts
Wolves, dogs and humans in regular contact can mutually impact each other’s skin microbiota
Stefanie Urimare Wetzels, Cameron R. Strachan, Beate Conrady, Martin Wagner, Iwan Anton Burgener, Zsófia Virányi, Evelyne Selberherr
ASV_number	asv_id	D10s	D11s	D12s	D13s	D14s	D15s	D1s	D2s	D3s	D4s	D5s	D6s	D7s	D8s	D9s	H10s	H11s	H12s	H1s	H2s	H3s	H4s	H5s	H6s	H7s	H8s	H9s	PD10s	PD11s	PD12s	PD1s	PD2s	PD3s	PD4s	PD5s	PD6s	PD7s	PD8s	PD9s	W10s	W11s	W12s	W13s	W14s	W15s	W16s	W1s	W2s
1	5dd6a0f06cbb3b6b618bd63eafc08bfb	0	0	0	0	0	0	266	0	0	0	0	0	0	0	0	11244	3603	2142	2493	1822	175	1597	518	792	2984	1066	11308	162	0	0	223	211	271	218	102	180	166	109	225	0	0	0	0	0	0	0	0	0
2	d7563e1a7565dc4dd5e90f4b4d6544d9	0	0	0	0	0	82	0	0	0	0	0	0	0	0	0	8334	2589	1502	1817	858	131	1220	385	614	2080	763	8284	118	0	214	114	0	0	207	88	64	181	185	151	0	0	0	0	0	0	0	0	0
3	db0b627b3fa95628ab1febea1c143141	0	0	0	0	0	0	0	0	0	0	0	0	0	0	0	7204	2243	1171	1585	704	225	1064	309	533	1941	681	7053	94	0	0	214	0	0	0	0	0	169	211	186	0	0	0	0	0	0	0	0	0
4	77b26bc2e1127952840968def4f69be0	0	0	0	0	0	0	0	0	0	0	0	0	0	0	0	6752	2091	1199	1430	670	104	951	281	491	1580	611	6642	91	0	0	107	0	0	0	0	67	149	68	125	0	0	0	0	0	0	0	0	0
5	3cfbd97c152308d62f27ebd8c67210f2	844	265	186	1342	768	1188	227	192	0	281	1219	152	146	394	208	0	0	69	274	152	285	156	0	436	187	0	45	985	0	106	676	0	280	152	262	218	187	166	205	149	254	190	313	309	369	0	300	192
6	ad37dce6b4e45feaffa2e7b01ce09516	249	435	0	295	0	334	0	168	0	101	47	0	0	76	0	0	0	67	39	220	208	2755	0	141	271	0	0	226	0	0	103	2425	168	0	346	0	0	0	179	122	131	214	2152	1862	1118	0	0	0
7	869e269b724c9cc4235a5a0781cd611b	0	0	0	0	0	0	0	0	0	0	0	0	0	0	0	4116	1246	736	889	429	0	665	215	271	940	340	4033	0	0	0	0	0	0	0	0	0	59	86	79	0	0	0	0	0	0	0	0	0
8	6e804ce9739ee8bbaf97cb6212eb6366	0	0	0	0	0	0	0	0	0	0	0	0	0	0	0	4117	1192	660	856	384	0	612	171	296	927	341	3929	0	0	0	0	0	0	0	0	0	64	0	58	0	0	0	0	0	0	0	0	0
9	dd24f8bca36532e2a9a1d56f38c0b3e0	0	0	0	0	0	0	52	0	0	0	0	0	0	0	0	3386	2193	337	1942	480	0	146	0	1947	155	308	519	0	0	0	0	0	0	0	0	0	0	0	0	0	0	0	0	0	0	0	0	0
10	99121f2b1f75542f2286c68417b9d5ef	179	132	0	947	332	343	233	152	41	219	220	228	365	180	168	116	0	289	0	0	0	134	54	0	0	206	0	195	234	789	147	215	158	107	48	148	194	161	435	262	97	735	158	0	185	826	0	214
11	e882eeb6e17bc2878aafd28d7e0f58b2	62	0	0	0	0	0	0	0	0	0	0	0	0	0	0	191	0	591	538	241	242	267	2840	233	0	3050	129	109	0	100	180	95	0	0	0	45	87	191	208	0	0	0	0	0	0	0	0	0
12	c0118475352c0a977366e230c1e385f4	0	0	0	0	0	0	0	0	0	0	0	0	0	0	0	2970	858	507	611	282	0	414	167	193	686	227	3157	0	0	0	0	0	0	0	0	0	0	0	49	0	0	0	0	0	0	0	0	0
13	2aa3c34fc1bce10f1974d2d64bbad113	386	239	0	222	164	361	247	313	0	274	131	310	202	253	159	0	0	0	38	216	0	0	0	84	0	0	0	243	0	357	243	226	167	149	374	153	0	164	304	215	273	187	242	134	185	230	237	143
14	61462e38c598cb877c3f0e73c1ed2f8d	437	0	0	426	268	0	0	0	0	0	267	198	252	274	388	0	0	88	0	418	0	259	0	0	0	0	0	0	142	177	336	424	154	573	0	0	406	0	0	286	0	286	563	0	133	297	0	245
15	4dd79cfca5e956da4ba0ae3efd3b83ba	327	191	122	785	318	718	0	67	0	0	626	0	115	296	178	0	0	0	83	61	0	72	0	335	0	0	0	557	0	0	344	0	253	95	0	0	54	0	100	57	97	0	221	222	239	0	0	157
16	9c7382a1454cc1af2fec621a1a4b3153	274	172	165	668	279	623	0	129	0	0	521	0	198	233	169	50	0	0	0	146	0	175	0	303	0	60	0	424	0	0	301	167	233	143	0	0	0	0	164	103	0	0	172	244	225	0	0	129
17	869ee4c6df4c3a696b03d4eb6f2609d9	0	0	0	0	154	0	0	0	0	0	0	0	0	0	0	83	1219	631	363	289	156	180	217	1157	0	172	217	163	0	0	195	319	354	1007	464	0	253	0	847	102	0	0	0	0	0	0	0	0
18	763a935e7f7343731a574d4bc6ff511e	0	216	0	194	0	224	0	0	0	0	175	0	0	0	0	0	0	0	0	164	0	1547	0	0	207	0	0	182	0	0	93	1008	0	103	0	0	90	0	48	0	0	159	1272	1049	896	0	0	0
19	c05ddcdb79e2b1eacf16bbdd9d8ccd0d	0	0	0	0	0	0	0	0	0	0	0	0	0	0	0	2418	1534	235	1484	322	0	120	0	1098	185	218	335	0	0	0	0	0	0	26	0	0	0	18	0	0	0	0	0	0	0	0	0	0
20	53fe3653cd662ebcc5ff2370fa41b91c	0	150	0	172	0	177	0	0	0	0	126	0	0	0	0	0	0	0	0	165	0	1351	0	0	245	0	77	159	0	0	186	980	0	0	0	0	0	0	0	0	0	195	1166	1052	728	0	0	150
21	a0860f21f661a00d4587b3232c0cfc13	0	0	0	0	0	0	0	0	1638	0	95	0	0	0	0	0	0	0	0	0	0	0	0	0	0	0	0	0	131	0	0	0	0	0	106	0	0	0	0	91	0	0	0	0	0	0	0	0
22	092ec57f385fe0b0c6a4816f60ac639b	292	257	0	343	0	229	271	0	171	374	494	755	189	254	129	0	0	157	0	0	0	0	0	0	0	0	0	167	0	0	0	0	0	0	0	0	0	0	288	206	139	347	0	0	246	408	0	0
23	e1494d39d07c4a86e0d53497b1a1c707	226	0	0	180	514	376	0	0	0	399	203	245	313	439	195	0	0	474	0	0	0	0	0	162	0	0	0	0	0	0	178	0	0	297	0	0	0	0	0	317	0	252	133	0	104	0	0	145
24	7bd8b4dbbebc6e64e09eb09f2a85cbf8	239	165	75	640	256	543	0	0	31	0	493	0	86	223	124	0	237	0	0	88	0	0	43	266	0	0	0	417	132	0	241	0	149	101	0	0	0	0	90	0	0	0	172	207	222	70	0	108
25	ef3b19e508518bcfefd2f4d64d6e6d28	0	0	0	0	0	0	59	0	0	0	0	0	0	0	0	167	0	435	427	177	229	206	1771	136	0	1861	138	125	0	0	0	0	0	0	0	0	0	0	137	0	0	0	0	0	0	0	0	0
26	0d39aef56030af6cf867b54bc1d10dc8	0	0	0	0	0	0	0	0	0	0	0	0	0	0	0	2186	1293	199	1268	302	0	130	0	900	204	226	373	0	0	0	0	0	0	0	0	0	0	0	0	0	0	0	0	0	0	0	0	0
27	5718667545531012d811ece1eb690066	285	213	0	421	173	202	158	309	0	0	226	0	194	181	131	31	0	95	0	0	0	399	0	0	0	0	0	308	0	306	191	428	261	188	0	200	307	409	254	0	338	257	0	0	264	146	0	86
28	6526ef861f4b49865601c2a7061e0ffa	208	216	0	324	96	186	334	174	0	257	165	121	242	341	82	63	0	0	0	227	0	297	0	0	121	0	0	0	105	0	0	180	0	228	0	242	0	325	68	171	169	194	138	117	187	129	0	0
29	5f4860c5c7db8e4791af1e11772badae	0	153	0	169	205	182	0	0	0	0	0	0	0	0	148	0	0	0	0	140	0	1297	0	0	181	0	0	103	0	0	60	812	0	0	0	0	0	0	0	0	0	91	1074	881	691	0	0	0
30	f385cf141af4e068c9c15d0402db8009	0	0	0	0	0	0	0	0	0	0	44	0	0	0	0	315	164	169	259	280	0	160	215	400	2027	362	0	0	0	50	64	0	0	0	87	0	258	0	280	0	0	0	0	0	0	0	0	0
31	6aaea0d19696fb02fc7005064b98f834	229	0	0	343	396	176	106	0	0	0	199	0	589	259	407	0	0	0	0	473	0	0	0	0	0	0	0	0	0	692	298	483	260	380	0	246	0	0	0	0	0	212	0	155	446	0	0	0
32	b7069f127abd40b9ee92beba94ad430f	169	537	0	116	0	0	0	0	0	0	192	143	211	0	164	0	0	0	0	448	0	323	0	0	0	251	176	257	0	292	114	931	277	187	0	521	617	0	123	0	47	0	199	0	216	93	0	114
33	0e0fd91a49a9ae3c2299bac232fd86c4	0	0	0	0	0	0	0	0	0	0	0	0	0	0	0	1949	1196	176	1143	246	0	115	160	811	77	177	280	0	0	0	23	0	19	0	0	0	0	0	0	0	0	0	0	0	0	0	0	0
34	6e82172f484ed2c35671a07b3b206fe8	0	0	0	432	373	0	249	196	0	283	0	302	0	438	115	0	0	0	0	341	0	234	0	0	0	0	0	94	0	129	0	0	0	0	0	0	0	0	0	0	0	203	0	0	274	271	420	160
35	21b7382a43edd06be57966c6689a94fd	0	68	0	412	261	276	297	0	0	254	295	0	307	0	239	0	0	0	0	396	0	0	0	0	0	0	0	245	363	0	0	550	0	0	375	0	0	0	269	0	0	352	343	0	0	0	0	0
36	b2eb3c11b9628c380b88f0f2bc6fd012	253	0	0	443	0	219	319	308	0	0	477	0	457	0	244	0	0	0	0	0	0	0	0	0	0	0	0	522	202	445	0	337	322	0	0	0	356	258	274	0	0	0	151	0	182	215	0	0
37	e2221e6683c123cb06de34259341dfbd	0	0	0	54	0	0	0	0	0	0	0	0	0	0	40	180	257	143	3652	0	0	114	95	214	0	125	159	165	0	0	25	0	42	0	0	72	121	176	222	0	0	0	0	0	0	0	0	0
38	96d620dc775af00281a2e0c3aa64a02e	221	0	0	0	319	0	138	185	0	0	283	237	272	0	159	0	0	191	0	195	0	227	0	0	0	170	0	0	0	245	183	202	143	0	0	0	402	0	210	0	0	183	353	0	221	270	0	217
39	1a55da1d42757f4debea2487914e1c20	355	0	0	205	0	0	63	0	0	0	477	582	541	0	175	0	0	0	0	430	0	0	0	0	0	0	0	408	0	479	0	230	364	0	0	0	340	0	0	225	0	245	0	0	222	0	0	312
40	33a6eb120bd6bb8331d45774f8e8eb77	226	0	60	273	200	0	0	0	0	232	0	0	202	0	241	0	0	0	0	144	130	0	0	0	0	0	0	140	0	201	197	0	369	211	157	186	397	308	186	0	313	164	227	0	37	0	0	0
41	65f8a476a03d7b91496f1977b1ae2e15	0	0	0	322	0	171	0	193	0	82	400	0	0	0	0	0	0	0	0	200	268	470	0	0	0	0	0	357	0	0	175	397	0	0	0	0	0	86	0	0	182	0	130	84	217	310	0	245
42	8cbc9578e9d9197efb2738ae0ce01d55	173	0	0	0	0	0	138	0	0	0	0	0	740	0	288	0	0	0	0	0	0	0	0	0	0	0	0	0	0	658	0	578	0	0	0	0	409	303	401	228	247	321	536	0	320	0	0	0
43	d25c55981be91e151d11957ba493a508	304	304	0	335	122	0	0	0	0	0	107	290	222	0	239	0	0	148	0	0	0	0	0	0	0	0	0	0	0	287	0	308	0	0	0	0	0	0	0	0	126	407	0	141	457	143	0	270
44	5d78aa5fa9e78f039e6f44c2d2210107	159	172	0	573	203	210	177	136	0	0	144	0	225	0	182	0	0	0	0	113	0	140	0	0	0	0	0	136	0	175	154	255	184	127	0	103	109	121	283	0	197	243	123	0	113	232	0	0
45	2be6b2578e8621bd46301ef58cdb4411	0	88	0	126	144	0	0	0	0	0	146	0	148	0	132	0	0	205	0	173	74	328	0	0	0	0	0	146	152	0	74	143	128	68	0	119	237	140	65	124	118	173	95	129	120	200	0	113
46	5cb57234615e6334c091d251190087c0	389	263	0	183	0	0	0	0	0	0	98	0	218	0	301	0	0	0	0	0	128	0	0	0	0	0	0	0	195	442	164	0	229	132	0	157	0	0	0	69	0	0	0	0	0	0	252	197
47	49795ccb239418fae5e89cbbbfbc5cb9	0	0	0	258	0	0	0	0	0	0	0	235	0	0	186	0	0	0	0	485	0	294	0	168	0	0	0	0	0	470	282	0	292	248	0	268	427	0	0	262	318	245	277	0	373	0	0	0
48	da70498a7360aa7107742f25496f255b	279	0	0	0	0	0	0	0	46	0	0	0	96	0	0	0	0	0	0	0	0	0	0	0	0	0	0	0	0	279	398	0	0	178	0	565	440	0	90	383	207	187	0	0	223	0	129	0
49	492f46857d4fcbbed5db60a62bd98862	112	0	0	127	205	778	0	0	0	97	226	0	0	0	25	0	0	0	0	252	0	180	0	0	0	0	0	0	0	0	0	215	218	0	84	0	0	0	118	0	236	0	119	0	0	0	0	129
50	1a45474c02f925bcd3de5b90486512ae	0	0	0	226	159	0	373	378	0	0	134	227	160	0	0	0	0	199	70	399	0	0	0	0	0	0	0	0	0	0	249	0	0	145	0	0	0	0	0	0	0	100	387	0	368	204	0	64
51	28dbb7617525cf2d16c088ecd73e6839	0	0	0	321	0	0	0	0	239	0	211	367	361	0	0	0	0	0	0	0	0	0	0	0	0	0	0	337	0	0	343	0	0	184	0	0	0	0	0	0	397	138	339	0	398	274	0	202
52	f70b4c739eb84e5c078b8ae1358acab6	0	183	0	0	0	246	0	0	0	123	287	201	1149	0	0	0	0	306	0	179	153	0	0	0	0	0	0	285	126	0	0	229	69	0	156	0	240	176	0	0	0	0	160	0	0	152	0	0
53	f5490c1dcbe88fb64c51d751e6f13cbb	251	0	58	291	0	0	0	0	138	0	0	164	305	199	244	0	0	0	0	0	0	0	0	0	0	0	0	109	0	272	0	0	0	0	0	0	0	0	0	154	112	154	0	0	209	242	0	272
54	36c05f8c75dd720c2e37e63bb74c9268	0	113	0	0	0	0	0	0	0	0	0	0	0	0	0	257	114	124	231	0	0	93	151	327	1456	0	0	0	0	0	0	0	0	0	0	0	0	89	0	0	0	0	0	0	0	0	0	0
55	36db709c22ca234850d0614d93192c00	0	0	0	0	0	0	144	0	0	0	0	0	0	0	0	0	698	446	194	0	0	188	170	729	0	100	263	120	0	0	164	0	0	461	0	91	168	0	328	0	0	0	0	0	0	0	0	0
56	652aa2063f43a12e8ae46a5b97675817	147	95	84	409	130	340	0	0	0	0	322	0	84	142	101	0	0	0	0	0	0	0	0	159	0	0	0	230	0	0	157	0	93	72	0	0	0	0	92	0	0	0	86	104	132	0	0	109
57	46966651cf49aeb425216c913e395701	0	0	0	0	0	0	0	0	0	0	0	0	0	0	0	0	803	499	243	0	0	127	148	831	0	0	140	179	0	0	189	0	0	541	0	0	191	0	391	0	0	0	0	0	0	0	0	0
58	3083ae1c355772a5333bb57bf2bc05c3	0	96	121	86	0	121	0	0	0	0	0	0	0	0	0	0	0	0	0	115	0	722	0	0	156	0	0	0	0	0	0	509	0	0	0	0	0	0	0	0	0	0	641	546	407	0	0	0
59	d81da4f1f5fe64a78946dc203ad6ce48	0	0	0	0	0	0	0	0	850	0	96	0	0	80	204	0	0	0	0	0	0	0	0	0	0	0	0	0	0	0	0	0	0	0	0	0	0	0	0	0	0	0	0	0	0	0	0	0
60	72fbfd2f72627c57de576702dc3c04b0	0	105	0	110	0	113	0	0	0	0	45	0	0	0	0	0	0	0	0	68	0	797	0	0	99	0	0	0	0	0	93	527	0	0	0	0	0	0	0	0	0	0	680	569	407	209	0	0
61	ec38ad5ba433514ab3995b8225995164	0	0	0	0	0	0	0	0	521	0	0	0	0	0	0	0	0	0	0	0	0	0	0	0	0	0	0	0	0	0	0	0	0	0	120	0	0	0	0	148	132	461	0	42	0	0	129	0
62	ba667ecd21dc0d6ad029b59483f55a7e	155	0	0	262	0	0	0	0	0	0	207	0	203	323	0	0	0	0	0	0	0	150	0	0	0	0	0	564	0	0	0	0	0	182	229	0	0	0	0	0	119	0	0	0	0	312	0	0
63	2ffc9abe7c395efa0aac62dfb6c10a7e	0	137	0	251	0	233	0	0	0	0	164	0	105	0	0	0	0	0	0	315	115	177	0	0	0	336	0	216	0	419	0	158	0	178	0	0	308	402	272	0	0	0	287	0	0	0	0	0
64	28050af59b274f607db2b303ce4947f0	0	0	0	268	0	87	0	0	0	0	194	0	255	186	118	0	0	0	0	0	0	0	0	0	0	0	0	0	172	0	154	263	352	0	0	0	208	284	85	0	234	183	712	0	0	0	0	0
65	77e5329e72a8f2cfcc700848ff934986	295	0	138	194	0	0	0	0	0	437	91	0	0	0	255	0	0	0	0	0	0	0	0	0	0	0	0	208	82	185	281	0	219	107	236	0	300	165	0	116	170	0	152	0	80	0	0	0
66	5c4998286041aabbe5f35fd2853e7a47	290	0	0	237	212	0	0	205	0	116	0	364	272	0	357	0	0	0	0	218	0	0	0	0	0	0	0	0	46	0	0	0	274	254	0	0	0	0	159	122	277	0	0	0	0	233	0	0
67	dba287fd378f09ddf3cd66527cabf025	0	0	0	214	126	0	0	0	0	0	215	0	224	133	183	103	0	0	0	0	0	0	0	0	0	0	0	145	0	0	159	117	183	164	0	183	79	130	0	147	209	160	154	0	195	96	0	228
68	255acdbd8e80bd150e005a3f9ec79992	0	0	0	0	0	0	0	0	0	0	0	0	14	0	0	1134	831	95	701	171	0	58	0	545	0	103	175	0	0	0	0	0	0	0	0	0	0	0	0	0	0	0	0	0	0	0	0	0
69	ccf8203052a81763b8b6fac1802faba9	181	77	71	380	163	293	0	0	0	0	302	0	55	122	88	0	0	0	0	0	0	0	0	166	0	0	0	244	0	0	174	0	94	0	0	0	0	0	0	0	0	0	96	102	114	0	0	72
70	5ad26b75ad621f2f231915a8aeb82421	0	0	0	0	0	83	0	0	0	0	0	0	0	0	0	0	688	394	160	0	0	186	129	683	0	75	165	146	0	0	133	0	0	435	0	0	179	0	317	0	0	0	98	0	0	0	0	0
71	d745602c70bcae4e14c72bc297bff3ef	0	0	0	47	0	0	34	0	0	0	0	0	0	0	0	116	228	144	336	0	0	0	209	667	27	0	157	226	0	0	0	0	0	204	202	0	191	0	83	0	0	0	0	0	0	0	200	0
72	c2ad83f4f5aedc5eeeaf79f760d91a15	0	0	0	0	0	0	219	0	0	0	0	457	317	171	178	0	0	0	0	344	0	0	0	0	0	0	0	153	0	0	0	0	0	306	0	0	175	0	0	0	0	0	327	0	0	242	157	0
73	b244d2cf9f3304c33b3a1c00cc877a2d	0	0	0	0	0	0	0	0	0	0	0	0	0	0	0	0	0	0	0	0	0	0	0	0	955	96	0	83	0	0	0	0	0	0	0	0	0	0	0	0	0	0	0	537	578	0	0	0
74	dc15bb6bbc1a384ad80812a819dac4f7	0	0	0	0	0	0	0	177	0	0	0	0	198	0	0	0	0	0	0	209	0	0	0	0	0	0	0	0	150	231	209	0	216	0	235	0	176	0	247	0	193	393	361	0	243	141	0	0
75	d7cd98d80486d0a1de5fabd72244a9f4	0	0	0	0	0	0	0	0	0	0	0	0	0	0	0	86	178	113	2581	0	0	152	0	118	0	93	59	0	0	0	0	41	0	0	0	0	0	67	0	0	0	0	0	0	0	0	0	0
76	8e899612ba8fdabee6e46cce7529f47f	0	0	0	335	0	0	116	380	0	0	207	137	192	0	0	0	0	0	0	0	0	166	0	0	0	0	0	0	0	187	0	185	205	0	0	156	0	0	423	0	0	266	133	31	377	328	54	0
77	35dd31cf5367b70f1d6b2cc9c6e3dd1c	0	0	0	0	0	0	0	0	747	0	94	0	0	0	0	0	0	0	0	0	0	0	0	0	0	0	0	0	0	0	0	0	0	0	0	0	0	0	0	0	0	189	0	0	0	0	0	0
78	2b48e5d2954c8893ec775997ab412130	119	68	99	314	99	243	0	0	0	0	205	0	74	114	70	0	0	0	0	0	0	0	0	138	0	0	0	196	0	0	97	0	91	0	0	0	0	0	0	0	0	0	85	70	83	0	0	61
79	a8b4897763b04d4acf24452615116b7a	0	436	0	166	284	0	0	0	0	0	235	0	0	0	0	74	0	261	0	0	0	0	0	0	0	0	0	262	0	250	332	453	243	0	0	136	0	0	315	0	0	161	0	0	0	0	0	0
80	3d6da35370d86d30a9e8b8d12592d93c	0	0	0	0	0	0	0	0	0	0	0	0	0	0	0	182	182	123	2180	142	0	167	0	117	0	214	0	0	0	0	0	0	0	0	17	0	0	0	0	0	0	0	0	0	0	0	0	0
81	0d7416014fe3a8e07ca46fb0807e9b4c	216	0	0	185	0	0	78	0	0	0	153	0	140	0	0	0	0	0	0	0	0	0	0	0	0	0	0	0	0	0	0	0	0	0	0	0	0	0	493	0	131	122	218	0	0	0	259	212
82	0095e70b0329f0c0cf062c53bb191814	0	0	0	0	0	0	0	0	0	0	0	0	0	0	0	0	0	226	138	132	0	168	145	134	0	110	284	0	217	0	180	197	103	195	296	0	202	142	225	0	0	0	150	0	0	0	0	0
83	026ed065c252bef1c7f8d0c3377e1e35	223	293	0	0	0	0	0	0	0	0	156	0	216	0	364	0	0	0	0	0	0	0	0	0	0	219	0	93	0	0	200	0	0	121	0	0	157	0	321	0	175	0	180	75	0	0	0	0
84	df2179e969997e7be0b3cafae0684b6f	0	0	37	107	0	456	0	0	0	158	244	0	99	135	0	0	0	0	21	0	0	0	0	0	0	0	0	65	0	0	0	0	0	0	116	0	0	0	0	0	0	0	166	0	0	0	0	0
85	8d9ded463dede73a7e3b362cc459be10	265	231	125	294	0	0	0	0	0	306	0	0	0	95	0	0	0	0	0	0	0	0	0	0	0	0	0	0	0	0	249	0	0	0	0	0	153	260	0	0	240	141	0	83	0	0	0	0
86	b3fd14d60743a42d4b21cf84fceba2f8	135	0	223	81	0	120	0	60	0	180	127	0	0	0	0	0	0	136	0	0	0	143	0	0	0	106	0	93	0	0	109	192	0	56	119	178	295	0	140	61	0	110	0	0	0	0	0	0
87	9d67f8691e9afc939a6b40b435abc9b5	0	0	0	0	0	0	0	158	0	0	97	74	160	81	46	0	0	221	187	0	0	0	0	0	0	124	0	337	0	212	0	0	108	146	0	0	0	0	577	76	0	0	131	0	163	0	0	201
88	e23f42a879d3c94d255ea3bbcadf6ebe	0	109	0	0	108	0	113	228	0	206	0	227	383	208	152	0	0	0	0	0	0	0	0	0	0	0	0	0	0	0	0	0	0	0	0	0	67	0	0	0	0	0	0	0	0	327	0	0
89	7f6bc61015071846667d84dd50378def	0	0	78	182	181	272	0	0	0	0	183	0	155	45	82	0	0	0	0	0	0	132	0	0	0	0	0	0	136	0	260	243	211	124	0	303	183	0	192	0	0	175	0	0	0	0	0	0
90	6c8c820ccbe2793cf371c243da2ac458	50	161	0	182	180	0	155	0	0	93	82	0	0	0	0	0	0	170	0	161	0	86	121	0	0	0	0	504	0	0	0	0	0	168	0	0	0	0	0	0	114	0	0	0	0	0	0	0
91	accc035cc8f07f59fbfa00aa08eb8a88	0	0	0	284	177	211	157	0	0	0	115	108	278	0	0	0	0	0	0	131	0	0	0	0	0	0	0	195	348	0	0	0	0	0	0	186	0	0	227	0	0	208	182	0	0	0	0	0
92	baf78318089a7e7d76beb201bbef32a7	0	0	0	0	376	0	0	0	101	0	0	639	0	0	0	0	0	0	0	324	0	166	0	0	0	0	0	0	0	469	0	302	0	338	0	0	0	0	136	0	0	0	258	0	0	0	0	0
93	cccb0de844e7ac8ce1b05f9f6776cb3c	0	0	0	0	0	0	0	342	0	0	0	208	211	0	0	0	0	0	0	0	0	201	0	0	0	0	0	182	0	456	0	0	0	218	0	0	0	95	0	0	143	154	158	0	171	411	0	92
94	49130d128976608a7a3fae16fa9fbddd	0	0	0	318	0	267	121	175	0	0	183	0	306	0	0	24	0	0	0	0	0	0	35	0	0	0	41	262	0	260	0	255	0	0	86	136	0	0	267	0	0	208	86	0	0	271	0	0
95	77fd10a973a68c41ce0aafead356ec3c	80	44	0	0	0	121	116	215	0	0	0	0	283	0	0	0	0	0	0	249	0	0	0	0	0	0	0	0	0	0	226	189	102	0	93	0	0	0	0	159	36	372	0	0	170	0	0	190
96	1c7508233a993f043c923cd75624f65a	0	0	0	0	0	0	0	0	688	0	0	0	0	0	0	0	0	0	0	0	0	0	0	0	0	0	0	0	0	0	0	0	0	0	0	0	0	0	0	0	47	0	0	0	0	0	0	0
97	96eafb7eafe221eabac436ce0bd4c397	0	0	0	0	0	0	0	0	0	0	0	0	0	0	0	114	0	188	187	0	86	70	759	123	0	916	0	0	0	0	0	0	0	0	0	0	0	0	46	0	0	0	0	0	0	0	0	0
98	518e7ed226755aa13ed40f15c19f366a	79	0	0	231	0	0	0	244	0	0	0	172	212	0	149	0	0	0	0	0	0	110	0	0	0	0	11	0	0	209	147	113	0	122	0	104	185	86	0	184	0	193	155	0	67	160	0	0
99	6b19bf7269483abf950cce0fefe34aff	293	0	0	0	0	0	242	0	0	0	302	0	0	0	169	0	0	0	0	0	0	0	0	0	0	0	0	0	0	0	0	0	0	0	0	0	0	0	0	0	0	147	0	313	0	74	186	0
100	0105df752283f66c58e47a7b615eeb33	0	89	0	90	0	74	0	0	0	0	0	0	0	0	0	0	0	0	0	95	0	577	0	0	94	0	0	0	0	0	0	422	0	0	0	0	0	0	0	0	0	0	540	415	318	0	0	0
101	f8487c1fe6d258b0f1838f3369e0209d	145	0	0	0	0	191	159	0	0	0	140	107	0	0	145	0	0	360	180	0	0	0	0	0	0	0	0	0	0	0	0	0	0	0	132	0	0	0	182	143	98	0	0	0	272	0	0	0
102	780598f82365de09e5670a5a467fe74a	0	237	0	213	178	107	0	0	0	170	214	0	242	0	151	0	0	0	0	0	0	0	0	0	0	0	0	0	0	0	0	128	0	0	0	0	0	0	130	0	240	171	134	0	0	127	0	0
103	a87bda9d8fdbd2da93936bb3f95f6d79	0	83	0	215	91	105	0	0	0	98	117	83	184	0	223	0	0	0	0	0	0	88	0	0	0	0	0	145	0	154	158	0	117	0	0	0	258	0	175	0	127	148	125	0	82	0	0	0
104	b87f293c9d9b593b7914ee181734ab2b	0	0	0	0	0	0	0	0	0	0	0	0	0	0	0	66	172	120	2080	0	0	110	0	100	21	98	0	0	0	0	0	0	0	0	0	0	0	0	0	0	0	0	0	0	0	0	0	0
105	ec42b47b47992ee573da6684f70914fe	0	0	0	137	0	583	0	0	0	167	179	30	84	0	0	0	0	0	0	0	0	0	0	0	0	0	0	63	0	0	152	0	0	0	167	0	0	0	0	0	0	0	178	0	0	0	0	0
106	63d79734c57629ac083a5606cf72ae24	0	0	0	175	0	284	52	81	0	0	113	0	0	0	108	0	0	0	0	72	118	0	0	0	0	0	0	110	0	0	185	103	38	204	0	0	0	0	75	0	0	0	0	0	168	0	0	73
107	df9f8858ce60411178c4aad1f9fb794c	208	47	118	189	58	0	0	0	0	201	68	0	86	0	184	0	0	0	0	0	0	0	0	0	0	0	0	0	0	0	192	0	0	184	275	132	179	93	186	0	117	353	65	25	0	0	0	0
108	76082ad787aba493773ad15b04fdc17b	0	0	0	0	0	0	0	0	0	0	0	0	0	0	0	61	0	216	191	0	0	77	792	84	0	1011	0	0	0	0	0	0	0	0	0	0	0	0	62	0	0	0	0	0	0	0	0	0
109	d9697a14bc5f96fe335a8b853f5f783e	155	0	275	0	0	0	0	0	0	161	0	0	53	16	177	0	0	0	0	47	0	0	0	0	0	0	0	129	0	0	103	0	0	0	179	148	175	283	129	0	0	213	0	9	0	0	0	0
110	1d5cbf47c27bfce64177996774eece56	0	0	0	0	0	0	0	0	0	0	0	0	97	72	303	0	0	0	0	74	0	0	0	0	0	0	0	0	0	131	120	189	91	118	0	0	0	0	40	162	149	0	0	0	84	85	103	0
111	b318fa21995687c0777fa354881fa1fc	0	0	0	0	181	198	100	287	0	0	0	0	0	0	129	0	0	0	0	0	0	82	0	0	0	0	0	0	0	0	0	0	0	0	0	101	0	244	0	98	0	211	0	69	306	0	242	0
112	2b3bb7810625b262efb6102cfd6e7f45	0	0	0	0	0	0	109	258	0	121	296	0	0	0	239	0	0	0	0	0	41	0	0	0	0	0	0	0	0	0	0	0	0	0	0	0	0	137	0	0	0	426	0	0	240	516	0	0
113	f5b8c0fcd62bc3d5e3f86398e6342197	0	0	0	0	0	0	0	0	0	0	0	0	0	0	0	0	0	50	0	0	0	0	0	0	0	0	0	0	0	0	0	0	0	0	0	51	110	0	0	2509	0	0	0	0	0	0	0	0
114	e3e16f0eecc36aa3c97c953690a383b0	173	0	163	203	0	80	0	0	0	180	0	92	203	0	165	0	0	0	0	0	0	114	0	0	0	0	0	0	32	0	0	0	79	191	192	0	0	205	0	0	0	0	42	0	0	0	0	0
115	9f7471a73c44597954f20fce3bb87424	0	0	0	0	0	0	0	0	0	0	0	0	0	0	0	0	0	126	126	0	108	84	749	87	0	738	0	0	0	0	0	0	0	0	0	0	0	0	0	0	0	0	0	0	0	0	0	0
116	ee9aad7f293159a85bbebf05acea222a	0	170	0	0	66	0	0	0	0	0	281	34	0	0	0	0	0	0	0	0	0	80	0	0	0	0	0	0	0	182	0	292	232	134	106	116	99	0	313	0	195	196	0	61	93	0	0	0
117	c04b9857ac6e6ee06853ff2eb0098b62	166	0	0	133	133	0	0	0	0	0	119	132	195	0	164	0	0	0	0	0	0	115	0	0	0	0	0	0	0	205	0	154	85	93	97	0	102	0	89	0	76	185	109	0	131	0	0	188
118	2250762f0353fc8a3faaa94e5a5afc14	0	0	69	212	0	0	0	127	0	104	208	0	179	112	0	0	0	0	0	0	0	0	0	0	0	0	0	0	0	0	80	118	130	63	0	0	107	0	0	122	0	0	0	0	0	294	114	0
119	eedd5a0be898fcd2111968f45ab19706	0	0	0	0	0	0	0	0	0	0	0	0	0	0	0	0	0	0	0	33	0	0	0	0	541	0	0	37	0	0	0	0	0	0	0	0	0	0	0	0	0	0	0	195	1661	0	0	0
120	431c43bda53023e3712cafab6705a4ee	0	0	0	0	0	0	0	0	0	0	78	0	0	0	0	0	0	162	0	0	0	0	0	102	0	103	0	272	132	0	0	270	0	337	402	273	304	0	190	0	0	0	0	0	0	0	0	0
121	b89ebc4cc7b88aa3856e80bcc0155647	0	0	0	99	172	222	182	0	0	48	99	0	165	0	0	0	106	0	0	0	0	0	0	0	0	0	0	107	0	0	0	0	0	131	0	0	0	0	228	0	0	95	583	0	0	238	0	0
122	040199c40787baba91d7e186caed2c5c	0	119	0	171	138	141	138	140	0	0	145	0	169	0	0	0	0	0	0	132	0	137	0	0	0	0	0	133	0	0	0	0	0	0	0	232	0	0	129	0	0	111	455	0	159	0	0	0
123	f4accb4dfa3797e539279e96771778d2	344	0	261	0	0	0	0	0	0	456	0	0	0	0	117	0	0	0	0	0	0	0	0	0	0	0	0	141	0	0	0	0	0	0	396	0	0	0	0	0	0	0	0	90	0	0	0	0
124	28d4145a7e19fbed7b8390f130b77d8c	0	0	0	0	0	0	0	0	0	0	0	0	0	0	0	53	0	0	147	100	0	130	157	199	0	209	0	116	0	0	93	0	0	180	0	173	132	0	202	0	0	127	108	0	0	0	0	0
125	1b80f75c8085f7c80d13ba2358bbe940	131	34	148	132	0	0	0	0	0	134	0	0	0	0	189	0	0	0	0	0	0	0	0	0	0	0	0	184	0	0	95	63	0	0	178	0	148	184	96	0	162	0	0	0	0	0	0	0
126	d7d8b7ffc6620eac1f6a60bad1a96cb7	0	0	0	0	0	0	0	0	106	0	185	117	130	0	0	0	0	0	0	0	0	0	0	0	0	154	0	0	0	95	0	0	177	0	0	0	0	0	0	92	0	0	0	0	134	207	164	177
127	14447b1caa49d1a34f32c046604db5b3	0	0	0	267	0	172	0	0	0	0	0	0	0	0	0	0	0	0	0	0	0	0	256	0	0	215	0	0	0	0	0	0	0	0	19	0	148	54	0	0	0	0	0	0	0	0	0	0
128	91d6c70e91c4e499f0801c5a58f8c66b	0	0	0	0	0	0	0	0	0	0	98	0	0	0	0	0	0	146	0	0	120	0	324	258	0	278	0	0	0	0	0	138	0	0	0	0	313	0	0	0	82	0	0	0	0	0	0	0
129	9a9efb44a8d16f690f402f43b69e4401	147	0	119	0	0	0	0	0	73	135	0	0	0	0	151	0	0	0	0	0	0	0	0	0	0	0	0	155	0	0	111	0	0	150	206	200	261	0	155	0	0	107	0	0	0	0	0	0
130	4c231e507ace069456833804c99ce0c5	0	0	0	76	0	0	0	0	0	0	132	0	0	0	0	0	0	0	0	0	0	0	0	0	0	199	0	81	256	0	0	0	85	0	192	0	0	0	0	138	103	200	0	0	0	0	59	0
131	e0503a1adb5c3bd7e07d506116c23ef2	127	0	176	161	0	0	0	0	0	89	0	0	40	0	103	0	0	0	0	0	0	53	0	0	0	0	0	68	97	0	0	52	0	140	198	325	359	315	0	0	0	0	0	0	0	0	0	0
132	4dc708daca0ae22e9512e4e4c21a33c8	185	0	0	0	0	216	69	0	0	0	187	0	176	0	0	0	0	0	0	0	0	0	0	0	0	0	0	170	0	130	98	143	0	116	0	0	0	89	0	82	185	194	0	0	84	0	0	131
133	3318e254f934b4bb7345a1577370f808	0	0	0	0	359	0	0	0	0	0	0	0	0	0	0	0	0	0	0	0	0	0	0	0	0	0	0	0	0	0	0	0	0	0	0	0	0	0	0	252	0	389	0	0	352	187	116	161
134	65af53e5a49a93119928f67e2620d977	261	0	0	0	0	0	0	0	0	0	0	0	74	0	0	0	0	0	0	117	0	0	0	0	0	0	0	0	0	0	0	0	194	0	0	0	0	115	0	0	0	158	1430	0	0	0	0	0
135	d9028402b8701258f4b34646be6ded2a	140	0	283	0	34	0	0	0	9	254	0	0	0	0	171	0	0	0	0	0	0	0	0	0	0	0	0	0	0	0	0	0	0	0	67	0	467	0	0	0	0	0	0	0	0	0	0	0
136	8ea3089d8ad37642249cb3420fe12aa6	0	0	0	0	0	0	0	0	0	0	0	0	0	0	0	107	114	0	134	0	0	117	80	154	772	0	0	0	0	0	0	0	39	59	0	0	0	0	0	0	0	0	0	0	0	0	0	0
137	8376119221b8035dc5b7ed2d57d88022	0	0	0	0	0	0	0	0	0	0	0	0	0	0	0	0	0	228	215	92	185	156	227	201	0	338	54	0	0	0	0	0	0	0	0	0	0	0	0	0	0	0	0	0	0	0	0	0
138	69dc4732a9826db605a464a31968a8a7	0	0	0	0	0	0	47	0	0	0	0	0	0	0	0	0	0	0	236	0	0	50	0	0	54	0	0	88	0	0	0	0	0	234	1906	60	0	0	0	0	0	0	0	0	0	0	0	0
139	ead1675466b310ee87a6e1586d46c5dd	160	0	134	0	0	0	0	0	0	153	0	0	0	29	97	0	0	0	0	0	0	0	0	0	0	0	0	0	0	0	0	0	0	0	164	223	807	190	0	0	74	0	0	0	0	0	0	0
140	5d448b8f51b88ff2f28b3fac846a6460	0	0	0	0	0	0	184	0	0	0	267	602	547	0	0	0	0	0	0	0	0	0	0	0	0	0	0	0	125	0	0	0	0	0	0	0	0	0	0	0	0	277	0	0	0	0	0	298
141	35d343c22b7a11b60055daea1daf5a1a	0	0	0	405	133	0	0	0	0	0	201	0	0	0	80	0	0	0	0	210	0	323	141	0	0	0	0	0	22	0	162	341	60	0	0	0	0	0	71	0	156	0	146	0	0	0	0	0
142	544c0a86b7e6300fd88a0f00176d9c3b	0	0	0	0	0	411	0	184	0	147	179	0	224	0	0	0	0	0	0	0	0	0	0	0	0	0	0	0	0	0	0	0	0	0	0	0	0	0	0	124	202	248	0	0	0	0	0	151
143	8bdeca4aa393c3417b7a15c04b9d5b39	0	0	0	310	294	0	0	0	0	0	0	0	0	0	238	0	0	0	0	0	0	0	0	0	0	0	0	0	0	0	179	0	0	0	0	0	0	0	0	232	0	0	0	0	0	444	82	0
144	6cb9109e473900d587865571916ca296	177	0	128	167	0	116	0	0	0	203	0	0	100	0	292	0	0	0	0	0	0	0	0	0	0	0	0	139	0	0	0	0	0	0	201	160	214	0	0	0	0	0	0	0	0	0	0	0
145	0dba1009fba56db739337dd6345b10d4	0	0	0	0	0	0	0	0	0	106	133	117	227	0	0	0	0	0	0	0	0	0	0	0	0	0	0	0	0	214	0	0	0	0	0	0	0	0	0	0	0	0	0	347	176	194	0	210
146	3fc196aec84f21d19b7ae9ecb7942923	147	153	0	157	0	0	0	167	73	0	127	0	216	0	107	0	0	0	0	210	0	0	0	0	0	0	0	89	0	0	0	0	0	132	80	0	0	0	0	0	79	0	0	0	190	116	0	0
147	9528023ddf5f98a8f8e9a9b034e7b1ec	0	0	137	251	0	0	198	0	0	210	0	0	0	0	92	0	0	0	0	0	0	0	0	0	0	0	0	0	0	0	0	0	0	0	0	0	0	0	0	0	0	0	0	69	0	257	0	0
148	27fe81d1d8a754ca29deba94fcfd1577	110	0	0	0	0	0	0	0	0	0	0	0	67	0	0	0	0	0	0	0	0	0	0	0	0	0	0	109	0	121	47	365	0	0	0	0	0	270	0	0	0	122	0	0	176	0	0	107
149	7e532eba6796707c889cbea3e2c0d81e	0	0	0	67	102	0	0	166	0	0	150	357	0	123	89	0	0	0	0	0	0	0	0	0	0	0	0	49	0	0	0	0	0	107	125	0	0	0	0	137	0	79	75	0	40	278	0	55
150	f1380f7f119bdb018227d1468883da81	0	0	0	0	0	0	51	0	0	0	0	0	0	0	0	103	39	0	95	0	0	56	67	139	721	0	145	0	0	0	0	0	0	0	0	0	0	0	0	0	0	0	0	0	0	0	0	0
151	0ff884d6e59ae903e0e77514faa28dcc	0	0	0	0	0	0	187	0	0	0	0	415	0	0	334	0	0	0	0	0	0	0	0	0	0	0	0	160	0	0	142	0	0	154	0	0	0	0	0	0	0	0	194	0	0	207	0	174
152	027259aaa1c81774118ce0bc5cbd8e9a	0	0	0	159	179	0	0	241	0	0	233	0	0	212	0	0	0	0	0	0	0	0	0	0	0	0	0	0	0	165	0	0	0	163	0	128	242	0	0	0	0	235	0	0	111	175	0	0
153	e9eb60ad002ddef60a183b3fb6b55eb9	0	0	0	0	0	0	0	0	0	0	245	0	0	0	144	0	0	0	0	0	0	0	0	0	0	0	0	469	0	0	0	289	0	0	0	220	0	205	0	0	0	0	189	0	0	0	0	0
154	ebd2398dd124380a998adad5bb7b8cef	148	64	206	258	0	29	0	0	0	147	0	0	0	0	216	0	0	0	0	0	0	50	0	0	0	0	0	124	0	0	0	0	0	0	347	203	0	0	0	0	0	0	0	0	0	0	0	0
155	5f85a8d249774d85ae9c667e034edfa1	0	0	0	0	0	0	0	0	388	0	0	0	0	0	0	0	0	0	0	0	0	0	0	0	0	0	0	0	0	0	0	0	0	169	206	0	0	0	0	0	106	0	0	0	0	0	0	0
156	6637c64ecfebc606cd9b05aa74363937	0	0	0	0	0	30	0	0	0	0	0	0	0	0	0	0	0	0	0	143	0	33	0	0	0	0	0	0	0	0	72	72	0	0	0	0	0	0	94	216	111	172	0	0	209	0	222	137
157	919288c3671bd1446e8aa1ff640b6dbf	0	255	0	189	0	0	0	0	0	83	166	0	154	0	163	0	0	0	0	0	0	0	0	0	0	0	0	0	0	0	0	0	0	0	0	0	0	0	0	0	144	130	0	0	0	243	0	269
158	793862d936ea02f9c5997bc49ca0d4ea	0	0	0	0	0	0	0	0	0	233	198	0	0	0	0	0	0	0	0	195	0	456	49	0	0	0	0	84	0	0	171	445	0	0	178	0	0	0	0	0	98	0	130	0	60	0	0	0
159	e23674c7a60d48323c60846504056700	0	0	0	0	0	0	0	0	0	0	0	0	0	0	0	0	0	124	0	0	293	0	199	233	0	211	0	0	0	0	0	0	0	0	0	0	0	0	0	0	0	0	0	0	0	0	0	0
160	7b6b1d3fce0addd36acd5a56f4cf6839	0	0	0	0	0	0	0	0	0	0	33	0	0	0	0	0	84	101	258	0	0	59	102	541	0	187	116	103	0	0	54	0	0	151	0	0	0	0	86	0	0	0	0	0	0	11	0	0
161	3ca9307ef549a28cadef1a38cb58b3d2	0	0	0	0	0	0	0	0	0	0	0	0	0	0	0	0	304	1267	0	179	0	0	136	0	0	0	307	0	0	0	0	0	0	0	0	0	0	0	0	0	0	0	0	0	0	0	0	0
162	3b2c3299bba7ba24b7da938dd01284ba	245	0	49	92	68	199	0	0	0	0	185	0	108	0	0	0	0	0	0	219	0	0	0	0	0	0	0	0	0	0	0	0	0	0	99	0	0	0	0	0	0	0	265	14	311	0	0	0
163	754bb5cb8fed93c011ba16ee7fb9a616	0	0	0	0	0	122	0	0	0	0	0	0	0	0	0	0	0	0	0	135	0	387	0	0	0	0	0	0	0	250	130	273	0	0	0	0	0	42	292	0	39	0	84	0	195	0	107	0
164	ad6457484a799d1f229c17c23985c748	0	0	0	0	0	0	0	0	456	0	0	0	0	0	0	0	0	0	0	0	0	0	0	0	0	0	0	0	0	0	0	0	0	0	0	0	0	0	0	0	0	0	0	0	0	0	0	0
165	263e6513657525c2256abeafd643b2ec	152	0	195	118	0	0	0	0	0	206	0	0	0	0	120	0	0	0	0	0	0	0	0	0	0	0	0	198	0	0	0	0	0	0	114	0	299	0	0	0	268	0	0	0	0	0	0	0
166	f6d7bac9d7f5d47585650ccfab1dec43	0	0	0	0	0	0	0	981	0	0	0	0	0	0	0	0	0	0	0	0	0	0	0	0	0	0	0	0	0	0	150	0	0	0	0	0	0	398	0	0	0	0	0	147	0	0	0	0
167	f97cdf61a7cf6a31971b9780686d042c	0	0	0	135	0	0	0	90	0	0	0	0	0	0	0	0	0	227	0	0	214	145	0	0	0	0	0	48	0	0	175	0	0	0	0	0	0	0	0	0	0	0	51	0	0	0	0	0
168	c9dfd3138556d249bbcbbb4166ef9dd0	0	0	0	206	215	177	77	0	0	15	369	0	313	0	0	0	0	0	0	0	0	0	0	0	0	0	0	0	0	225	0	273	0	0	0	0	0	0	0	0	0	217	0	0	173	0	0	0
169	22f9c7018942495e30e7efd4f455361d	138	56	0	99	0	0	0	0	0	0	0	229	173	0	0	0	0	27	0	179	0	0	0	0	0	0	0	0	0	219	81	0	0	0	0	0	0	208	0	0	0	0	0	0	0	0	51	0
170	51f084e3811bf02b8abd613510456e64	0	0	0	0	0	0	0	0	0	0	0	0	0	0	0	77	0	194	164	0	213	0	198	105	0	215	0	0	0	0	0	0	0	0	0	0	0	0	194	0	0	0	0	0	0	0	0	0
171	b755559d1cbea57e9f6ad26dedc6698b	0	0	0	103	147	0	0	361	0	312	0	0	0	0	0	0	0	0	0	0	0	216	0	0	0	0	0	0	0	0	0	0	0	0	0	0	0	0	0	0	0	0	333	0	0	0	0	0
172	d7ba1a3e7d3fa975bbf4c26ebd0adeb5	0	0	0	0	0	0	0	0	0	0	0	0	0	0	0	0	118	187	135	160	0	139	431	120	0	0	177	92	0	0	158	0	0	0	0	0	112	0	228	0	0	0	0	0	0	0	0	0
173	f0498cd9e142f96d5b14a3f601ab53af	0	0	0	0	0	0	0	0	0	87	0	334	0	0	128	0	0	0	0	123	0	0	0	0	0	0	0	0	0	0	0	0	0	144	0	334	0	0	0	302	0	0	0	0	0	268	0	329
174	da572c95114276ba11f8c2298e71f6b2	50	0	0	0	0	108	0	0	0	40	112	0	117	97	0	0	0	30	0	103	0	0	0	0	0	0	0	58	27	0	154	0	135	120	0	41	0	0	0	94	0	126	0	85	161	218	0	0
175	06ab1bedbd50ec2f9953da24a128d964	131	0	0	132	0	0	0	0	0	0	177	0	262	0	197	0	0	0	0	0	0	235	0	0	0	0	0	0	0	0	0	455	185	0	0	0	217	0	0	0	0	126	51	0	0	0	0	0
176	f4999e94e4f992fb61aa919073d8471f	0	0	0	0	0	0	0	0	0	0	82	0	128	0	0	0	0	179	0	0	0	0	0	0	0	0	0	0	0	372	516	258	0	0	0	0	0	0	0	0	0	0	231	0	0	0	0	0
177	960dfd7c2fd6444c2559260c79aa8201	218	0	121	0	0	23	0	19	0	161	18	29	184	0	120	0	0	0	0	0	24	0	0	0	0	0	0	0	0	0	113	0	127	159	103	0	192	0	171	9	0	0	0	0	0	0	0	0
178	b968262ebbb3b8a1b11ce395f9369218	80	131	0	127	177	53	0	0	0	92	0	63	0	0	0	0	0	0	0	0	0	0	0	0	0	0	0	0	0	0	0	92	0	0	0	64	0	177	0	0	0	182	197	0	0	101	0	187
179	f5e70300f4600bdb0708a8e50e1ef2e3	0	0	0	220	112	0	100	0	0	0	0	216	0	0	0	0	0	0	0	0	0	0	0	0	0	0	0	0	0	0	0	0	0	271	0	0	150	0	0	0	0	251	0	0	0	111	189	0
180	d1ac22d10e733d97b25fa71e8f82b96c	0	0	0	0	0	0	0	0	0	0	0	0	0	0	0	0	0	0	0	0	0	0	0	0	0	0	0	0	0	0	0	0	0	19	0	0	0	0	0	1843	0	0	0	0	0	0	0	0
181	67314f22af55c13bf8ce259debef4916	0	0	0	0	0	0	0	0	0	0	0	266	84	0	86	0	0	0	35	0	0	0	0	0	0	0	0	0	0	221	0	299	196	0	0	0	0	0	0	0	149	88	225	0	0	0	0	0
182	c1d1de04da0be882b4c028db2274798d	0	198	0	0	0	0	0	0	0	181	0	167	92	0	0	0	0	0	0	0	0	0	0	0	0	0	0	0	0	98	0	0	0	0	0	0	0	0	0	185	0	0	0	50	84	0	0	0
183	101ddb9d8347ff88e006e9efe73eee66	0	140	0	135	0	0	0	0	0	0	0	0	0	0	201	0	0	0	0	0	0	142	0	0	0	0	0	116	166	0	193	122	0	0	0	282	0	0	106	0	0	0	247	0	0	0	0	0
184	3abed6fb852c045af8819a8289b6ed99	0	0	0	0	0	0	0	0	0	0	0	0	0	0	0	0	110	122	151	0	257	126	0	165	0	0	118	0	0	0	0	0	0	0	0	0	0	32	0	0	0	0	0	0	0	0	0	0
185	17d257d742261eabdc6cf10f9b336baa	0	0	0	441	0	0	0	0	0	0	0	0	0	0	0	0	0	0	0	0	0	0	0	0	0	0	0	0	0	0	0	0	149	0	0	0	0	0	0	0	0	0	0	0	0	0	0	0
186	8d97fcf701c392cb86f8fb2df9ef5094	0	42	0	23	0	0	0	0	0	55	0	0	188	0	0	116	0	0	0	104	0	0	0	0	0	0	0	0	0	186	0	109	0	172	151	209	0	102	0	0	0	0	222	0	0	118	0	0
187	2ea79ffdc43ed549b5f903cfc0f7e6c8	0	0	0	0	0	0	0	203	0	0	0	0	157	124	0	0	0	0	0	0	0	0	0	0	0	0	0	0	0	0	0	0	0	0	0	0	0	0	0	220	0	0	0	0	142	354	98	218
188	a47b1d6b9660375c624988739e8b6793	55	0	200	0	41	0	0	0	0	91	0	0	106	0	0	0	0	0	0	0	0	0	0	0	0	0	0	94	0	0	67	0	0	184	110	86	173	0	0	0	79	43	18	0	0	0	0	0
189	b4937ea93112272dd922e6313a72ab9c	0	0	0	0	0	0	0	0	0	0	0	94	107	0	0	0	0	0	0	0	0	0	0	0	0	0	0	0	0	331	0	0	0	0	0	0	252	161	0	91	0	0	143	0	0	0	94	0
190	97cc8d7669800f95845601f63923f70c	0	0	0	0	0	0	253	148	0	171	186	0	64	239	160	0	0	0	0	0	0	0	0	0	0	0	0	0	0	0	0	0	0	0	0	0	0	0	0	0	0	0	0	0	0	0	0	0
191	560aefc0d5fd10bca828cb4fc5e66972	167	0	171	0	0	0	0	0	0	198	0	0	0	0	0	0	0	0	0	0	0	0	0	0	0	0	0	0	0	0	0	0	0	54	152	0	254	121	0	0	233	0	0	0	0	0	0	0
192	ea7901b9f46f6d04b546e963f6f4bdf1	0	0	0	0	0	0	0	0	395	0	0	0	0	0	0	0	0	0	0	0	0	0	0	0	0	0	0	0	0	0	0	0	0	0	0	0	0	0	0	0	0	0	0	0	0	0	0	0
193	0af775043740351f0af894723f798aba	275	0	294	163	0	0	0	0	0	0	0	0	0	0	0	0	0	0	0	0	0	0	0	0	0	0	0	0	0	38	27	0	0	0	135	0	305	0	0	71	0	0	0	0	0	0	0	0
194	1839d335674d282f9dc630015087094e	0	0	0	0	0	0	0	0	0	0	0	0	0	0	0	0	0	179	0	0	0	0	155	207	0	272	151	77	0	31	158	0	0	492	79	0	0	0	164	0	0	0	0	0	0	0	0	0
195	d4d9104d9fd31f52450f263857bc1280	0	0	0	56	0	40	0	0	0	0	110	59	198	0	0	0	0	0	0	0	0	0	0	0	0	0	0	0	0	0	135	98	0	192	92	50	0	0	0	0	0	157	0	0	0	112	93	77
196	7d49f5a6882492a54c037ab5ac190b35	0	0	0	0	0	0	0	0	0	0	0	0	0	0	0	0	0	0	0	34	0	0	0	0	492	0	0	0	0	0	0	0	0	0	0	0	0	0	0	0	75	0	19	235	169	0	0	0
197	d0ed93e763e7684c3b50be85e6d2bb4d	0	0	0	0	235	453	0	0	0	0	0	0	0	0	0	0	0	0	0	0	0	0	0	0	0	0	0	452	0	0	460	0	0	0	0	0	0	0	119	0	0	156	0	0	0	0	0	0
198	7e24c6495f772125d4ee1721c21316d9	0	0	0	0	109	0	0	309	77	0	186	0	0	0	0	0	0	0	0	0	0	71	0	0	0	0	0	50	0	0	0	0	0	0	0	0	0	125	69	0	0	108	0	0	0	0	0	85
199	571e34088a12f3fe8a9005871dd6d6b2	142	0	266	0	0	0	0	0	0	79	0	0	0	0	269	0	0	0	0	0	0	0	0	0	0	0	0	0	0	61	179	0	0	0	0	0	195	0	0	0	0	0	0	0	0	0	0	0
200	e174c439942943c2236221ff9043bf6d	0	0	0	0	215	0	0	0	0	0	0	238	0	107	0	0	0	0	0	202	0	0	0	0	0	0	0	0	0	196	0	0	0	0	0	55	0	0	0	185	0	0	0	0	0	339	0	0
201	2545c645b7dd8a039ef6883b40a30a93	168	88	0	54	0	0	0	0	0	0	133	0	82	0	235	0	0	0	0	0	0	0	0	0	0	0	0	0	0	149	73	0	0	0	0	109	268	0	141	0	0	0	0	0	0	0	0	0
202	ede89fcda74691b21ef96f23f257327b	220	0	0	0	0	0	0	183	0	0	0	0	0	12	0	0	0	0	0	0	0	0	0	123	0	0	46	229	0	0	0	0	45	0	0	0	29	0	0	0	0	0	0	0	135	0	0	70
203	b5d11832d2b1adb51937195fb2e4472e	201	0	0	0	260	0	0	0	0	0	0	0	375	0	0	0	0	0	0	0	0	0	0	0	0	0	0	0	0	563	0	0	0	406	0	0	0	0	0	0	0	0	0	0	283	0	0	0
204	9cde1f0ebc8e90991203dd877e9217c5	199	0	246	0	35	0	0	0	0	138	0	0	0	0	78	0	0	0	0	0	0	35	0	0	0	0	0	0	0	0	0	0	0	0	183	38	166	77	0	0	0	0	0	0	0	0	0	0
205	c15adf1ae9c18cb15b6b2bf449342492	0	0	0	0	0	0	0	141	0	0	0	211	0	0	0	0	0	0	0	0	0	146	0	0	0	0	0	0	0	0	0	0	0	0	0	0	94	0	0	0	90	0	0	0	310	292	0	266
206	a6db42a0f82d112d6d178e8c1c651812	59	0	0	0	0	0	0	0	0	42	0	0	0	142	103	0	0	0	0	0	0	241	0	0	0	0	0	0	0	187	0	0	0	98	0	0	0	0	0	0	132	30	0	0	144	158	0	0
207	84b989712f86ffb76bc44339d9e7cb75	313	0	128	0	0	0	0	0	0	245	0	0	0	0	70	0	0	0	0	20	0	0	0	0	0	0	0	0	0	0	38	0	0	0	0	0	0	0	0	0	0	0	0	0	0	0	0	0
208	30060f9613b57b3a0eb4ea5af5af91a1	0	226	0	0	0	0	0	0	0	0	0	244	0	0	0	0	0	0	0	0	124	0	0	0	0	0	0	0	0	0	0	0	0	0	0	0	0	0	0	162	0	0	0	0	0	0	0	0
209	9e8c07ceb583eb254187d0959c864b03	0	0	0	0	0	0	0	478	0	0	303	428	0	0	0	0	0	0	0	0	0	0	0	0	0	0	0	0	0	0	0	0	0	0	0	0	0	0	0	0	0	0	0	0	0	657	0	0
210	78294a4415ea1f7f4424f8e941ea9e97	0	0	0	0	124	61	0	0	0	183	0	0	146	222	0	0	0	0	0	0	0	124	0	0	0	0	0	0	0	0	0	0	0	0	0	0	0	0	58	0	0	138	0	0	0	0	0	197
211	3281388325c42ceedf0e68475753705d	0	0	0	154	0	0	0	0	0	0	0	0	0	0	0	0	0	0	0	0	0	0	0	0	0	0	0	57	0	0	0	0	0	334	0	0	0	0	299	0	0	128	121	0	153	166	0	230
212	e2d3cf1782b63a4f37f4c7b0a8d0908d	0	0	0	0	100	132	0	0	0	0	0	0	0	0	0	0	0	0	0	210	0	304	0	0	0	0	0	0	0	0	0	264	0	0	0	0	0	184	0	0	0	0	141	0	145	0	0	100
213	84ec76061640c7b1f0a2eec4b8641ef0	0	139	0	0	0	0	0	0	0	115	0	209	0	260	0	0	0	0	0	0	0	0	0	0	0	0	0	76	0	0	0	0	0	0	0	0	0	226	0	0	0	0	0	0	253	0	0	0
214	65f7a154629d5ef677f11bc82d511f68	0	0	0	0	0	0	0	0	0	0	0	0	0	0	0	0	0	0	0	504	0	0	0	0	0	0	0	0	0	474	0	0	516	0	0	0	350	0	0	0	0	0	0	0	164	0	0	0
215	8eacbaa2e63f930dcaca6d5c9d8cd2ac	0	198	0	0	0	0	0	0	0	86	458	0	0	0	0	0	0	0	0	0	0	0	0	0	0	0	0	0	0	0	0	0	0	0	0	0	0	0	0	0	0	0	0	0	0	0	225	0
216	d2f699c04f5faad62bfb4c3d09728fa3	0	0	0	0	0	0	0	0	0	0	0	0	0	0	0	0	0	0	0	105	0	151	0	0	0	0	0	108	0	0	147	0	145	425	191	199	233	0	0	0	35	0	0	0	0	0	90	0
217	6c2dab441a4ab0dec58830bec1bdab30	0	0	0	0	67	86	0	0	0	0	61	0	0	0	88	0	0	73	0	0	0	0	0	0	0	0	0	0	0	249	96	161	0	0	0	72	0	85	173	115	0	139	0	0	0	0	64	92
218	9511010c16d654d79bf32fcee7888807	0	0	0	147	0	0	0	0	0	0	0	0	0	0	0	0	0	0	0	0	0	69	0	104	0	0	0	373	0	0	0	327	0	155	0	0	0	0	0	0	64	0	0	0	0	0	0	0
219	26ca606393871f456b744e6ea7594c79	0	0	0	0	90	0	0	308	0	0	0	0	0	0	0	0	0	291	0	0	0	0	0	0	0	0	0	0	0	247	0	0	225	55	0	0	0	0	198	0	133	0	0	0	0	0	0	0
220	933b24697c815a91af0d0eacbe685cb6	107	50	0	194	0	0	0	0	0	145	0	151	0	0	0	0	0	0	0	0	0	0	0	0	0	0	0	0	0	0	212	0	0	105	134	0	0	0	0	98	0	171	52	0	0	231	0	0
221	57d24d9402514e0053e2614a6a51df45	0	0	0	0	0	0	0	0	0	0	0	0	0	0	0	0	0	0	0	0	127	0	791	0	0	0	0	0	0	0	0	0	0	0	0	0	0	0	0	0	0	0	0	0	0	0	0	0
222	e713df1bae218bde4312cdd06000d4fb	0	0	0	0	0	0	0	0	0	0	0	0	0	0	0	0	0	141	229	60	0	0	138	518	0	63	135	0	0	0	0	0	0	107	0	0	0	0	80	0	0	0	31	0	0	0	0	0
223	35bf54babfc7b1128655a681a564d66b	0	0	0	0	0	0	0	0	0	0	0	0	0	0	0	0	0	0	0	0	0	0	0	0	0	0	0	62	0	0	0	30	0	0	0	0	0	76	0	1396	0	0	0	0	0	0	0	0
224	ba2ae76b21bb06c2a45771d69b98c654	0	0	0	0	0	55	0	0	0	151	0	0	143	0	0	0	0	0	0	0	0	0	0	0	0	0	0	0	0	151	0	123	0	189	169	0	0	0	0	0	101	0	0	0	0	228	65	0
225	03aaa197e9cd24d798a52e483ff13ccf	163	0	99	0	0	0	0	0	0	213	41	0	0	0	0	0	0	0	0	0	0	0	0	0	0	0	0	24	0	0	0	0	270	0	182	0	267	155	29	0	0	0	0	0	0	0	0	0
226	08fee52f8806ad5d5fb669ac729e93bb	0	286	0	0	0	0	0	0	0	107	0	113	102	0	0	0	0	0	0	0	0	0	0	0	0	0	0	0	0	83	0	0	0	0	0	192	0	0	0	0	0	0	0	0	153	102	0	146
227	bce15d2e0c23ee8473e88c7fb5832e10	0	0	0	0	0	0	0	0	0	0	0	0	0	0	0	0	0	0	0	0	0	0	0	0	0	0	0	0	0	0	0	0	0	0	0	0	0	0	0	1444	54	0	0	0	0	0	0	0
228	7051b9dd8923bff5ad302e65539e9126	0	0	0	0	0	0	0	0	0	0	91	0	0	0	0	68	0	280	0	0	0	359	0	0	0	0	0	0	0	0	0	0	0	0	154	0	0	0	0	228	0	0	0	0	0	0	184	0
229	46d537decd30d581cb3927e5bdc43021	139	0	0	0	0	0	0	211	0	166	113	0	0	0	0	0	0	0	0	118	0	0	0	0	0	0	0	0	0	0	0	0	0	0	0	0	166	0	0	132	0	0	0	0	0	0	0	212
230	e8bd46502aa4636bb3e322e9e0dc39a7	0	0	0	118	0	0	0	0	0	0	0	0	0	0	0	0	0	0	0	0	0	0	0	0	0	121	0	0	0	0	150	0	168	0	0	193	243	176	0	0	0	0	0	0	0	0	82	0
231	7f4ad5658cbed3071f20229d22e913b0	0	0	0	296	85	70	65	0	55	0	99	0	80	0	0	0	0	0	0	0	0	0	0	0	0	0	0	0	0	0	0	0	0	0	178	114	0	0	183	169	0	109	0	0	0	0	0	0
232	f2fef6afc06c905b97bb31c1d8267a91	0	0	0	232	0	111	0	202	0	0	0	0	0	0	106	0	0	0	0	153	0	0	0	0	0	0	0	228	0	0	0	137	111	0	0	82	0	0	0	0	0	0	0	0	106	178	0	0
233	eabc8f9765034b576cfc6be78e1f638a	75	0	0	233	0	212	0	0	0	0	141	0	265	67	0	0	0	0	0	0	0	0	79	0	0	0	0	0	0	0	0	0	0	0	0	96	0	0	80	0	0	0	0	0	137	0	0	0
234	b9bf8462b4cc80e075d62d203d26bb7e	48	0	0	55	0	0	0	206	0	0	0	123	0	0	0	0	0	51	0	0	0	0	0	0	0	44	0	0	0	278	0	185	49	120	0	0	144	67	52	0	0	0	0	0	278	190	0	0
235	ce73fe90ccab51929aa9196093d459c1	0	0	0	0	0	0	0	0	0	0	78	0	0	0	0	0	0	0	0	90	0	0	0	0	281	0	0	112	0	0	192	264	0	144	89	0	0	64	0	0	0	0	0	0	0	0	0	0
236	cfc7aac95ebcf0c9d5a326c114301c1b	174	0	44	173	0	0	0	0	0	121	0	0	0	0	148	0	0	0	0	0	0	0	0	0	0	0	0	0	0	0	0	0	247	0	144	48	178	0	0	0	38	0	0	0	0	0	0	0
237	6ef3b0a731ba5212abca617767b6760c	0	0	0	0	0	0	0	179	0	0	0	172	0	0	0	0	0	0	0	86	0	0	0	0	0	0	0	0	0	0	88	0	0	0	0	126	234	0	0	0	125	0	0	0	341	0	0	192
238	4ba072e98227ee3196631c41b4521f77	0	0	0	0	0	0	0	0	0	0	0	0	0	0	0	0	0	0	0	0	0	0	0	0	0	0	0	194	0	399	0	577	0	0	0	0	0	0	0	0	247	343	0	0	0	0	0	0
239	6392ecd154e8ab832d1077125570c02d	136	0	52	108	0	0	0	38	0	199	0	0	129	0	102	0	0	0	0	0	0	0	0	0	0	0	0	0	0	0	0	0	0	0	175	0	189	0	140	0	0	0	0	0	0	0	0	0
240	0d2f7306742b175a8915e8c326055411	0	0	0	0	0	0	0	0	0	0	0	0	0	0	0	0	0	0	0	0	0	0	0	0	0	0	0	0	301	0	168	0	155	0	0	259	483	0	0	0	0	0	0	0	0	0	0	0
241	6cf342aa1c65dfa7e5b31664b78cdbe4	0	0	0	0	0	0	0	0	0	0	207	0	0	0	0	0	0	0	0	90	0	0	0	0	0	0	0	137	150	0	0	0	126	0	0	0	0	155	0	0	0	141	0	0	120	0	0	145
242	429ffbda72c48176cab839df08639d0e	0	0	0	0	0	0	0	0	0	0	218	164	171	0	39	0	0	0	0	0	0	0	0	0	0	0	0	0	75	166	117	0	0	0	0	0	189	0	0	85	0	0	185	0	0	255	0	0
243	e9c9a7cc9d53491694f474b5de6dec03	89	0	102	0	0	0	0	31	0	106	0	0	0	0	70	0	0	0	0	164	0	0	0	0	0	0	0	0	0	38	0	0	0	0	146	0	270	109	76	0	192	0	0	0	0	0	0	0
244	6e71d13faaeecd5d6fcf624991e2f0fc	0	0	0	127	261	0	0	0	0	0	0	0	0	308	0	0	0	0	0	0	0	0	0	0	0	0	0	0	0	0	0	0	0	223	0	0	0	0	0	0	0	0	0	0	0	0	0	0
245	edbefcde87ab17e063e0051b7978f661	147	215	0	0	0	138	0	0	0	0	0	0	0	0	0	0	0	0	0	0	0	0	0	0	0	0	0	402	0	0	0	272	0	0	0	0	0	0	0	0	0	0	0	0	0	0	0	234
246	7e58f3ebd3229c739367d0fa904b5194	33	0	0	0	0	0	0	0	0	0	0	0	0	85	0	0	0	103	244	0	0	0	109	443	0	0	84	0	0	0	0	0	0	116	0	26	0	0	59	0	0	0	0	0	0	0	0	0
247	553799b258db54466f1bcc488f50c3f9	0	0	15	0	0	52	0	179	0	0	109	0	0	305	0	0	0	0	0	0	0	0	0	0	0	0	0	0	0	0	113	0	0	0	0	0	0	0	0	113	0	0	0	0	0	0	0	0
248	b5c13393feed87e5bbcb216ce5f8e76b	0	0	0	0	0	0	0	0	322	0	0	0	0	0	0	0	0	0	0	0	0	0	0	0	0	0	0	0	0	0	0	0	0	0	0	0	0	0	0	0	0	0	0	0	0	0	0	0
249	481f1d5c7de34e9eabd8cad4cba8bfbd	0	0	14	189	37	0	0	0	0	0	98	0	0	25	0	0	31	0	0	0	0	330	0	0	101	0	0	0	0	0	0	360	0	159	0	0	0	0	0	0	0	0	150	0	0	0	0	0
250	34aeb3973f49064c388f49817006da5e	150	0	0	223	0	40	0	0	0	167	0	0	0	0	0	0	0	0	0	0	0	62	0	0	0	0	0	134	0	34	0	58	0	227	195	0	0	195	0	0	0	0	0	0	12	0	0	0
251	f82f2767f41f4e70ebeacd8ea2ff7d67	0	0	0	82	0	0	0	0	0	0	0	0	0	0	0	0	0	0	0	0	0	373	0	0	0	0	0	0	117	0	0	0	100	0	0	206	0	0	190	0	0	0	0	0	0	105	0	0
252	6bca12b1ccc14e2e51dbbd33912e98f0	0	169	0	0	0	0	0	0	0	0	0	0	0	0	0	0	0	0	0	174	0	0	0	0	0	0	0	0	0	361	209	0	70	0	0	0	133	0	0	0	0	0	0	0	210	278	0	0
253	631bc805c7372fa05c6ffd8ef4244b27	0	0	190	0	0	0	0	0	0	0	0	0	0	0	111	0	0	0	0	0	0	0	0	0	0	0	0	0	0	0	0	0	0	0	183	0	186	169	0	0	0	0	0	0	0	0	0	0
254	52879e2ada9517f1a8c3e094d43be84d	108	0	0	127	155	0	0	0	0	0	0	0	0	0	0	0	0	0	0	0	0	0	0	0	0	0	0	0	0	0	0	0	145	0	0	160	0	0	0	0	0	268	0	0	0	163	0	254
255	191eeb1f57d91c5832ab58bd00f6836a	63	0	0	0	0	0	0	0	0	0	0	0	62	0	0	0	0	0	0	0	59	0	0	0	0	0	0	212	0	0	128	0	0	0	188	301	228	181	176	0	0	0	0	0	0	0	0	0
256	290c7092312892432d7f8997c87350b9	0	0	0	0	0	0	0	80	0	0	201	86	0	70	119	0	0	0	0	0	0	0	0	0	0	0	0	0	0	209	0	114	0	0	0	0	0	0	0	0	0	0	0	84	0	0	0	165
257	f9dab99843d495be941b569ab3947a36	0	0	0	0	0	0	0	0	0	0	0	0	0	0	0	0	0	243	67	0	0	0	184	0	0	619	178	0	0	0	0	0	0	0	0	0	0	0	0	0	0	0	0	0	0	0	0	0
258	f237a14e976d02c469934b3866d4ce59	0	0	0	0	0	0	0	0	0	0	0	0	0	0	0	0	0	365	53	0	121	0	191	0	0	178	0	0	0	0	0	0	0	0	0	0	0	91	0	0	0	0	0	0	0	0	0	0
259	0b09f7f325fbc3c805947f37dd3db490	0	0	0	0	0	0	0	0	0	0	0	0	452	0	0	0	0	0	0	202	0	0	0	0	0	101	0	59	0	213	125	0	0	130	0	0	0	65	214	0	0	0	0	0	0	0	0	0
260	b11c604455fa16b506f4836891d8ae69	0	0	0	0	0	142	0	0	0	0	53	0	46	0	0	0	0	0	0	216	0	0	0	0	0	0	0	0	39	0	37	0	0	152	0	0	0	0	51	0	0	0	127	0	91	0	36	167
261	de14d945b15bb1edd4442afee56f8606	0	81	0	160	159	0	67	89	0	0	124	0	93	0	0	0	0	0	0	0	0	67	0	0	0	0	0	0	0	0	0	0	0	0	0	0	0	47	0	0	71	0	46	0	96	0	0	115
262	f5f16dcdf2c8ab929210944ef9ed888a	0	0	0	157	0	0	0	0	0	0	183	0	0	0	0	0	0	0	0	0	0	0	0	0	0	0	0	0	0	0	265	236	0	0	0	214	250	0	0	0	0	159	0	0	0	0	0	235
263	a2b38cfbe210720e15ebc9ff770a0269	222	0	0	0	0	0	0	0	0	194	0	0	0	0	112	36	0	0	0	0	0	0	0	0	0	0	0	65	195	0	0	0	0	0	0	0	129	0	0	0	0	0	0	0	0	0	0	0
264	6b9f4e8fbd3c169ec9c348edf967f2bd	50	0	0	0	0	0	41	0	0	0	0	156	207	23	69	0	0	18	0	37	0	0	0	0	0	0	0	0	0	0	0	0	0	0	0	0	0	0	0	139	116	37	0	0	0	50	0	0
265	b4ac37f54e8a9ef390708859a9226115	189	0	0	0	0	0	0	0	0	233	27	0	0	0	0	0	0	0	0	0	0	0	0	0	0	0	0	106	0	0	145	0	0	113	113	156	0	0	0	0	0	0	0	0	0	0	0	0
266	0c0a4de9254cd02bc35861a786b9b0ed	0	0	0	0	0	0	0	69	0	53	0	0	0	0	0	0	0	0	0	125	0	0	0	0	0	0	0	0	0	0	0	0	0	0	0	0	0	0	0	0	0	75	325	114	139	0	0	70
267	0b2673c70935b768cd49d84d453a23d4	0	82	0	0	0	0	0	0	0	0	0	0	0	0	0	25	0	0	0	0	0	0	0	0	0	0	0	145	111	0	0	0	0	0	0	0	0	179	67	0	0	0	92	0	0	0	0	138
268	ee499891582200edaedeb036cd148499	0	0	0	215	0	0	0	0	0	0	0	0	260	0	248	0	0	0	0	0	0	0	0	0	0	0	0	204	0	0	0	0	0	0	0	304	0	0	0	0	0	0	0	0	0	0	100	0
269	3d7b8c0496275e3463adad8fcf50f14d	0	0	0	0	0	0	0	0	0	0	0	0	0	0	0	0	0	329	235	222	0	0	0	200	0	0	0	0	0	0	0	0	0	570	0	0	0	0	0	0	0	0	0	0	0	0	0	0
270	0628116562a01e9769e1d8146f18f7fe	0	0	0	0	0	0	0	0	0	0	0	0	0	0	0	0	0	0	0	0	0	0	0	1032	0	0	0	0	0	0	0	0	0	0	0	0	0	0	0	0	0	0	0	0	0	0	0	0
271	0caaea9448a52c7b4cf961740029a5fc	0	164	0	0	409	0	0	0	0	318	0	114	0	0	0	0	0	0	0	0	0	0	0	0	0	0	0	0	0	0	0	0	0	0	0	0	0	0	0	0	0	0	0	0	0	0	0	0
272	b9a1e052f15acd908de7fe1626563844	0	0	0	0	199	0	0	0	0	0	87	0	0	0	0	0	0	0	0	0	0	0	0	0	0	0	0	0	192	0	0	0	0	0	164	0	0	0	0	0	150	162	0	0	0	0	0	0
273	940c5fee2de39692e0a37761b8ab36e7	0	0	89	0	0	0	0	0	0	107	0	0	0	0	0	0	0	0	0	0	0	0	0	0	0	0	0	0	0	0	154	0	210	0	0	183	199	0	120	0	158	0	0	0	0	0	0	0
274	c66a033617b13a0bed16e38261202eb1	0	0	0	36	0	0	0	0	0	0	0	0	0	0	0	0	0	0	233	0	23	0	518	0	0	210	0	0	0	0	0	0	0	0	0	0	0	0	0	0	0	0	0	0	0	0	0	0
275	bb6d73f2689df0ce653a60e27746f357	0	0	0	0	0	0	0	132	0	254	127	0	222	0	0	0	0	0	0	0	0	0	0	0	0	0	0	0	0	0	0	0	0	0	0	44	0	124	0	0	0	0	0	0	0	176	0	0
276	47668aaa428e104a31384ae647bccbef	0	0	0	0	0	0	0	336	0	0	0	135	0	0	0	0	0	0	0	0	0	0	0	0	0	0	0	0	0	0	0	0	0	397	188	0	0	0	0	102	0	0	115	0	0	132	0	0
277	6456de63d9db8f2781b1cb87b8ab09dd	105	59	0	208	0	39	0	0	0	0	0	0	128	0	106	0	0	0	0	0	0	0	0	0	0	0	0	0	0	188	0	0	108	0	104	0	132	0	0	0	0	0	0	0	0	0	0	0
278	7eab201a957a3ac306182114e0321f61	0	0	0	0	0	0	0	0	0	0	0	0	0	0	0	177	210	99	160	0	0	217	0	0	231	0	0	0	0	0	0	0	0	0	0	0	0	0	0	0	0	0	0	0	0	0	0	0
279	155cd22df398ab4224d0bcb468da3626	0	0	0	0	0	0	0	0	0	0	0	0	0	0	0	0	0	76	0	146	0	0	0	0	0	0	0	75	0	0	0	178	122	0	148	0	0	0	0	0	0	0	0	0	78	202	85	120
280	0f5d4a3f23f14e9f0a84894e2308e55f	0	146	0	101	0	0	0	70	0	119	0	0	0	67	0	0	0	0	0	118	0	0	0	0	0	0	0	0	0	0	0	0	0	0	0	0	0	0	0	0	0	164	0	0	0	0	0	157
281	cb36f3852d353f03d625359502b29b43	0	0	74	0	0	0	0	0	0	0	157	190	117	171	0	0	0	0	0	209	0	0	0	0	0	0	0	0	0	0	0	0	0	101	0	0	0	0	0	0	0	0	0	0	0	0	0	0
282	4ba3878059f0704bf89d7c4da30ec276	0	79	0	0	0	0	0	0	0	0	0	169	128	0	0	0	0	0	0	90	0	70	0	0	0	0	0	0	0	0	90	94	0	0	0	0	0	0	0	0	0	0	0	0	0	140	0	31
283	15a9c152a7965b9751e3fdd2c3d54bcf	0	0	0	92	203	0	205	0	0	0	0	0	175	0	0	0	0	0	0	0	0	0	0	0	0	0	0	202	0	0	0	0	0	0	0	159	0	0	0	0	0	0	0	0	0	0	0	0
284	5960eec756727ae5b024de486bd9e473	0	130	0	0	0	0	0	0	0	0	213	0	199	83	0	0	0	0	0	0	0	0	0	0	0	0	0	0	0	0	150	0	0	0	0	0	0	0	0	0	115	0	224	0	0	0	0	117
285	f4c3edbb8074690beea0c879114778aa	0	0	0	0	0	0	0	0	0	0	0	0	0	0	0	0	0	0	0	0	0	0	0	0	0	0	0	0	264	0	24	0	0	0	83	0	0	122	0	0	0	0	0	0	0	0	162	0
286	4017211607a058bff025cd06a41d9b47	0	0	0	0	0	0	0	185	0	0	0	0	0	0	0	53	0	0	0	0	0	0	0	0	0	0	0	0	83	0	0	130	103	0	0	0	0	0	0	0	0	0	0	0	0	0	152	0
287	a6c5afd31c21adc73725892a911c51aa	108	0	139	15	0	43	0	0	0	171	0	0	0	0	0	0	0	0	0	0	0	0	0	0	0	0	0	0	18	0	0	0	0	0	144	0	85	0	0	0	0	0	0	0	0	0	0	0
288	8fe883b1c6babf6ed77e00b7bd3d3229	0	0	0	0	0	0	0	0	0	0	0	0	0	0	0	0	300	193	0	0	0	0	0	297	0	0	202	176	0	0	0	0	0	0	0	0	0	0	0	0	0	0	0	0	0	0	0	0
289	cd520375deeef9d7dc6c8e792932f682	0	0	0	0	0	0	0	0	0	0	0	0	0	0	0	0	0	101	0	0	120	0	144	0	0	0	0	0	0	0	45	0	0	0	145	176	0	0	367	0	0	0	0	0	0	0	0	0
290	7efe1d8683e3579a58e044e288e3861a	0	121	0	0	97	0	0	0	0	0	121	349	0	0	0	0	0	0	0	162	0	0	0	0	0	0	0	0	0	0	0	0	0	0	152	0	0	0	133	0	0	0	0	0	0	214	0	0
291	fe55c2b6265eff84b8d956980cc47faa	152	0	73	0	0	0	0	0	0	133	0	0	0	0	150	0	0	0	0	0	0	0	0	0	0	0	0	0	0	0	0	208	87	0	153	0	112	106	0	0	0	0	0	0	0	0	0	0
292	486035343d8e8de63ad19754d2959af1	0	0	0	0	0	0	0	0	0	0	254	119	0	0	0	0	0	0	0	0	0	0	0	0	0	0	0	0	0	0	0	0	0	0	0	0	95	0	0	0	0	0	0	0	0	0	60	0
293	112fbb95e3a89c2edeb30a58f00d0059	0	0	0	0	0	0	0	0	0	0	0	168	109	0	0	0	0	0	0	0	0	0	0	0	0	0	0	0	0	0	0	0	0	0	0	164	161	0	0	116	136	137	0	138	0	0	0	0
294	2c94792b0fe84172f5e8a98c66313e05	99	0	105	0	0	0	0	0	0	106	0	0	0	0	0	29	0	0	0	0	0	0	0	0	0	55	0	216	51	0	0	0	0	0	198	0	136	80	0	0	0	0	0	0	0	0	0	0
295	7816560dcc7e8e522590898b794ab35a	0	0	0	0	0	0	0	0	0	0	152	0	154	0	0	0	0	0	0	0	0	0	0	0	0	134	0	72	0	0	0	0	0	148	0	0	161	0	0	0	183	0	0	0	0	0	0	0
296	daa1558c0e8890e8774f49ecc425d344	0	0	0	0	0	0	0	0	0	0	0	0	0	0	0	104	0	125	0	231	0	192	336	0	0	216	0	0	0	0	0	0	0	0	0	0	0	0	70	0	0	0	0	0	0	0	0	0
297	6177e39a1408642a43980478f6cc607b	260	0	0	0	0	0	166	0	0	0	252	68	0	0	0	0	0	0	0	0	0	0	0	0	0	0	0	0	0	0	0	0	0	66	0	0	0	0	0	0	0	0	0	0	196	214	0	0
298	1593368b8a429a753ae6b495b2be654e	0	0	0	180	0	0	0	0	0	0	0	0	0	0	0	61	0	0	0	0	0	0	0	0	0	0	0	0	0	0	90	0	0	281	130	129	376	111	0	0	0	0	0	0	0	0	0	0
299	76a3023055f987d5be7971c38c70cd61	0	0	0	0	0	0	0	0	0	0	0	0	0	0	0	0	218	0	654	0	0	0	0	200	0	0	0	0	0	0	0	0	0	0	0	0	0	0	0	0	0	0	0	0	0	0	0	0
300	fe62af7dce872a322166d402eb0a12ec	0	0	0	0	0	0	0	0	0	0	0	0	0	0	0	0	0	0	0	0	0	0	0	0	0	0	0	0	0	0	0	0	0	0	0	0	0	0	0	40	0	94	0	31	0	0	0	0
301	5b2a06ea5aee11b1898e217a2abd1d81	0	0	0	84	0	72	0	0	0	0	0	0	0	0	0	0	0	0	0	0	0	0	0	0	0	0	0	0	0	101	0	0	0	0	132	158	125	0	0	0	142	125	190	0	0	0	0	266
302	2c9365a07e02baf5887ad246f4718ab7	0	0	0	0	0	0	0	0	0	0	0	0	0	0	0	0	0	196	219	0	0	0	0	130	0	96	197	0	0	0	54	0	0	0	0	0	213	0	249	0	0	0	0	0	0	0	0	0
303	40ace3627bec0a506568501186ae39a4	235	0	0	0	0	0	0	0	0	136	0	0	87	0	0	0	0	0	0	72	0	0	0	0	0	0	0	0	0	0	0	37	0	0	191	0	248	0	90	0	0	0	0	0	0	0	0	0
304	fed07380967165842dae32ff3f707fa6	148	0	0	0	0	0	0	172	0	0	0	0	135	0	0	0	0	0	0	0	0	0	0	0	0	0	0	0	0	0	0	0	0	0	0	0	0	0	0	0	0	213	0	0	186	0	0	148
305	9325ef233cc381cce98dad85a7a708c0	0	0	170	0	0	0	0	0	0	76	0	0	0	0	0	0	0	0	0	0	0	0	0	0	0	0	0	0	0	0	0	0	83	0	0	0	0	0	0	0	39	0	0	0	0	0	21	83
306	aa7411c037779a690b4330641750de6d	0	0	0	0	161	0	0	0	0	0	182	0	0	0	0	0	0	0	0	0	0	246	0	0	0	0	0	0	0	0	154	0	0	158	0	0	0	0	0	0	0	0	0	0	0	0	0	82
307	90f4734279ae048fdb96d16c75f62d98	0	0	0	0	0	0	0	0	0	0	0	0	0	0	42	161	178	404	160	0	0	0	0	111	0	0	141	0	0	0	0	0	0	0	0	0	40	19	0	0	0	0	0	0	0	0	0	0
308	a0e4b5fad42869987a50ca244504f449	0	0	0	0	0	0	0	0	0	0	0	0	0	0	0	0	0	0	0	0	0	62	0	0	353	0	0	0	0	0	0	0	0	0	0	0	0	0	0	0	0	0	0	0	747	0	0	0
309	df8fb61acd6ab3964d8de828af62ee00	0	0	0	0	0	0	0	0	0	0	0	0	0	0	0	0	0	188	161	0	0	290	178	157	0	123	0	85	0	0	0	0	0	0	0	0	0	0	0	0	0	0	0	0	0	0	0	0
310	ce1c729f1d217bb8867491fb96929daa	0	0	0	0	120	0	100	0	0	0	0	0	0	226	0	0	0	0	0	0	0	0	0	0	0	0	0	124	0	0	0	168	0	0	0	0	0	0	0	0	0	147	0	0	0	0	0	0
311	f3bf5b58adbe55556a7f67a58035c895	122	65	128	0	0	0	0	0	0	86	0	0	0	0	91	0	0	0	0	92	0	0	0	0	0	0	0	0	0	0	0	64	0	0	0	40	126	0	0	0	0	0	0	0	0	0	0	0
312	6ac880d9505e5a2c9d1952a0f2b02f8b	0	0	0	0	256	179	0	0	0	0	0	158	0	122	0	0	0	0	0	0	0	0	0	0	0	0	0	0	0	0	0	203	0	0	0	0	105	0	0	0	0	0	0	0	0	0	0	0
313	1216e6339e6560e64f5a470b37de998b	0	0	0	118	0	0	0	0	0	0	0	0	0	0	0	0	0	0	0	185	0	128	0	0	0	0	0	0	0	195	0	241	0	0	0	0	0	0	0	0	0	0	0	43	0	0	0	0
314	8cffb97277e17601b71a057017ecbb64	145	0	125	84	0	0	0	0	7	158	0	0	0	0	0	0	0	0	0	0	0	0	0	0	0	0	0	0	0	0	0	0	0	0	153	0	193	0	50	0	0	0	0	0	0	0	0	0
315	c9ebaef062b376903dd1fc3cf94cadd9	0	0	0	0	0	0	0	137	0	0	0	0	370	0	0	0	0	0	0	0	0	0	0	0	0	0	0	150	0	0	105	0	0	0	0	0	0	0	0	0	0	0	0	0	0	0	193	0
316	3cc4c2209c035b01ab1f337ffb345e76	0	0	0	0	87	0	0	0	0	0	0	0	124	0	0	0	0	0	0	0	0	0	0	30	0	0	0	0	0	0	0	0	0	301	0	132	118	0	161	0	0	0	0	83	0	0	0	0
317	ba1500d6e1eec2b39f99654de26e0a22	0	0	0	0	0	0	0	0	0	0	0	234	0	0	0	0	0	0	0	0	0	0	0	0	0	0	0	0	0	0	0	0	154	0	0	0	0	0	0	0	0	0	0	0	0	0	215	0
318	aaf6c8e318dd9ae8c5964b56b610ab44	0	0	0	185	0	0	0	0	0	0	230	0	0	0	0	0	0	0	0	0	0	190	0	0	0	0	0	0	0	0	0	0	0	0	0	0	0	0	0	0	0	228	0	57	0	0	0	123
319	32d84bb53f077e4bffc5d8d4c62f5a24	62	0	0	0	0	156	0	0	0	0	0	0	83	0	0	0	0	0	0	0	0	0	0	0	0	0	0	290	0	0	142	0	0	0	143	0	0	0	247	0	87	0	84	0	0	0	33	0
320	06ae601d21619b4e9c5acc07e3164c42	82	0	0	0	0	0	0	0	0	171	0	0	189	0	0	0	0	0	0	0	0	0	0	0	0	0	0	188	0	0	113	0	0	0	68	210	316	0	0	0	0	50	0	0	0	0	0	0
321	954de0f618ae858fe0e158b00d62d521	0	0	220	0	67	0	34	0	0	0	0	0	0	0	0	0	0	0	0	0	0	0	0	0	0	0	0	129	0	0	0	0	206	0	0	0	0	0	0	0	0	0	0	0	0	0	0	0
322	97d7f6bbd9f53dccb384bdc31878b92b	0	0	0	0	0	0	0	0	0	0	0	0	0	0	0	0	0	0	0	0	0	0	0	0	0	0	0	0	0	65	89	0	0	0	0	0	0	0	0	0	49	0	0	160	0	0	19	0
323	ca1ee96506877e65ed9fe3fba665f6b4	0	0	0	0	0	0	0	156	0	0	209	0	0	0	0	0	0	180	0	188	0	0	0	0	0	131	0	0	0	0	0	0	0	0	0	0	0	0	0	0	0	88	0	0	156	0	0	84
324	cdbf789148d8ac0228a670a380f70872	0	72	131	89	0	0	0	0	0	0	0	0	0	0	0	0	0	0	0	0	0	0	0	0	0	0	0	136	0	0	123	98	0	0	0	0	152	0	112	52	0	0	0	0	0	0	0	0
325	a1684ed930fd9f5dd0b0f8764a95b59b	127	0	0	0	0	0	0	88	0	0	0	0	0	0	0	0	0	80	0	233	0	0	0	0	0	0	0	0	0	0	169	0	0	0	0	194	158	0	0	0	0	0	0	0	0	0	0	0
326	7a5becf602fdaff34ffdc173ab46600a	0	0	0	125	0	0	0	0	0	94	0	0	0	44	0	0	0	0	0	131	0	0	0	0	0	0	0	0	0	0	0	0	0	0	0	0	0	0	0	0	0	0	0	0	0	192	0	57
327	b20d82e871cd8dbf2b20027ee82e45df	0	0	0	0	0	0	0	0	25	0	0	68	0	0	0	0	0	0	0	0	0	0	0	0	0	0	0	0	0	0	0	0	153	0	0	0	0	65	0	0	0	0	918	0	0	0	0	0
328	db71d938bc3e918acd21464f7b3b7ca5	151	0	0	0	0	344	0	0	0	0	0	0	0	0	0	0	0	0	0	0	0	321	0	0	0	0	0	0	0	0	0	0	0	0	0	0	0	0	0	0	0	0	267	0	0	0	0	0
329	54be3be657828f816fd3ad0821bddf5e	0	0	0	291	0	0	0	0	0	0	0	0	439	0	0	0	0	0	0	195	0	0	0	0	0	0	0	0	0	0	0	0	0	0	0	99	0	175	0	0	0	0	0	0	0	0	0	0
330	ffddeabc4c4c09ec386b336442e25186	0	100	0	185	0	0	0	0	0	0	0	0	0	0	0	0	0	0	0	0	0	262	0	0	0	0	0	0	0	0	0	189	213	0	0	0	0	0	166	0	0	0	189	0	0	0	0	0
331	9adc82e68866ed702610b3892808a31b	0	0	0	152	0	0	89	0	0	0	0	0	172	0	0	0	0	0	0	0	0	0	0	0	0	0	0	177	0	179	0	0	0	0	0	129	0	222	139	0	0	0	0	0	0	0	0	0
332	10bae77f6135dc16b2ebd1c2c15131d2	0	49	0	115	0	0	0	44	0	0	0	0	0	0	0	0	0	0	17	0	0	0	0	0	0	0	0	0	0	0	179	108	0	0	0	0	0	64	0	0	0	0	0	0	0	170	0	85
333	e439ea3da2ad5d44f85f238f4c3dd6cb	0	0	0	0	66	0	0	0	0	0	0	0	0	0	81	0	0	0	0	0	0	48	0	0	0	0	0	177	188	0	0	112	140	0	0	0	0	0	148	0	0	0	0	0	0	0	0	65
334	9d87a57b7d46eb80b48bfe60644edd97	0	0	0	0	0	0	0	0	0	0	0	0	0	0	0	0	0	173	0	0	69	73	307	0	0	171	0	0	0	0	0	0	0	0	0	0	0	0	73	0	0	0	0	0	0	0	0	0
335	4af179366da94b5a2da90ca04a16397d	0	0	0	0	0	0	0	0	0	0	0	0	60	0	0	0	0	0	0	231	0	0	0	0	0	0	0	0	0	0	0	0	0	0	0	0	0	0	161	101	0	0	0	0	240	0	0	134
336	67ab6c778044141241e755c31d63474e	0	0	0	0	0	0	0	0	0	0	0	0	0	0	304	0	0	0	0	0	0	0	0	0	0	0	0	0	0	0	0	0	0	0	0	0	0	0	299	0	0	160	0	0	0	173	0	0
337	5840764831c0b0cdafe7879ffe082b4b	0	150	0	116	0	0	0	155	0	0	0	0	0	0	0	0	0	0	0	0	0	0	0	0	0	0	0	0	0	0	0	0	0	0	0	0	0	0	0	0	0	0	0	0	261	0	82	0
338	85492e9e5fd014fb5aadcd1737f771b7	0	161	0	0	0	0	0	0	0	0	0	0	0	0	0	0	0	200	0	0	0	0	0	0	0	0	0	0	0	0	0	0	0	0	95	0	0	0	0	0	0	0	0	0	0	0	0	0
339	4e9ff2566d694dadbafd009d04821b9a	0	72	0	0	0	180	0	30	0	0	0	0	0	0	0	0	0	0	0	0	0	203	0	0	0	0	0	0	0	0	0	205	0	0	0	0	0	0	0	0	134	0	197	0	0	0	0	0
340	6cf328dfde5e9f7220995f8c3b00f127	0	0	0	0	23	0	0	0	0	0	26	0	0	0	0	0	0	0	0	0	0	0	0	0	0	0	0	0	0	0	0	0	0	192	1156	0	0	0	0	0	0	0	0	0	0	0	0	0
341	25008a0987c4d95b6ec8346f52e31541	0	0	0	0	0	0	0	0	0	0	0	0	0	0	0	0	0	357	0	0	0	96	0	311	0	0	0	158	0	0	0	0	0	0	0	0	0	0	394	0	0	0	0	0	0	0	0	0
342	8f900155e034d6dcda064dd6aa6d3e97	204	0	108	66	0	0	0	0	0	162	0	0	29	0	92	0	0	0	0	0	0	0	0	0	0	0	0	77	0	0	0	0	0	0	153	0	0	0	0	0	0	6	0	0	0	0	0	0
343	ff1ec4366910b0787569fe21e27cd805	0	0	0	0	0	0	0	0	0	196	89	165	211	0	0	0	0	0	0	0	0	0	0	0	0	0	0	0	0	102	0	0	0	0	0	0	0	0	0	0	0	23	0	0	0	230	40	0
344	f6aab053334ed7896a0021f97f6eaa97	0	0	0	0	0	0	0	0	0	0	0	0	0	0	0	0	0	0	0	38	0	0	0	0	0	0	0	79	115	309	321	0	0	128	0	0	62	0	140	0	0	0	0	0	0	0	0	0
345	f31ecac2375e067c445b9b5a4c68ba9d	0	0	0	128	0	0	0	0	0	0	0	0	0	0	0	0	0	0	0	94	127	129	0	0	0	0	0	0	0	0	0	0	0	0	0	51	0	0	172	0	0	160	0	0	0	0	0	0
346	1eb9f3e4aac9dd66f6dd141eaa72f4ba	0	0	0	0	0	0	0	0	0	0	0	0	0	0	0	94	0	0	0	0	162	0	272	0	0	0	0	0	0	0	0	0	0	0	0	0	0	0	62	0	0	0	0	0	0	0	0	0
347	e8644f60ecc05e7927714a41f29c3e49	0	0	0	0	0	0	0	0	0	0	140	0	104	0	0	0	0	0	0	0	0	235	0	0	0	0	0	155	0	336	0	0	0	0	131	0	0	0	0	0	0	0	0	0	0	0	0	0
348	3d82d70edbfc440a3a1f2beafd89b48d	0	0	0	0	0	0	0	0	0	0	0	0	0	0	0	0	0	0	0	203	0	0	0	0	0	0	0	0	126	0	0	0	0	0	0	339	0	0	229	102	0	245	0	0	0	0	0	0
349	1bc338bff0c3e96017fa0316e7cc2bc1	0	0	0	0	0	0	0	0	0	0	0	0	0	0	0	282	0	285	66	0	0	200	153	0	0	205	0	0	0	0	0	0	0	0	0	0	0	0	0	0	0	0	0	0	0	0	0	0
350	7144c6bb8770f36c2935115e62d10900	0	0	0	0	0	0	206	0	0	0	0	0	0	0	74	0	0	0	0	0	0	0	0	0	0	0	0	0	0	0	0	0	0	0	0	0	0	254	0	0	0	0	0	0	0	178	0	227
351	58a71679c0bf705894c6610ef767f183	0	0	0	0	0	0	0	0	0	0	0	0	0	0	85	0	0	0	0	0	0	0	0	0	0	0	0	0	191	0	0	0	0	0	361	181	0	0	0	0	0	0	0	0	100	0	0	0
352	bf923cdf94018219623cc8ef6a439cdc	206	0	125	95	0	0	0	0	0	0	0	0	0	0	103	0	0	0	0	0	0	0	0	0	0	0	0	0	0	0	0	0	0	0	277	0	143	0	0	0	0	0	0	0	0	0	0	0
353	32ea3015902ac6d0a42ae7d4ecfaa5ec	0	0	0	0	0	0	0	0	0	0	0	0	0	0	0	0	0	0	0	0	97	208	0	0	0	0	0	0	0	0	0	0	0	0	0	0	0	470	0	0	0	164	0	0	0	0	0	0
354	85c0d857f48358d0d30c5ad9885f7ff3	0	0	0	0	0	0	0	0	0	0	0	0	0	0	126	0	0	0	0	0	0	0	0	0	0	0	0	0	0	0	0	0	111	139	0	0	130	0	0	83	0	0	0	0	309	184	0	0
355	ea930b16476e3fbcc9dfb4e385c47f60	0	0	0	0	0	0	0	0	0	271	0	0	0	130	0	0	0	0	22	0	0	0	0	0	0	0	0	0	0	73	0	0	0	38	0	0	0	0	0	0	0	0	0	0	0	103	99	0
356	7b4d2600a6697497b4c9aec1500e0f11	0	0	0	0	0	0	0	0	0	0	0	0	0	0	0	0	0	149	0	0	101	0	175	0	0	195	0	0	0	0	0	0	0	0	0	0	0	0	181	0	0	0	0	0	0	0	0	0
357	41e3025de80457967c7de32ebcdae403	0	0	0	0	0	0	0	0	0	0	0	0	144	157	140	0	0	0	0	201	0	0	0	0	0	0	0	0	0	0	74	0	27	208	0	0	0	0	0	0	0	0	0	0	0	160	0	0
358	79444318b8f6b880939f16e040d20ecd	0	0	0	0	317	0	0	0	0	0	0	0	0	0	0	0	0	0	0	0	0	0	0	0	0	0	0	0	0	0	0	0	0	266	0	0	0	0	278	0	226	0	0	0	0	0	0	0
359	175e2e93bc757815b6c07cff2075b083	36	0	0	106	0	0	0	0	0	0	0	0	0	0	0	0	0	0	0	0	0	0	0	0	0	0	0	117	0	53	140	0	100	93	91	143	233	55	142	0	83	0	0	0	0	0	0	0
360	fb1f46c93c9713e65cb8146024d66227	0	111	0	0	0	0	0	0	78	0	0	151	0	0	0	0	0	0	0	0	0	0	0	0	0	0	0	78	0	158	0	71	0	0	0	47	0	0	0	0	0	0	0	0	0	77	0	0
361	9f04af88b12aaf90083809ddfcb1f258	285	0	152	0	0	0	0	0	0	0	0	0	0	0	52	0	0	0	0	0	0	0	0	0	0	0	0	11	0	0	0	0	0	0	55	0	189	0	0	0	61	0	0	0	0	0	0	0
362	9a54efb1de79adc7b4b78fb04af1165e	0	0	0	0	0	127	0	314	0	0	0	0	118	0	0	0	0	0	0	0	0	114	0	0	0	0	0	64	0	0	0	0	0	0	0	0	0	136	0	0	0	0	0	0	118	0	0	0
363	e878189ab1edd0eaf45ab305f3cd9639	0	0	0	0	0	0	117	0	0	0	67	122	0	129	0	0	0	0	0	95	0	0	0	0	0	19	0	0	0	0	0	0	0	0	0	0	0	0	0	0	0	0	0	0	0	170	58	0
364	881ae0d84ebd9887b1875ed36f8ccd57	0	0	0	0	0	0	0	0	0	0	0	0	0	0	0	0	0	0	0	0	118	0	0	0	0	0	0	0	0	0	0	0	0	0	0	0	0	0	0	0	0	0	0	0	0	0	0	0
365	c60cb75a1ed94ed4d021cbca98fa2ce7	0	0	0	0	0	0	0	0	0	0	0	144	0	40	0	0	0	0	0	172	0	0	0	0	0	0	0	0	0	0	0	0	0	0	0	0	0	0	0	0	0	278	0	0	0	0	0	309
366	14857528d4d3cb72957b64b0ccf3a0ca	59	91	0	0	0	0	0	0	0	0	0	0	0	0	0	0	0	0	42	0	0	245	0	0	0	22	0	0	0	0	0	230	0	54	0	0	0	0	0	0	133	0	125	0	0	0	0	0
367	6f7b00d590c2529d3d4748742b0ba79c	0	0	0	180	0	0	0	0	0	0	0	0	0	0	0	0	0	0	0	193	0	167	0	0	0	0	0	145	0	0	0	225	82	0	0	0	0	0	0	0	0	0	0	0	0	0	0	94
368	88496ee86b8ee2e24e2dc61816c1570b	139	0	99	0	0	0	0	0	0	0	0	0	0	0	161	0	0	0	0	0	0	0	0	0	0	0	0	0	0	0	132	0	0	0	0	0	172	68	0	0	0	0	0	0	0	0	0	0
369	674ed36995c8993ae0b963ecf5be0632	0	0	0	0	0	0	0	0	0	0	0	0	0	0	0	0	0	156	0	0	0	255	156	0	0	0	0	0	0	0	0	0	0	356	156	178	0	0	0	0	0	0	0	0	0	0	0	0
370	179c90e9962cae02aef4ac36abfb11b2	0	0	0	0	0	0	102	0	0	0	0	0	0	0	0	0	0	0	0	0	0	0	0	0	0	0	0	0	0	0	80	219	0	0	0	0	0	0	158	0	0	97	160	0	0	107	67	0
371	cf811ac700d90ed2fe9511e7f467e860	0	0	0	0	0	0	0	0	0	0	0	0	0	0	0	0	0	0	0	0	0	0	0	0	0	0	0	473	0	0	310	0	0	0	0	0	0	0	0	0	0	0	203	0	0	0	0	0
372	fd0491b868cce1b628d4d5f6d1c6bf10	0	0	0	82	0	0	0	0	0	0	0	138	114	0	0	0	0	0	0	0	0	0	0	0	0	0	0	0	0	0	45	0	23	65	45	0	0	0	0	0	0	0	0	20	88	0	0	30
373	1becf3b1bb5e3a331588879278e7454f	0	0	0	194	0	0	0	80	0	48	128	0	105	63	0	0	0	0	0	0	0	57	0	0	0	0	0	110	0	0	0	0	0	0	0	0	0	0	0	0	0	0	97	0	0	114	0	0
374	50f76f2ffa073533a2b613185182b3c2	0	0	0	0	0	325	0	293	0	0	0	0	0	0	0	0	0	0	0	0	0	0	0	0	0	0	0	0	0	0	0	0	0	0	0	0	0	0	0	0	0	0	0	0	164	0	0	113
375	f6790d5e083a3f530b1370208e48e2cf	0	0	0	164	0	220	107	0	0	0	0	0	108	0	0	0	0	0	0	0	0	0	0	0	0	0	0	0	0	0	0	0	0	0	0	113	0	357	0	0	0	0	0	0	0	0	0	0
376	1ab3a2220e998757f96feab98324333a	0	0	0	0	0	0	0	0	0	0	0	0	0	0	0	0	0	0	0	0	0	0	0	0	0	0	0	0	229	258	188	0	0	283	0	0	0	0	0	0	0	0	0	0	0	0	0	0
377	7b4e3c92e3ef4fda3e2aa689ccfa817c	0	78	0	0	0	24	36	81	0	109	92	0	0	0	0	0	0	0	0	0	0	0	0	0	0	0	0	0	0	0	0	48	0	0	0	0	0	0	0	0	148	0	70	0	0	0	0	0
378	b57ced0e07284d1475c8f7ff3065c3ae	0	0	0	0	0	0	0	0	0	305	0	0	0	0	0	0	0	0	0	0	0	0	0	0	0	0	0	248	0	0	0	0	0	0	184	0	0	0	0	0	0	0	0	0	0	0	0	0
379	ae4a136ec7a412a16b6a31ff6d663f2e	159	0	92	18	0	6	0	0	0	93	0	0	42	0	121	0	0	0	0	0	0	0	0	0	0	0	0	0	0	0	0	0	0	0	97	0	276	0	0	0	0	0	0	0	0	0	0	0
380	96cf9ef772c242e79e79b6cc864059da	0	0	0	0	0	0	0	0	0	85	0	0	0	0	0	0	0	0	0	0	0	219	0	28	0	0	0	79	0	0	0	202	0	0	90	0	0	0	0	0	94	55	61	28	49	0	0	0
381	b4876e2bfbd59077b1f7d12696587361	0	0	0	0	0	0	0	0	0	0	0	0	0	0	0	0	0	0	0	0	0	0	0	0	0	0	0	0	0	0	0	0	0	0	0	0	0	0	0	0	0	0	0	60	0	0	0	0
382	8fda92d165844cd51f1a17406ccea153	0	0	80	0	0	0	138	0	0	0	0	0	0	0	0	0	0	0	0	0	0	0	0	0	0	0	0	0	0	0	0	0	0	0	0	0	0	0	0	0	0	0	0	0	0	0	0	0
383	63fa0b3f9209340424e40d1764b499f3	48	0	79	0	0	0	0	0	0	119	0	0	0	0	103	0	0	0	0	18	0	0	0	0	0	0	0	0	0	0	0	0	0	0	148	0	53	96	0	0	0	0	0	0	0	0	0	0
384	f82d1576bd965a3f1bc38642ffed9ab8	68	0	0	177	120	0	0	0	0	0	100	0	0	0	0	0	0	0	0	0	0	78	0	0	0	0	0	0	0	118	0	0	0	0	95	55	0	0	238	74	0	0	124	0	0	0	0	0
385	89cffa51594397b6bdf383e0f11bee2d	0	0	0	128	0	0	0	0	0	0	0	0	0	0	84	0	0	0	0	0	0	0	0	0	0	0	0	0	0	0	0	0	58	0	0	0	0	78	0	0	0	0	737	0	0	0	0	0
386	00783876f8236d85c06089c84fadab52	0	0	0	290	0	0	0	0	0	323	0	0	0	0	0	0	0	0	0	0	0	0	0	0	0	0	0	0	0	0	0	0	0	0	0	0	0	0	0	0	0	0	177	0	0	0	0	0
387	4a5dd038c9b86812a46169f04b43cdee	0	0	78	0	0	0	0	83	0	0	0	0	0	0	0	0	0	0	0	0	0	0	0	0	0	0	0	0	0	0	0	206	0	0	0	0	0	0	0	82	0	0	0	0	0	0	120	0
388	994678ee2836dacaffa0324d72aaa7a9	0	0	0	0	0	0	150	0	0	0	0	0	0	0	0	0	0	0	0	266	0	224	0	0	0	0	0	0	0	0	0	0	282	0	0	0	0	0	0	0	0	0	0	0	0	0	0	0
389	8bbd0c305c1ee74d607cfd7a7db581b5	0	0	0	0	0	0	0	0	0	0	0	221	0	148	0	0	0	0	0	0	0	0	0	0	0	0	0	165	0	0	0	0	0	0	0	0	0	0	0	0	0	0	0	0	0	0	0	227
390	31b6268c7a67a018815995cd297be506	0	0	0	0	0	0	0	0	100	0	103	0	0	0	0	0	0	0	0	0	0	0	0	0	0	93	0	0	0	0	0	0	0	0	122	118	0	0	0	0	0	0	0	54	0	0	0	0
391	bac82a960b53de7313e93dc31dff4c6b	0	0	0	0	0	0	0	0	0	0	0	0	0	0	0	0	0	0	0	0	136	0	0	0	0	0	0	11	206	0	0	0	0	0	0	0	0	0	0	0	0	0	0	0	0	0	0	0
392	f3a47a4cf639451763968c47bad3e775	0	0	0	0	0	0	0	0	0	0	0	0	0	0	0	118	0	259	0	72	0	0	183	0	0	279	0	0	0	30	0	0	0	0	0	0	0	0	75	0	0	0	0	0	0	0	0	0
393	f484d035fa6b3feb0ad5923fbc0ea9e8	0	137	0	0	0	0	0	0	0	0	0	0	0	0	0	0	0	0	0	0	0	0	0	0	0	0	0	0	0	0	0	115	0	0	0	0	0	0	0	0	158	149	0	0	0	0	0	0
394	d1c66bd25483f783452a2879c138334a	0	0	0	0	0	0	113	0	0	0	0	78	102	61	0	0	0	0	0	88	0	0	0	53	0	0	0	0	0	0	0	0	58	0	0	0	0	0	0	0	0	0	0	0	77	123	0	125
395	7cd0c3be847eeb4830f0630c7c7b8efb	0	102	0	0	0	0	0	131	0	160	0	56	0	0	0	0	0	0	0	0	0	69	0	0	0	0	0	0	0	0	0	0	0	129	0	0	0	0	0	0	0	0	171	0	0	0	0	0
396	78fac68e5ce8feaffd5073082604ac73	0	0	0	82	203	0	105	0	0	0	0	0	0	0	0	0	0	0	0	0	0	0	0	0	0	0	0	0	0	0	0	0	0	0	0	0	40	0	0	0	0	0	0	0	0	0	0	0
397	499d6f67ca2b1678e21947fd64e28c0b	0	0	0	0	0	0	0	0	0	0	0	0	0	0	0	0	0	0	0	0	0	0	0	0	0	0	0	0	0	0	0	0	0	0	0	0	0	0	0	0	0	0	0	0	0	0	0	0
398	5f02f0e00020cbc4198f686be0c4b0f3	0	61	202	0	0	0	0	0	0	177	0	0	0	0	0	0	0	0	0	0	0	0	0	0	0	0	0	0	0	0	0	0	0	0	0	0	0	0	0	0	0	0	0	0	0	0	0	0
399	bb86ae36483ef0c51ccd246f032203f8	0	112	0	0	0	0	0	0	0	0	0	0	0	108	0	0	0	0	0	0	0	0	0	0	0	0	0	0	0	0	0	0	0	0	0	0	0	0	0	0	174	0	0	0	0	0	0	0
400	7736627c776f9a47dd8621de4bf230a6	0	0	0	0	0	160	0	0	0	0	153	0	0	0	0	0	0	0	0	0	0	260	0	0	0	0	0	0	0	0	0	271	0	0	0	0	0	0	65	0	0	0	125	0	0	0	0	0
401	80ccab7c384fe2e31d1a9a9e1771089c	0	0	0	0	108	39	0	0	0	0	74	0	149	0	0	0	0	51	0	0	0	0	0	0	0	0	0	0	0	119	0	0	0	0	0	0	102	0	146	59	0	226	0	0	0	0	0	43
402	8fe216a4f1cbe2f5e1c5f206d6434ebc	0	0	0	0	155	0	0	0	0	0	53	0	0	0	0	0	0	0	0	0	0	0	0	0	0	0	0	165	0	0	0	0	0	0	333	0	0	0	0	0	0	95	0	0	0	0	0	0
403	f64642e184ec65dcc47235b9e976719c	109	0	91	0	0	0	0	0	0	117	0	0	0	0	64	0	0	32	0	0	0	0	0	0	0	0	0	0	0	112	0	0	0	47	143	0	0	0	0	0	74	0	0	0	0	0	0	0
404	7794e52602b4c196262d5da0f02e214a	0	0	0	0	0	0	0	0	0	0	0	0	0	0	0	0	0	0	0	0	0	0	0	0	0	0	0	0	144	383	0	0	0	0	0	0	254	0	0	0	0	0	0	0	0	0	0	0
405	c4ff9b71af47bfb9505658efb58bbfad	0	0	0	0	0	0	0	0	0	0	0	0	0	0	0	0	221	194	187	180	0	0	0	0	0	0	135	0	0	0	0	0	0	0	0	0	95	0	0	0	0	0	0	0	0	0	0	0
406	6bc7ff7808275e879195b6a0dde07ccc	75	47	0	0	0	0	0	0	0	0	0	0	0	0	0	0	0	0	0	200	0	176	0	0	0	0	0	0	0	147	0	0	0	0	0	0	0	78	120	0	48	81	0	0	164	0	0	0
407	75230bfab767d27be7024512d9e88676	0	0	0	0	0	0	0	0	0	0	0	0	0	0	0	0	0	0	0	0	0	150	0	0	0	0	135	0	0	241	0	0	0	215	0	0	313	0	346	0	0	0	0	0	0	0	0	0
408	f30fda0cf42a3d45cb637ab67e57be1f	0	0	0	0	206	0	0	0	0	51	170	70	0	0	0	0	0	0	0	0	0	0	0	0	0	0	0	93	0	0	0	0	0	0	0	0	0	0	0	67	0	0	0	0	0	65	0	0
409	e617f1bd3c7aa6718096bcd828892a50	138	0	0	0	0	0	0	0	0	220	0	0	0	0	0	0	0	0	0	0	0	0	0	0	0	0	0	0	0	0	0	0	0	0	211	0	428	0	0	0	0	98	0	0	0	0	0	0
410	88380ca5269597a49ecba0d95abfd765	0	0	0	0	0	0	0	0	0	0	0	0	0	0	0	0	0	0	220	0	78	0	138	0	0	163	0	0	0	0	63	0	0	0	0	0	0	0	0	0	0	0	0	0	0	0	0	0
411	864c3379750164d09c3b912a61b091e3	0	0	0	0	0	0	0	0	0	0	0	0	0	0	0	0	0	142	0	0	0	0	0	121	0	206	0	0	0	0	303	0	0	0	208	0	0	0	0	0	0	0	0	0	0	0	0	0
412	d31c30f84a594a7271ff859f134c532c	0	0	0	137	0	0	0	0	0	87	128	86	0	0	0	0	0	0	0	0	0	0	0	0	0	0	0	0	0	95	0	0	0	0	0	0	0	0	0	0	146	0	0	0	0	0	0	0
413	8ebc2172c20bbe7636814bff072f493a	0	0	0	0	0	0	0	0	0	0	0	0	0	0	17	0	0	0	0	0	219	0	0	0	0	0	0	0	0	0	0	0	0	52	0	0	0	0	0	0	0	0	0	0	0	0	0	0
414	2b90a0109023acc1c89db9857223a009	0	0	0	0	0	0	0	0	0	0	0	0	0	0	0	105	0	187	0	0	112	0	132	0	0	0	0	0	0	0	0	0	0	0	0	0	0	0	174	0	0	0	0	0	0	0	0	0
415	438c477ec70effaca0c6f1268446deb7	0	0	0	0	0	134	0	0	0	0	0	0	0	0	0	0	0	0	0	0	0	0	0	0	0	162	0	0	12	0	0	0	0	0	0	0	0	0	89	0	0	0	0	0	0	0	0	0
416	6c2d76ca0d2f8751eb7481aa480e7f5c	0	0	0	0	0	196	0	0	0	0	0	0	0	220	0	0	0	0	0	149	0	0	0	0	0	0	0	0	0	0	95	0	0	0	0	0	0	0	0	0	0	0	0	0	174	0	0	0
417	2404ff608650811bb3092d6c7d2956f8	0	0	53	0	0	0	0	0	0	0	0	85	0	0	0	0	0	52	0	0	0	0	0	0	0	0	0	0	0	0	0	0	0	0	0	0	0	0	0	0	0	0	0	0	0	0	0	0
418	f5ed0a0a1fcd2e00eedd47beb098d60e	0	0	0	0	0	0	0	0	0	0	0	0	0	0	0	0	0	0	0	0	0	0	0	0	0	0	0	0	67	0	57	0	83	0	0	0	0	0	0	0	0	0	0	0	0	0	43	0
419	5c3384506341df36731484ef7ccee431	0	0	0	0	240	0	0	0	0	0	279	0	0	0	0	0	0	0	0	0	0	0	0	0	0	0	0	0	0	0	0	0	0	202	368	0	0	0	0	0	0	0	0	0	0	0	0	0
420	df3aec07d3e601b95daa1fdc4c4ecdc6	0	0	0	0	0	0	0	0	0	0	0	0	0	0	0	0	0	0	0	0	0	0	0	0	0	0	0	0	0	0	195	0	0	0	0	0	0	0	0	0	0	0	0	144	0	0	38	106
421	9f8d87a2eeca1e8666889faf55f2c992	0	0	0	0	0	0	0	24	0	168	199	0	0	0	0	0	0	0	0	0	0	0	0	0	0	0	0	0	0	0	0	0	0	0	0	0	0	0	0	0	0	0	217	0	0	0	0	0
422	6751d15a88ebbfc6a7f66c217c0459ce	0	0	0	0	0	0	0	0	0	0	0	0	0	0	0	0	0	0	0	144	0	206	0	0	0	0	68	0	0	0	0	0	177	0	0	0	0	0	0	0	161	0	0	0	0	0	0	0
423	9c1d5d5b94ab0d39d4352a2a01a96706	0	0	0	0	0	0	0	0	0	0	69	0	0	0	0	0	0	0	0	0	0	0	0	0	0	0	0	0	0	0	0	0	0	0	69	0	0	0	0	185	138	148	0	0	0	0	0	0
424	da23a9a21011fb19a140689d58e6edb1	143	0	98	0	0	0	0	0	0	165	34	0	84	0	0	0	0	0	0	0	0	0	0	0	0	0	0	0	0	0	0	0	0	109	0	104	0	0	0	0	10	0	0	0	0	0	0	0
425	6e5f59f188bc776ec2a6eeee8cf19f77	0	0	0	0	0	0	0	246	0	0	0	0	0	0	0	0	0	0	0	0	0	0	0	0	0	0	0	0	0	0	282	0	0	0	0	345	0	0	307	0	0	0	0	0	0	0	0	0
426	66566de0a1383036548d9140a8bf860b	0	0	0	0	0	0	0	0	0	0	0	118	0	0	0	0	0	0	0	0	0	0	0	0	0	0	0	0	0	0	0	0	0	0	0	171	0	0	0	0	0	0	0	0	0	165	0	116
427	2894e9775633a985ab194203140e5e64	0	0	0	0	0	0	0	0	0	0	0	0	63	0	0	0	0	0	0	0	0	0	0	0	0	0	0	0	191	0	0	0	24	0	0	0	0	379	0	0	0	0	0	0	0	0	0	55
428	f50be9b6eda84eea3b44fc740aaeda03	0	0	0	0	0	0	0	0	0	115	0	287	118	0	0	0	0	0	0	0	0	0	0	0	0	0	0	0	0	0	0	131	0	0	0	0	0	0	0	0	0	0	0	0	0	191	0	0
429	eb45439e5eaf962608db8f7826f81b0a	0	0	0	0	0	0	0	0	0	0	0	0	0	0	0	0	0	0	0	0	0	0	0	0	0	0	0	0	0	0	0	0	0	0	0	0	0	402	0	0	184	0	0	0	0	474	0	0
430	453676de0461b7b9a7038c52abf5362f	0	0	0	0	0	0	0	0	0	0	0	0	0	34	0	0	0	0	0	0	149	0	191	0	0	0	0	0	0	0	0	0	0	0	0	0	0	0	0	0	0	0	0	0	0	0	0	0
431	bc9b46bd9c5ffc3707f7d58f549defc4	0	0	0	0	0	90	0	364	0	0	0	0	0	90	0	0	0	0	0	163	0	0	0	0	0	0	0	0	0	0	0	0	0	0	0	0	0	0	0	0	0	0	0	0	0	0	0	0
432	73af05d4716c872336d4b0315f02887b	0	0	0	0	0	0	0	83	0	0	0	0	12	0	0	0	0	0	0	85	0	0	0	0	0	0	0	0	105	0	0	85	0	0	0	0	137	147	0	0	0	0	0	0	0	0	0	0
433	14fe9e3efa80fa705f908d353146d185	45	0	0	0	0	0	0	0	0	0	0	0	0	0	0	0	0	0	0	0	0	0	0	0	0	0	0	100	0	0	122	0	0	125	162	164	0	110	0	0	0	0	0	0	0	0	0	160
434	6bf1949a307b374725946df2f1ed722b	0	0	0	0	0	0	0	0	0	0	0	0	0	0	0	0	0	0	0	0	118	0	0	0	0	0	0	0	0	0	0	0	0	104	0	0	0	0	196	0	0	171	0	0	210	0	0	0
435	5eb08b1344f8a940b7464b646925c7d1	0	0	0	0	0	0	0	0	0	0	0	0	0	0	182	0	0	0	0	0	0	0	0	0	0	0	0	0	0	0	0	0	0	211	0	0	248	0	405	0	0	0	98	0	0	0	0	92
436	fa8fe3d2818e917bcb3e4463e811ee3d	0	0	0	0	0	0	0	0	0	0	0	0	0	0	0	0	0	0	0	103	0	0	0	0	0	0	0	0	0	0	105	0	0	0	0	63	0	0	0	0	0	162	0	0	0	0	122	0
437	86eae251b2dba86642aa374c12024c6e	0	0	0	0	0	0	0	0	0	0	0	0	0	0	0	0	0	0	0	0	0	0	0	0	0	0	0	0	0	0	0	275	154	163	0	0	0	0	0	0	0	0	0	0	0	0	0	0
438	a77bb933530f53190b8a90e7356e0061	0	0	0	56	0	0	0	0	0	0	0	0	0	199	0	0	0	0	0	0	0	0	0	0	0	0	0	0	0	0	76	0	82	0	175	0	0	0	143	0	0	128	0	0	0	0	0	0
439	0a8e030086491d509722eba1f2543ea9	0	0	0	128	0	51	0	0	0	0	0	0	135	0	0	0	0	0	0	190	0	0	0	0	0	0	0	0	164	0	0	0	0	0	0	0	0	205	0	0	0	0	0	0	0	0	0	0
440	cc1415f068285eda8a06031ad3765d2f	0	0	0	0	0	0	0	0	0	0	0	0	0	0	0	0	0	140	57	0	143	0	107	0	0	0	0	0	0	0	0	0	0	0	0	0	0	0	0	0	0	0	0	0	0	0	0	0
441	6a2a1ee6a589ea769ab411c62b20bfc4	0	0	0	151	118	0	37	0	0	0	0	0	99	0	0	0	0	0	0	0	0	0	0	0	0	0	0	175	0	0	117	0	0	0	0	0	0	0	223	0	0	0	0	0	57	0	0	0
442	6df6f302c76b4ff019d10839a1d8c45f	0	0	0	0	0	0	0	0	0	208	138	0	0	0	0	0	0	0	0	0	0	0	0	0	0	0	0	282	0	0	0	0	0	0	0	0	0	0	0	0	0	0	0	0	0	0	0	0
443	01bf5b21c9576bdfad357569f180f177	0	0	0	0	0	0	0	0	0	0	0	0	0	0	0	0	0	0	0	96	0	0	0	0	0	0	0	0	0	0	0	0	0	0	0	0	0	0	0	0	0	101	0	0	137	114	0	0
444	8193bceed78ee609152f05ca4242a819	0	0	0	390	0	0	0	0	0	0	259	0	0	0	0	0	0	0	0	0	0	0	0	0	0	0	0	0	0	0	0	0	0	0	0	0	0	0	0	0	139	0	0	0	0	0	0	0
445	007c3dfcb4b32df0533c53e0832e1746	0	0	0	71	0	0	0	0	0	0	0	0	0	0	0	0	0	0	0	108	77	0	0	0	0	0	0	0	0	0	0	0	0	0	0	160	0	56	0	0	163	0	0	0	0	0	0	0
446	9ab0f2e7ec9958711bed69f17620a308	0	0	0	0	0	0	0	0	0	0	0	0	0	0	0	0	0	64	0	0	0	0	315	0	0	203	133	81	0	0	0	0	0	0	0	0	0	0	0	0	0	0	0	0	0	0	0	0
447	44ce7c7ba1577e08dc8242ab33180fd3	0	0	0	0	0	0	0	0	0	0	0	0	0	0	208	0	0	0	0	0	0	0	0	0	0	0	0	0	0	0	0	158	0	0	0	173	0	0	335	0	0	0	0	0	125	0	0	0
448	e6d1f350ccaaf6c2f0cb994b1df07f9a	0	0	0	0	0	0	0	0	0	0	0	0	432	0	169	0	0	0	0	0	0	0	0	0	0	0	0	0	0	0	0	0	0	0	0	0	0	0	0	0	0	473	0	0	0	0	0	0
449	0e0f96ad9d03b415df217386e0cab6cf	0	0	0	133	0	0	0	0	163	0	0	0	0	0	0	0	0	0	0	0	0	0	0	0	0	0	0	0	0	0	0	0	0	0	0	0	0	0	0	0	0	0	0	0	0	0	0	0
450	0347f19ca6a4450a64137e11150ff9f0	0	0	0	0	0	0	0	0	0	0	0	0	135	0	286	0	0	0	0	0	0	0	0	0	0	49	0	0	0	95	0	0	154	0	0	0	0	0	0	0	79	0	91	0	0	0	0	0
451	6dbae9cdc2a591fc6d4d94683c32625b	0	0	0	0	0	0	0	0	0	0	0	0	0	0	0	0	0	0	0	0	0	0	0	0	0	0	0	0	0	0	0	451	0	0	0	0	0	0	0	0	0	251	0	0	0	0	0	335
452	b1ebc12e25496ec54a626dc2cb05de92	0	0	0	0	0	0	0	0	0	0	0	0	0	87	0	0	0	0	0	0	0	0	233	172	0	0	0	200	0	24	0	0	0	0	0	0	0	0	0	0	0	0	0	0	0	0	0	0
453	4e567cb1a0f5f6790a5580405d5a4d46	0	0	0	0	426	0	0	0	0	0	0	258	0	0	0	0	0	0	0	0	0	0	0	0	0	0	0	0	0	0	0	0	0	0	0	0	0	0	0	0	0	0	0	0	0	74	0	86
454	49df64027868e06caa27b8fa7fbda969	0	0	0	0	0	0	0	0	0	0	0	0	0	0	0	0	92	245	160	0	0	0	0	167	0	141	0	0	0	0	0	0	0	0	0	0	0	0	0	0	0	0	0	0	0	0	0	0
455	097ec97d122623d1f59845e2dd620abc	0	0	0	98	0	0	0	178	0	0	0	0	0	0	0	0	0	0	0	226	0	0	0	0	0	0	0	168	0	0	204	0	0	0	0	0	238	0	0	0	0	0	0	0	0	0	0	0
456	c62035273c810efd9b25772f17e97bf4	106	0	128	0	0	0	0	0	0	0	0	0	0	0	0	0	0	0	0	27	0	0	0	0	0	0	0	106	0	0	0	0	0	152	0	0	99	115	0	0	0	0	0	0	0	0	0	0
457	a2453c7eb9a44cdfa6f1a21f8e88ed7f	0	0	0	0	0	0	0	0	0	0	0	0	0	0	0	0	0	0	0	0	0	0	0	0	0	0	0	0	0	0	0	0	0	0	0	0	0	80	0	0	91	0	0	0	0	0	0	0
458	7b93178e8e21047e7852d8680a07d576	0	0	0	0	0	0	0	0	0	0	397	0	0	0	0	0	0	0	0	0	0	0	0	0	0	0	0	0	0	0	0	208	0	0	0	15	0	0	0	0	0	0	0	0	0	0	0	0
459	fed5ab0beab4edbe90967b5545420b9e	0	0	0	0	0	0	0	0	0	0	0	0	0	0	0	0	0	90	0	127	0	0	0	0	0	0	0	152	0	57	143	0	0	129	0	116	65	0	0	0	123	66	0	0	0	0	0	0
460	c5771d19854a4007ce8cd1780565781f	0	0	0	0	0	0	0	0	0	0	0	0	0	0	0	0	0	0	0	0	0	0	0	0	0	0	0	0	0	0	0	0	80	0	0	0	0	0	0	0	0	0	0	0	0	0	0	0
461	9d8961eaa9d9510564a37b26248e08ab	0	112	0	0	0	0	0	130	0	0	0	0	104	0	0	0	0	0	0	151	0	0	0	0	0	0	0	0	0	0	0	0	0	73	0	0	0	121	0	0	0	0	0	0	48	81	0	0
462	61e074b2944f324f7fb088ca031e7c5c	0	0	0	0	0	0	0	0	0	0	0	79	0	0	0	0	0	0	0	0	0	0	0	0	0	0	0	0	0	0	0	0	0	0	0	0	0	0	0	0	0	0	58	0	0	0	0	0
463	24d753800944c0aa0e43be07219fa109	0	0	0	125	154	0	0	0	0	0	0	0	0	0	0	0	0	0	0	0	0	0	0	0	0	0	0	0	0	174	0	0	0	0	0	0	0	0	0	0	78	281	0	0	0	0	0	147
464	925ba585cfc3851c58cf7cab5cba6687	0	0	0	140	0	0	0	66	0	0	0	0	0	0	0	0	0	133	0	0	0	0	0	0	0	101	111	0	0	0	0	0	0	0	108	0	0	0	0	0	0	140	0	0	104	0	0	74
465	e7a647abcffdefebc8d866cfe989c770	0	0	0	0	0	0	0	0	0	0	0	0	188	0	0	0	0	0	0	340	0	0	0	0	0	0	0	0	0	0	0	192	0	0	0	0	247	0	0	139	0	0	0	0	0	0	0	0
466	6e5c013aa7264c6dceeccafa479976ab	0	167	0	0	0	0	0	0	0	0	0	402	0	0	0	0	0	0	0	0	0	0	0	0	0	0	0	0	0	0	0	0	0	0	0	0	0	0	0	0	0	0	0	0	0	267	0	0
467	7a0ded759b8128f2dec59ebae188fb20	0	153	0	0	0	0	0	0	0	0	215	0	0	0	11	0	0	0	0	225	0	0	0	0	0	0	0	0	0	0	0	0	0	0	0	0	0	0	0	0	141	0	0	0	123	0	0	0
468	2a0da9eed2e7808e860a9ec3ec424a5d	0	0	0	110	0	0	0	199	0	0	0	0	0	0	62	0	0	0	0	0	0	0	0	0	0	0	0	0	0	0	0	76	72	0	0	0	0	0	0	0	0	0	0	0	0	0	75	81
469	f0103f43a18e6c002607e6b52e4c5f61	0	0	0	0	0	0	0	0	0	0	0	0	0	0	0	0	0	268	153	0	0	0	271	0	0	0	129	0	0	0	0	0	0	0	0	0	0	0	0	0	0	0	0	0	0	0	0	0
470	8c2b004ce3bca1ca06fb64c269e4bdd6	0	49	0	164	0	0	0	89	0	0	0	0	89	0	0	0	0	0	0	0	17	0	0	0	0	0	0	0	0	0	85	0	32	165	0	0	0	0	0	0	0	0	21	0	0	0	0	0
471	e3708e429d8b8b856743a612724d3a0f	0	0	0	0	0	0	0	0	0	0	0	0	0	0	0	0	0	160	0	93	0	0	176	0	0	351	0	0	0	0	0	0	0	0	0	0	0	0	0	0	0	0	0	0	0	0	0	0
472	cdc0dceae824025a2e7f6e040dc309b1	204	0	0	0	0	100	0	0	0	0	0	0	0	0	60	0	0	0	0	0	0	0	0	0	0	0	0	0	0	36	0	0	136	0	0	0	100	0	0	0	64	0	0	0	0	0	0	0
473	8807dc08a28b915da3ba34ad28c61c14	0	0	0	0	0	0	0	0	189	0	0	0	0	0	0	0	0	0	0	0	0	0	0	0	0	0	0	0	0	0	0	0	0	0	0	0	0	0	0	0	0	0	0	0	0	0	0	0
474	acb7a3e4783ea2dc029b84afd30cc0bb	75	0	124	0	76	0	0	0	12	104	0	0	0	0	0	0	0	0	0	0	0	0	0	0	0	0	0	0	0	0	0	0	0	0	0	0	129	0	0	0	0	0	0	0	0	0	0	0
475	6397212f04a1a4f5d103d8a74bf69c69	0	0	0	0	0	0	0	0	0	0	0	0	0	0	58	0	0	0	179	0	0	0	0	0	0	0	508	0	0	0	0	0	0	0	0	0	0	0	260	0	0	0	0	0	0	0	0	0
476	eeabaab7a090b3eed1ae110b52c6f906	51	0	63	66	103	0	0	0	0	0	0	0	0	0	164	0	0	0	0	0	0	0	0	0	0	0	0	0	0	0	0	0	83	113	0	0	0	0	0	0	31	52	0	0	0	0	0	0
477	906b135ffe1a27e468142226e55b9940	131	0	0	0	126	0	0	0	0	0	0	0	0	0	119	0	0	0	36	0	0	0	0	0	0	0	0	0	0	0	0	0	76	0	0	0	309	0	170	0	0	0	0	0	0	0	0	0
478	6fc02007049f5c9b54db8ba784dea973	0	0	0	0	0	0	0	0	0	0	0	0	0	129	0	0	0	0	0	0	0	0	0	0	0	0	0	0	0	0	0	0	0	0	0	278	0	0	0	0	0	0	0	0	0	0	0	148
479	1d0f4822be66bf2efdd46e1035fe7664	131	0	0	0	0	0	0	0	0	0	0	0	0	0	124	0	0	0	0	0	0	0	0	0	0	0	0	0	0	0	0	0	0	0	0	0	115	146	0	0	0	0	0	0	0	0	0	0
480	4ed8c908bfabc8e4cde05f4e2295490e	0	0	0	0	0	100	0	0	0	0	0	0	0	0	0	0	0	0	0	0	0	0	0	0	0	106	0	0	0	0	0	0	0	0	0	52	0	0	0	0	0	0	0	0	0	0	0	0
481	b245a7d73972d5ac251326553835c241	0	0	0	0	0	0	0	0	0	0	0	0	0	0	0	0	0	0	0	0	0	0	0	0	0	0	0	0	0	0	0	0	0	0	0	0	0	0	0	806	0	0	0	0	0	0	0	0
482	b5066d544df7d2c17a858b9682e6940a	126	0	0	101	0	0	12	14	0	0	0	0	132	0	31	0	0	183	0	0	0	0	0	0	0	0	0	198	0	0	0	0	0	0	0	0	182	0	0	0	0	0	0	0	0	0	0	0
483	0a14ca38b9f26a18808d3c18396befe4	0	0	0	0	0	0	0	0	0	0	0	0	0	0	0	0	0	0	0	0	0	0	0	0	0	0	0	0	0	0	0	0	0	0	0	0	0	0	0	805	0	0	0	0	0	0	0	0
484	cc4d3aca9b2a7dfe8a19efd1149b394b	0	0	0	0	0	0	0	0	0	0	0	0	0	0	0	0	0	0	0	0	0	119	0	0	0	50	0	0	0	0	0	0	0	241	0	0	153	0	303	0	0	205	0	0	0	0	0	0
485	5f0faf3b1e823005fa0b8035634471d1	195	0	0	0	0	0	0	0	0	94	47	0	0	0	0	0	0	0	0	0	0	31	0	0	0	0	0	0	0	0	0	0	0	0	185	0	205	0	0	34	0	0	0	0	178	0	0	0
486	2117506a75eda7a37b42740d54256d3f	0	0	0	0	0	0	48	0	0	0	0	0	0	0	233	0	0	0	0	182	0	0	0	0	0	0	0	0	0	0	124	176	77	0	0	0	0	0	0	0	0	0	0	0	0	0	0	0
487	21769c9597a1795cc1f1bb9871676eab	0	0	0	0	0	0	0	0	0	0	0	0	0	0	0	0	0	0	27	0	29	0	0	0	210	0	0	0	0	0	0	0	0	0	0	0	0	0	0	0	0	0	0	82	122	0	0	0
488	460d1db480a5a7a7175430e84b9754c0	0	0	0	0	0	0	0	0	0	187	0	0	0	220	0	0	0	0	0	0	0	0	0	0	0	0	0	0	0	0	0	0	0	0	0	0	0	0	0	133	0	0	0	0	0	0	0	0
489	10bb09a293c08d97ac11b01e4182e449	0	0	0	0	0	0	89	0	0	0	0	179	156	0	0	0	0	0	0	0	0	0	0	0	0	0	0	0	0	0	0	0	0	0	0	0	0	0	199	0	0	0	0	15	0	0	0	68
490	94b2d46af7906251afcacde9f908a826	0	0	0	88	127	0	0	0	0	0	0	133	0	0	0	0	0	0	0	0	0	0	0	0	0	0	0	0	0	90	0	0	0	0	0	0	0	0	0	0	55	0	105	0	0	0	0	50
491	7c785b0b34ed14ad2b20562075334c2f	198	0	0	213	0	0	0	0	0	0	176	0	127	0	206	0	0	0	0	0	0	0	0	0	0	0	0	0	0	0	0	0	0	0	0	0	0	0	0	0	0	0	0	0	0	0	0	0
492	178e6df9501781813223eefdc9eb499f	0	0	0	0	0	0	0	0	136	0	0	0	0	0	0	0	64	0	0	0	0	0	0	0	0	0	0	0	0	0	0	0	0	173	0	0	0	0	0	0	0	0	0	0	0	0	0	0
493	76cbf33f8c947aa70683d6eb95ff1ef5	106	76	0	0	0	0	0	0	0	0	243	0	171	0	0	0	0	0	0	0	0	0	0	0	0	0	0	0	0	0	0	0	0	0	0	0	0	0	0	0	0	0	103	0	104	0	0	0
494	656fdc6733bd61c82ccc39755240c0b1	0	0	0	0	0	0	0	410	0	0	0	0	0	0	0	0	0	0	0	0	0	0	0	0	0	0	0	0	0	0	0	0	0	0	0	0	0	0	0	0	0	0	0	0	0	442	0	0
495	dd50a6ef756ad6e37bb5c56739b0c60e	0	0	0	0	0	266	164	0	0	0	0	0	0	0	0	0	0	0	0	0	0	0	0	0	0	0	0	0	0	0	0	0	0	0	0	0	0	0	0	0	0	181	0	0	0	0	0	0
496	51191bbb35a9455172dac927d3dd7b55	261	0	0	127	0	0	0	0	0	0	0	0	0	0	136	0	0	0	0	0	0	0	0	0	0	0	0	0	0	0	0	0	0	0	0	0	0	0	181	0	0	0	0	0	0	0	0	0
497	a6dc9581102efdf5d0bb10cd9a863933	0	0	0	106	0	0	0	0	0	0	68	0	0	0	0	0	0	0	0	0	0	0	0	0	0	0	0	0	0	0	300	0	73	0	0	176	0	0	101	0	0	0	0	0	0	0	0	0
498	2548dd1c82925729b7aa5cc6465c5ee8	0	0	122	0	0	0	0	0	0	0	0	0	0	171	0	0	0	0	0	0	0	0	0	0	0	0	0	0	0	0	0	0	0	0	0	0	0	0	0	79	0	0	0	0	0	0	0	0
499	d94465f23272f82ef5ee7035799f5dfc	0	0	0	0	0	162	0	0	0	0	279	0	0	0	0	0	0	0	0	0	0	0	0	0	0	0	0	120	0	0	0	0	0	0	0	0	0	0	0	0	81	0	0	0	0	0	0	0
500	7f13319a64c569cc8e285d3f21a465d8	0	0	0	0	0	0	0	0	0	0	0	0	0	0	0	0	0	0	0	115	0	0	0	0	0	0	0	0	17	0	0	0	0	0	15	0	0	0	62	69	0	132	0	0	48	0	63	0
501	fa254bb92e8da6e1e5254a2f77848152	0	0	0	0	136	0	0	285	0	0	0	85	0	0	0	0	0	0	0	0	0	0	0	0	0	0	0	0	0	0	0	0	0	0	0	0	0	0	0	0	0	0	0	0	0	0	0	275
502	1b4cbff8084fda3786563cab00f7cc15	0	0	0	0	0	0	0	135	0	0	0	319	76	0	0	0	0	0	0	50	0	0	0	0	0	0	0	0	0	0	0	0	0	0	0	0	0	0	0	0	0	0	0	0	0	184	0	0
503	d72fec9f766e4602157d346066345d2c	25	0	0	108	0	66	0	0	0	61	97	0	77	0	0	0	0	0	0	92	0	35	0	0	0	0	0	70	0	0	0	0	0	0	0	0	0	0	0	0	0	0	0	0	0	199	0	0
504	8f161c5e85cb2be7573237ce1918ccf1	147	0	0	0	0	0	0	0	0	0	0	0	0	0	0	0	0	0	0	0	0	0	0	0	0	0	0	0	0	0	0	0	0	0	0	0	0	0	0	0	308	0	0	0	0	0	0	0
505	108c24d096a692d9a90e1d240cd4376f	147	0	0	0	0	39	0	0	0	0	0	0	25	0	0	0	0	0	0	0	0	0	0	0	0	0	0	0	0	0	59	0	0	0	121	24	107	0	0	0	0	87	0	0	0	0	0	0
506	847261a8aa738f821d8617b8efba5285	0	0	0	0	0	0	0	0	0	0	0	0	95	0	0	0	0	0	0	56	0	0	0	0	0	0	66	0	0	0	0	0	0	0	0	0	135	85	0	0	0	0	115	0	113	0	56	0
507	434cde89bdb10db343883fd3ea356d4e	0	0	0	0	0	0	0	0	0	0	0	0	0	0	0	0	0	0	0	333	0	155	0	0	0	116	0	0	0	0	181	0	0	0	0	0	0	0	89	0	0	0	0	0	0	95	0	0
508	e2e9fd60fd440a2e49100b6e84b59b04	0	0	0	0	0	0	0	0	0	0	44	0	0	0	0	0	0	0	0	0	153	0	0	0	0	0	0	0	0	0	101	0	56	0	0	0	0	0	0	0	0	0	0	0	0	0	0	0
509	2e2ecd0b1397933aa968751a13b20e3d	0	123	0	45	0	0	0	0	0	0	167	0	0	0	0	0	0	0	0	0	0	0	0	47	0	0	0	0	0	66	0	119	0	0	0	0	0	0	0	0	0	0	50	0	0	10	0	0
510	022798295c4ce4f264969244df66d0f0	0	0	0	0	0	0	0	0	0	0	155	89	193	0	0	0	0	0	0	147	0	0	0	0	0	0	0	0	0	0	0	0	0	0	0	0	0	0	0	0	0	0	0	0	207	153	0	0
511	901be7fce03a902df5cd544c9348c664	0	0	0	65	0	0	0	0	0	0	0	0	0	0	77	0	0	0	0	0	0	0	0	0	0	0	0	0	0	0	0	16	0	0	182	0	194	0	0	0	69	0	0	0	0	0	0	0
512	8a4235f3f8ddae54a0a1eaba9efc713a	0	0	0	0	0	0	116	0	0	0	0	0	0	30	0	0	0	0	0	0	79	0	0	0	0	0	0	0	0	0	0	0	0	0	0	0	0	0	0	0	0	0	0	0	0	0	0	0
513	ba7f684b69d1ac4b01e7f0a3711903c8	0	0	0	0	0	0	189	0	0	0	0	137	0	0	0	0	0	0	0	0	0	0	0	0	0	0	0	0	0	0	210	0	0	0	0	0	0	0	0	0	0	0	0	0	0	0	0	0
514	fc1d0f8d434fb5045c1fd13d2d674774	0	0	0	0	0	0	0	0	0	0	0	0	0	0	0	0	0	0	0	0	0	0	0	0	0	0	0	0	0	0	0	0	0	67	0	0	0	0	0	104	0	245	0	0	0	0	0	139
515	1dd7775e32a3110c74910b73a4db59a7	0	0	0	0	0	0	0	0	0	0	0	0	0	0	0	0	0	0	0	0	0	0	0	0	0	0	0	0	0	0	0	0	0	0	0	0	0	0	0	130	372	278	0	0	0	0	0	0
516	1cf4ffcc688c618f14a9303b0a4477d4	0	0	91	0	0	106	0	0	0	0	0	0	0	0	0	0	0	0	0	0	0	0	0	0	0	0	0	0	0	0	0	0	130	0	173	0	90	0	0	0	0	0	0	0	0	0	0	0
517	2fb1ac6154366ec8a69e72cb31b51587	0	0	0	263	0	295	0	0	0	0	0	0	0	0	0	0	0	0	0	0	0	0	0	0	0	0	0	0	0	0	0	0	0	0	0	0	0	0	0	0	0	0	0	0	0	0	0	0
518	4de2c8625c30d35bc4c5f8caff0f8e13	0	0	0	0	0	0	0	0	0	0	0	0	0	0	0	0	0	0	0	0	0	0	0	0	213	0	0	0	0	0	0	0	0	0	0	0	0	0	0	0	0	0	0	121	123	0	0	0
519	f6d829403d14df3c5c9b160661dae3be	0	0	0	0	0	0	0	0	0	0	464	0	0	0	0	0	0	0	0	0	0	0	0	0	0	0	0	269	0	0	0	0	0	0	0	0	0	0	337	0	0	0	0	0	0	0	0	0
520	17105e6ef6cc52a81a71cc4bed48ef16	0	0	0	0	0	0	0	47	0	0	50	234	0	50	71	0	0	0	0	0	0	0	0	0	0	0	0	0	0	0	0	0	0	106	0	0	0	0	0	0	0	0	0	0	0	0	0	0
521	43013a28c8788943bd6942400329553f	0	0	0	0	183	0	0	0	0	0	0	0	0	0	0	0	0	0	0	0	0	0	0	0	0	0	0	0	0	0	0	0	0	0	225	0	0	0	0	0	0	0	0	0	0	0	0	0
522	9242d29f8a361354f429f0ffde8b61d2	0	0	0	0	0	0	0	0	0	0	0	0	0	0	0	0	0	0	0	0	0	0	0	0	0	0	0	0	0	0	0	0	0	0	0	0	0	0	0	0	0	0	0	0	0	0	267	0
523	39afa6cbcdf3649e930e1ee868fbcc2e	145	0	0	0	0	0	0	0	0	102	0	0	0	0	0	0	0	0	0	0	0	0	0	0	0	0	0	0	0	188	0	0	148	0	0	0	0	0	110	0	0	0	142	0	0	0	0	0
524	be126debba9a3d4ef9a7db41f0176ac4	0	0	0	0	0	0	0	0	0	0	0	0	0	0	0	0	0	0	0	217	0	0	0	0	0	0	0	0	0	0	0	0	0	0	0	0	0	0	0	0	188	0	115	0	0	329	0	0
525	fc67e200d3df3791d6b843d4043bffa5	0	126	0	0	0	0	0	0	0	0	178	0	22	0	0	0	0	0	0	0	42	0	0	0	0	0	0	126	0	0	87	0	0	0	0	0	0	0	0	0	0	0	0	0	79	0	0	0
526	f5c4da828ce3e6b5307364a078a7cecd	69	0	0	0	85	0	0	0	0	0	0	246	71	0	0	0	0	0	0	0	0	0	0	0	0	0	0	0	0	0	0	0	0	75	0	0	0	0	0	0	0	69	60	14	0	0	0	0
527	2964df59776b643733608dc7ca153d28	0	0	0	0	0	0	0	0	0	0	0	0	0	0	0	0	0	52	0	0	0	0	0	0	0	0	0	0	0	0	0	0	0	0	0	0	0	0	0	0	0	0	57	0	0	0	0	0
528	b3197c32d4e03e769078d892be4c441e	0	0	0	0	0	0	0	0	0	0	0	0	0	0	0	0	85	275	91	0	0	0	0	249	0	0	0	0	0	0	0	0	0	0	0	0	0	0	0	0	0	0	0	0	0	0	0	0
529	d45b677a499673249bbbac3e667e5a6f	0	0	0	0	0	0	0	184	0	0	0	0	0	0	0	0	0	0	0	0	0	0	0	0	0	0	0	0	0	0	0	0	0	0	140	0	0	0	0	0	0	0	0	0	201	0	0	0
530	8ba166d10eb9dd001d73560069b66646	0	0	0	0	0	0	0	0	0	0	0	0	0	0	0	0	0	255	0	0	0	0	122	177	0	133	0	0	0	0	0	0	0	0	0	0	0	0	0	0	0	0	0	0	0	0	0	0
531	a0cf3994afc51cbefd38a3534c8fda11	0	192	0	0	0	0	0	0	0	0	0	0	0	0	0	0	0	0	0	0	0	0	0	0	0	0	0	0	0	0	0	0	0	0	0	0	0	0	0	0	0	0	0	0	194	340	0	0
532	dff2c603cce7eda1375bc8f47126af87	0	0	0	17	0	0	0	0	0	0	0	0	0	0	0	0	0	0	0	0	0	34	0	19	0	0	0	0	0	0	0	0	0	0	87	145	171	60	0	0	94	0	52	0	0	0	26	0
533	6f14dca1085a7b2b7474642f6cf9e73d	168	0	0	110	0	0	0	0	0	0	138	159	0	0	0	0	0	0	0	0	0	0	0	0	0	0	0	0	0	0	0	345	0	0	0	0	0	0	0	0	0	0	0	0	0	0	0	0
534	1405c85fc99920dad768bb72d2e308f5	0	0	0	0	0	0	0	0	0	0	0	0	0	0	0	0	0	0	0	0	89	0	93	0	0	239	0	0	0	0	0	0	0	0	0	0	0	0	0	0	0	0	0	0	0	0	0	0
535	b9d6a9929242ccd705f4e590870282a5	0	0	0	0	0	121	0	0	0	0	177	0	0	114	0	0	0	0	0	0	0	0	0	0	0	0	0	0	0	0	0	0	0	0	0	0	0	0	0	0	0	0	0	0	171	0	0	0
536	b3c9c4655ef0aa06b0f9a85344bfa628	0	0	0	0	0	0	62	0	0	0	0	0	0	0	178	0	0	0	0	0	0	0	0	0	0	0	0	0	0	0	0	0	0	0	0	0	0	0	0	0	0	0	28	0	0	0	0	0
537	70521c0b9e4647bc5a89550d2ee720a2	0	0	0	0	0	0	0	0	0	0	0	0	0	0	0	0	0	0	0	0	0	0	0	0	0	0	0	51	0	0	0	0	0	0	247	0	0	0	0	0	0	0	0	0	0	104	0	0
538	d93213f1b3cbf2e4f922c0317d5ccd72	53	0	0	0	64	0	0	0	0	0	0	0	119	0	0	0	0	0	0	80	0	0	0	0	0	0	0	98	77	0	0	0	0	0	0	105	0	0	0	89	0	0	0	0	0	56	0	0
539	0b3c6764148e5215c9c001318b20f0aa	0	0	0	0	0	0	0	0	0	0	0	0	0	0	38	0	0	0	0	0	0	0	0	0	0	0	0	0	0	0	0	0	0	0	0	0	0	0	0	0	0	0	0	0	143	0	0	271
540	64e697edf72b44b78022c04ffdb7233c	0	0	0	0	0	128	0	0	0	0	0	0	0	0	0	0	0	0	0	0	0	0	0	0	0	0	0	0	0	0	118	0	0	0	0	0	0	0	0	0	0	0	54	0	0	0	79	135
541	33abc2e872e5b68055e4ee3401c66c64	0	0	0	0	0	0	0	0	0	0	0	0	0	0	0	0	0	210	0	0	0	0	0	0	0	0	0	0	0	282	0	238	0	0	0	0	0	0	272	0	0	0	0	0	0	0	0	0
542	f9a8307c125abe8582fc6c65a5c1dbcf	0	0	0	0	0	0	0	0	0	0	0	0	0	0	0	44	0	0	0	57	84	85	0	0	0	0	0	0	0	0	51	0	0	185	130	0	0	0	0	0	0	0	0	0	0	0	0	0
543	8bd20818e903bba858d02a10948f4a9a	0	148	0	0	0	0	0	0	0	0	0	0	0	0	138	0	0	0	0	120	0	0	0	0	0	0	0	0	0	0	0	116	0	0	0	0	0	0	0	0	0	77	0	0	0	0	0	0
544	1b525fc83b5679ee1013a1983c4f3647	0	0	0	0	0	0	0	0	0	0	0	0	0	0	0	0	0	238	0	0	0	0	208	0	0	192	0	0	0	0	0	0	0	0	0	0	0	0	65	0	0	0	0	0	0	0	0	0
545	c1cb7a2b073befdee55641d9d9031751	0	0	0	113	0	0	0	0	80	0	0	0	0	65	0	0	0	0	0	0	0	0	0	0	0	0	0	0	0	0	0	0	0	0	0	0	0	0	0	0	0	0	0	0	0	67	0	0
546	f39cad98399904d90e9085e56a7ecc4f	0	0	0	0	0	0	0	0	0	0	0	0	0	0	0	0	0	0	0	0	0	0	0	0	0	0	0	0	0	0	0	0	0	0	0	0	0	286	0	0	0	0	0	111	259	0	0	0
547	eec3c284e0b7bae73beeedf919d28daa	0	0	0	0	0	0	0	0	0	0	0	0	0	0	0	0	0	233	0	92	0	0	0	274	0	0	0	0	0	0	0	0	124	0	0	0	0	0	0	0	0	0	0	0	0	0	0	0
548	11bc38509caaa34d50735fafd7f6d3bd	0	0	0	0	0	0	0	0	0	0	0	0	0	0	0	0	0	0	0	0	0	0	0	0	0	0	0	0	0	0	0	0	0	0	0	0	0	0	0	192	0	0	0	0	0	0	0	0
549	688397fdf9248435638f9788578f96a0	0	0	0	0	0	0	0	0	0	0	0	0	0	0	0	0	0	0	0	0	0	0	0	0	0	48	0	0	0	0	0	0	52	440	0	0	0	0	0	0	204	0	0	0	0	0	0	0
550	f716daa621ce8d65adc69abc55f7f33b	0	0	0	0	0	309	0	0	0	0	337	0	147	0	0	0	0	0	0	0	0	0	0	0	0	0	0	0	0	0	0	0	0	0	0	0	0	0	0	0	0	0	0	0	0	0	0	0
551	4f1cae27d6d53075a26dfa3e56293a34	0	0	0	0	0	0	0	0	0	0	136	0	0	0	0	0	0	0	0	0	0	0	0	0	0	0	0	0	0	0	0	0	0	0	0	0	0	0	0	0	0	0	0	0	0	235	0	0
552	e01518db9bec83c4b301f5e77149d5c5	124	0	0	0	0	0	0	0	0	185	0	0	0	0	0	0	0	0	0	0	0	0	0	0	0	0	0	0	0	0	0	0	0	0	208	77	0	0	0	0	0	0	0	56	0	0	0	0
553	1be6decdaf7720e0835f83de74f09b1a	0	0	0	0	0	0	0	0	0	0	0	0	0	0	185	0	0	0	0	0	0	114	0	0	0	0	0	0	0	0	0	0	0	0	0	0	0	0	0	0	208	0	0	0	0	81	0	0
554	c5c751c377d25e88929a44d6d7c90c49	0	0	0	0	0	0	0	521	0	0	0	0	0	0	0	0	0	0	0	0	0	0	0	0	0	0	0	0	0	0	0	0	193	0	0	0	0	0	0	0	0	0	0	0	0	0	0	0
555	e8182e1cda034de57afce76f966a64d5	0	0	0	167	0	0	0	0	0	0	0	0	0	0	0	0	0	0	0	0	0	0	0	0	0	0	0	0	0	0	0	0	0	0	0	0	0	0	234	0	0	0	0	0	0	0	0	223
556	69352ef0899b4bdae8e01b157fff883c	0	0	0	0	0	201	0	0	0	0	0	0	0	0	0	0	0	0	0	0	0	0	0	0	0	0	0	0	0	0	28	0	0	0	0	0	0	0	0	0	0	211	0	0	0	0	0	0
557	f87cfc88c774d3a8055276d651479e5b	0	0	0	0	0	0	0	0	0	0	0	0	0	108	0	0	0	0	0	0	0	0	0	0	0	0	0	0	0	0	0	0	0	0	0	0	0	335	474	0	0	0	0	0	0	0	0	0
558	4473c79298208e3b9476a9a801e96a80	0	0	0	0	0	0	0	0	0	0	0	0	0	0	0	0	0	72	30	0	0	0	0	0	0	0	0	0	102	0	0	0	0	0	0	0	0	131	0	0	0	0	0	0	0	0	0	0
559	4bbc23bf6c8e26896a93baa6c2e40d6c	0	0	0	0	0	0	0	0	0	0	0	0	0	0	0	0	0	0	0	0	0	0	0	0	0	0	0	0	0	0	0	0	34	0	0	0	0	0	33	653	0	0	0	0	0	0	0	0
560	654a380646e014e2f55fc8a62a9ab3a8	105	0	0	0	0	0	0	0	0	0	0	0	0	0	152	0	0	0	0	0	0	0	0	0	0	0	0	0	0	0	0	0	0	0	0	0	0	0	0	0	0	0	0	0	0	148	57	157
561	f55554c39e7fbb0d1fc8f78b2e299270	181	0	0	0	0	0	0	0	0	139	0	0	0	0	0	0	0	0	0	0	0	0	0	0	0	0	0	0	0	0	73	0	0	0	158	73	160	0	0	0	0	0	0	0	0	0	0	0
562	4159ebf7b9048566c3fa06bfa4e624cc	0	37	0	0	0	0	0	0	0	0	0	0	0	0	0	0	0	0	0	0	47	149	0	0	0	0	0	0	0	0	149	0	0	0	0	219	0	71	0	0	0	0	0	0	0	0	0	0
563	db0ca91c5987f120657648b9a67c4cf2	0	0	0	0	0	160	0	0	0	0	39	0	0	0	49	0	0	0	0	0	0	0	0	0	0	0	0	168	57	0	0	0	0	0	0	0	0	0	160	0	0	0	0	0	0	0	0	0
564	b945348ed946c543509058a78aeffa80	0	0	0	0	0	0	0	0	0	0	0	0	0	0	0	0	0	0	0	0	0	0	0	0	0	0	0	0	0	0	0	0	0	0	0	0	0	0	0	0	0	0	0	0	0	0	0	0
565	55ed5932c5f9ba0e80ac6db46b047e0e	0	0	0	0	0	0	0	0	0	0	0	0	0	0	0	0	0	0	0	0	0	0	0	0	0	0	0	0	0	0	0	0	0	0	0	0	0	0	0	0	0	0	0	0	0	0	0	0
566	18e46b40248406096c2092c987caa86c	68	0	0	0	0	0	0	0	0	0	0	0	141	0	0	0	0	0	0	0	0	0	0	0	0	0	0	0	0	343	210	0	0	0	0	0	0	0	0	0	0	0	0	0	0	0	0	0
567	d168a47b13db0e9e12ec01f1bc462690	0	0	0	0	0	0	0	0	0	0	0	0	0	112	0	0	0	0	0	0	0	0	0	0	0	0	0	0	0	0	0	0	0	0	0	0	0	0	0	0	0	0	0	0	0	0	0	0
568	6c79b7c9058ee923369fd95b626fcf2c	0	0	0	0	0	321	122	0	0	0	0	0	0	0	0	0	0	0	0	0	0	0	0	0	0	0	0	0	0	0	0	0	0	0	0	0	0	0	41	0	0	0	0	21	0	0	0	0
569	f7898f9b8e1225fba183353adabb07db	0	0	0	0	0	0	0	0	0	0	0	0	0	0	0	0	0	0	0	0	0	0	0	0	0	0	0	0	331	0	0	0	0	0	0	0	0	0	0	0	0	0	0	0	0	0	0	0
570	c588ddbfc41248c36ad70e22edbd2fcc	0	0	0	0	0	0	0	0	0	0	0	0	0	0	0	0	0	0	0	100	0	0	0	0	0	0	0	77	0	224	0	0	0	0	0	104	0	0	0	66	0	0	0	0	0	0	0	160
571	6fb87b05720194002d0f4a4200dcade8	0	0	0	0	0	0	0	0	0	0	0	0	0	0	0	0	0	72	72	194	0	0	103	64	0	75	0	0	0	0	0	82	0	0	0	0	0	0	103	0	0	0	0	0	0	0	0	0
572	9a834aa985e3a5951b2850a1c67f884b	0	117	0	0	0	0	0	0	0	0	0	0	0	0	0	0	0	0	0	328	0	0	0	0	0	0	0	0	0	0	0	0	0	0	103	0	0	0	201	0	0	0	0	0	0	0	0	0
573	84f074cf4da7eadbf323d16f3184cdf9	0	0	0	0	0	0	0	0	0	0	0	0	0	0	0	0	0	0	0	0	0	0	0	0	0	0	0	0	0	0	0	0	192	0	0	0	136	0	0	0	0	0	0	0	265	282	0	0
574	c8ddc3b997b299d2cdc30acbf244df91	0	0	0	0	0	0	0	0	0	0	0	0	0	131	37	0	30	0	0	0	28	0	0	0	0	0	0	54	0	0	0	0	0	0	0	159	0	0	47	0	0	0	0	26	0	0	0	0
575	3601f5d92316a622002bedecac04302c	0	0	0	0	0	0	0	0	0	0	0	0	0	0	0	0	0	0	0	0	0	0	0	0	0	0	0	0	0	0	0	0	0	0	0	0	0	0	0	78	0	89	0	100	132	0	0	0
576	26cd57aa69aaa3c8bad9060321534099	0	0	0	0	0	0	0	0	0	0	0	0	0	0	0	0	0	0	0	0	0	0	0	0	0	85	0	0	181	0	0	0	0	0	0	0	0	127	0	38	0	0	0	0	136	0	0	0
577	f23ea773df9a41977905cb36fcafde82	0	0	0	0	0	54	0	0	0	0	56	0	0	0	0	0	0	33	0	0	0	0	0	0	0	0	0	0	0	0	0	60	0	68	0	0	0	0	0	0	149	0	158	0	0	0	0	53
578	0629a34773f96364ece06bf3d5578605	0	0	0	0	0	0	0	0	0	105	0	0	0	0	0	0	0	0	0	0	0	0	0	0	0	0	0	0	58	0	0	0	0	0	0	0	251	0	0	0	27	0	0	0	0	0	0	0
579	dc635346d585359717d3577f4d725bd9	0	0	0	0	0	0	0	0	0	0	0	0	0	0	0	0	0	0	0	0	0	0	0	0	0	0	0	142	0	126	0	118	0	0	0	0	0	0	336	0	0	0	0	0	0	0	71	0
580	71126924b21a131e0679fbb2376015e2	0	0	0	0	68	0	28	117	0	0	0	0	0	0	0	0	0	0	0	0	0	0	0	0	0	0	0	0	0	115	0	0	0	0	0	84	0	0	0	0	0	0	0	0	85	0	0	0
581	62fce3ef3729c1a5e0b040b6bb72521e	0	0	0	0	0	0	0	58	0	0	0	0	0	0	77	0	0	0	0	0	0	0	0	0	0	0	0	159	0	0	0	0	124	0	0	0	0	0	0	0	0	0	140	0	76	99	0	0
582	e5e68ed418686e36d208396303ce58d4	0	0	0	0	0	0	0	0	0	0	0	0	0	0	0	0	0	0	0	0	0	0	0	0	0	0	0	0	0	0	0	0	0	0	0	0	0	0	0	0	0	0	0	0	323	223	0	0
583	12e13436f9c052b2956406863047e3df	0	145	0	264	150	0	0	0	0	0	0	0	0	0	0	0	0	0	0	0	0	0	0	0	0	0	0	0	0	0	0	0	0	0	0	0	0	0	0	0	0	0	0	0	125	0	0	0
584	ae5e55ebcbe92f857942657a49dc8cf4	0	0	0	0	0	0	0	0	0	0	0	0	0	0	0	0	0	0	0	0	0	0	0	0	0	0	0	0	324	0	0	0	0	0	0	0	0	0	0	0	0	0	0	0	0	0	0	0
585	6454ab1367d871aadc0f0228cd386708	0	0	0	0	0	0	0	0	0	0	0	0	0	0	0	0	0	0	0	0	0	0	0	0	0	0	0	0	0	0	0	0	0	0	0	0	0	0	0	148	0	163	0	0	0	0	0	0
586	3f2bcc8d54acec4a4f528ef8367ca456	0	0	0	0	0	0	0	0	0	0	0	0	0	191	0	0	0	0	0	0	0	0	0	0	0	0	0	0	0	281	0	0	0	0	0	0	0	0	0	0	0	0	0	0	0	0	0	0
587	b9f23990a9af0202c9ce556dbef3d6f9	0	0	0	0	0	0	0	0	0	0	0	0	0	0	0	0	0	0	0	0	0	0	0	0	0	0	0	0	0	0	0	0	0	0	0	0	0	0	0	209	0	0	0	0	192	162	0	213
588	590866b0514a20207ae736c403a0abc6	0	52	0	0	0	0	0	0	0	0	0	0	0	0	0	0	0	0	0	0	0	0	0	0	0	0	0	0	0	0	0	49	0	0	0	0	35	106	0	0	0	0	0	0	0	0	0	0
589	a987790a4509948158aba587959b5eb5	0	0	0	0	335	0	0	0	0	0	0	0	0	0	0	0	0	0	0	0	0	0	0	0	0	0	0	0	0	0	0	0	0	0	114	0	0	0	0	0	0	0	0	0	0	0	0	0
590	b471994f0d462a0dcba3db2ad500ada2	0	0	0	0	170	0	0	0	0	0	0	0	0	0	0	0	0	0	0	0	0	0	0	0	0	0	0	0	225	0	0	0	0	0	0	0	0	0	0	0	0	0	0	0	0	0	0	0
591	91d3923a7ae20a42b36bc5f5e836df03	132	0	0	0	0	0	0	0	0	250	0	0	0	0	0	0	0	0	0	0	0	0	0	0	0	0	0	67	0	0	0	0	0	0	170	0	44	0	0	0	0	0	0	0	0	0	0	0
592	62942ffdd24b18633403f422d6b9a230	0	0	0	0	0	0	0	0	0	0	0	0	0	0	0	0	0	0	0	0	0	0	0	0	0	0	0	0	0	95	396	0	0	0	0	0	431	0	0	0	0	0	0	0	0	0	0	0
593	557db3db1fb31f97ed0ce81651cb1d2c	0	0	0	0	0	0	0	148	0	0	0	74	0	0	0	0	0	0	0	0	0	0	0	0	0	0	0	0	0	0	0	0	0	0	0	0	0	0	0	0	0	0	80	0	62	0	0	199
594	aca6dd346e65658791de3edd6d62b3fb	0	0	0	148	0	119	0	0	0	0	346	0	0	0	0	0	0	0	0	0	0	0	0	0	0	0	0	0	0	0	0	0	0	0	0	0	0	0	0	0	0	0	0	0	0	196	0	0
595	3c87fdbcb82385e9482add5bcb49bfba	0	0	0	0	0	0	0	0	0	0	0	0	0	0	0	0	0	0	0	0	0	186	0	0	0	0	0	0	0	122	0	216	0	0	0	0	0	0	121	0	0	0	0	0	0	0	0	0
596	4c5e4b580912c42945832b302a92c439	318	0	0	242	0	0	0	0	0	0	252	0	0	0	0	0	0	0	0	0	0	0	0	0	0	0	0	0	0	0	0	0	0	0	0	0	0	0	0	0	0	0	0	0	0	0	0	0
597	fbf3a1a9c9a420419c76ad731416429c	0	0	0	0	0	0	0	0	0	0	0	0	0	0	0	0	0	0	0	0	0	0	0	0	0	0	0	0	0	0	0	162	0	62	0	0	0	0	0	0	100	75	0	0	0	144	0	0
598	059d5acd947cc2502dbfa2e321ffa6ac	0	0	0	0	150	0	0	0	0	0	0	0	0	0	0	0	0	0	0	0	0	0	0	0	0	0	0	0	0	155	0	0	187	0	0	0	0	0	0	0	0	0	0	0	0	0	0	0
599	b2b7d77a3853ef6c124e59b1d0615f17	0	0	0	103	0	0	0	0	0	0	0	0	0	265	0	0	0	0	0	0	0	0	0	0	0	0	0	0	0	0	0	0	0	0	0	0	0	0	0	88	0	0	0	0	0	0	0	0
600	0f51bb7b8e53f42a526a03ac52fbb3cf	0	0	0	0	0	0	0	0	0	0	0	0	0	0	0	0	137	0	204	0	0	0	0	0	143	0	0	0	0	0	0	0	0	0	0	0	0	0	0	0	0	0	0	0	0	0	0	0
601	e25bb7c7c4839a09a6f9d28ebc126a61	0	0	0	0	0	0	0	0	0	0	0	0	0	0	0	0	0	0	0	0	0	0	0	0	0	0	0	0	0	0	0	0	0	0	0	0	0	0	0	0	0	0	0	0	142	0	0	81
602	1a050b7abe321a3c88ac9ddb836ba4c0	0	37	0	34	34	0	0	0	0	0	0	0	0	0	154	0	0	0	0	0	0	0	0	0	0	0	0	0	0	0	0	0	0	0	0	0	0	0	0	198	0	75	0	0	39	0	0	92
603	371fa254960022a090f77aac174cacfb	0	0	0	0	0	0	0	0	0	0	0	0	0	0	0	0	0	122	0	0	0	0	250	0	0	202	0	0	0	0	0	0	0	0	0	0	0	0	0	0	0	0	0	0	0	0	0	0
604	6e948e7f4515432d48ae6daf0f4f7663	0	0	0	0	0	0	0	0	0	0	0	0	0	0	0	0	0	0	0	0	0	0	0	0	0	0	0	0	0	0	91	120	0	287	131	0	94	0	0	0	0	82	0	0	61	0	0	0
605	08b20b102afd834548dac66c4aa94c95	0	0	0	0	0	0	0	0	0	0	0	0	0	0	0	0	0	141	0	0	0	0	233	0	0	0	0	168	0	0	61	0	0	0	65	0	0	0	0	0	0	0	0	0	0	0	0	0
606	d194e0292fbbc7902eb14b0475f23ac2	0	0	0	0	0	0	0	112	0	0	0	0	0	0	0	0	0	0	0	0	0	0	0	0	0	0	0	128	0	0	0	0	183	0	0	146	0	0	0	0	0	0	0	44	0	0	0	0
607	d5ed029c1130c9c0a77ad1836006582a	0	0	0	0	0	0	0	0	0	0	0	0	0	0	0	0	0	0	0	0	0	0	0	0	0	0	0	0	179	0	218	0	0	161	0	0	0	0	0	0	0	0	0	0	0	0	0	0
608	f365e7cde4d7a7a8e302b434036f281e	0	0	0	0	0	0	0	0	0	0	0	0	100	0	0	0	0	0	0	0	0	0	0	0	0	0	0	0	0	94	88	66	0	105	0	73	0	0	0	109	0	33	37	29	0	0	0	0
609	659e30d55034cadbd822a3217e7b2be2	0	0	0	0	22	199	0	0	0	0	0	0	0	0	0	0	0	0	0	0	0	0	0	0	0	0	0	176	0	0	96	0	0	0	0	92	0	0	214	0	0	0	0	0	0	0	0	0
610	5f550248dbe7b1a9a50f6a9b70d935a1	0	0	0	0	0	69	0	0	0	0	0	0	0	0	64	0	0	0	0	0	0	0	0	0	0	0	0	0	0	136	0	0	159	268	0	0	0	0	0	0	0	0	0	0	0	0	0	0
611	2b72e50cbabc420ac75a5c58bd72c45f	0	0	0	0	0	0	0	0	0	0	0	0	0	0	0	0	0	0	0	0	0	0	0	0	0	0	0	0	0	0	210	0	250	0	176	0	0	0	0	0	0	0	108	0	0	0	0	0
612	86ea8b7a896346bcb8ac1ba1f7424e5d	0	0	0	0	0	0	0	0	0	0	0	0	0	0	0	0	0	0	0	0	0	0	0	0	0	0	0	0	0	204	115	0	0	0	0	0	0	0	0	0	0	0	0	0	0	0	0	0
613	959915e0ea620045956fdee4c34f5d6c	0	0	0	0	0	0	0	0	0	72	0	0	0	0	0	0	0	89	0	58	0	0	0	0	0	0	0	117	0	0	0	0	0	87	0	0	68	0	0	0	58	0	0	0	0	0	0	0
614	2b2482738a7c06173c66897f0fe42204	0	0	0	0	0	0	0	0	0	0	0	0	0	0	0	0	0	0	0	0	0	0	490	0	0	0	0	0	0	0	0	0	0	0	0	0	0	0	0	0	0	0	0	0	0	0	0	0
615	70bfb976f1c9db7f0d4215d66d86a5bc	0	0	27	0	62	0	0	190	0	0	0	0	0	39	0	0	0	0	0	0	0	0	0	0	0	0	0	0	0	0	78	31	0	0	0	0	0	0	0	0	0	0	68	0	136	0	0	0
616	fed54c601e0da209daaff93ba8b9e774	0	0	0	62	0	0	0	0	0	114	13	0	25	0	65	0	0	0	0	0	0	0	0	0	0	0	0	0	0	0	55	0	0	44	107	131	0	0	0	0	0	0	0	0	0	0	0	0
617	7c9a23ef1ce34e6b7eabf51246327de2	0	0	0	0	0	0	0	0	0	0	0	0	0	0	0	0	0	0	0	0	0	0	0	0	0	0	0	0	0	0	445	0	0	156	0	0	295	0	0	0	0	0	0	0	0	0	0	0
618	b2d5a1a28e267d37861496e2b3934de4	0	0	0	0	0	0	0	0	0	0	0	0	0	0	0	0	0	0	0	0	0	0	0	0	0	0	0	0	0	0	0	0	0	0	0	0	0	0	0	0	0	0	0	0	0	0	230	0
619	7eb361760c736bc4dec078f2e0f2ab80	0	0	0	0	0	0	0	0	0	0	0	0	0	0	0	0	0	0	0	0	0	0	0	0	0	0	0	0	0	0	0	0	0	0	0	326	0	0	181	0	0	0	0	0	0	0	0	0
620	3dd70bd5c929f7bda4b0b29ad5fba934	216	0	0	0	0	0	0	0	0	0	0	0	0	0	0	0	0	0	0	0	0	0	0	0	0	0	0	157	0	0	0	0	0	0	0	0	0	0	0	0	0	0	0	0	123	0	0	0
621	8ac20e04b4a5268624d46d6e7746acb4	0	113	0	0	0	203	0	0	0	0	171	0	0	0	0	0	0	0	0	0	0	0	0	0	0	0	0	0	0	0	118	0	0	0	0	0	0	0	0	0	0	0	0	0	0	0	0	0
622	b66e3ca82127ea644cc90a2aafd00479	0	0	0	137	96	0	78	0	0	0	0	0	133	0	0	0	0	0	0	0	0	0	0	0	0	0	0	0	0	0	0	0	0	0	0	0	0	0	98	0	0	107	0	0	0	0	0	0
623	310b24244abc2f0be3dc80103b6c0c98	220	0	0	0	0	0	0	0	0	0	0	0	0	0	0	0	0	0	0	61	0	0	0	0	0	0	0	0	0	0	0	0	0	0	212	0	143	0	0	0	0	0	0	0	0	0	0	0
624	f26608d0ff39e54504c705326c140f1f	0	0	0	0	0	0	0	0	0	0	0	0	63	0	166	0	0	0	0	0	0	0	0	0	0	0	0	0	0	0	0	0	0	0	0	0	0	96	125	0	0	0	0	0	0	199	0	0
625	fab28ea502bdc5d35b413563d63f200f	0	0	0	0	0	0	0	0	0	0	0	0	0	0	0	0	0	0	0	0	0	0	0	0	0	0	0	0	0	0	0	0	0	0	0	0	0	0	0	0	0	0	0	0	0	0	228	0
626	b44f439d18b01d5429f581723f78c2dd	75	0	0	0	0	0	0	0	0	0	0	0	0	0	0	0	31	0	0	0	0	0	0	0	0	0	0	0	0	0	0	0	0	0	0	0	0	0	0	145	147	136	0	0	0	0	0	0
627	3f99e8bbdefa11f74600a65bdeed5e8c	0	0	0	0	0	0	0	0	0	0	0	0	159	0	0	0	0	0	0	0	0	0	0	0	0	0	0	0	0	0	0	0	0	0	0	0	0	0	0	0	0	0	266	0	163	0	0	0
628	82f723a571e695fcbb814e256c00bc03	0	0	0	0	0	0	0	0	0	104	0	0	0	0	0	0	0	0	0	0	0	0	0	0	0	0	0	0	0	145	127	0	0	0	111	0	0	0	0	0	0	0	0	0	0	228	0	0
629	8cd8d1c97872eaf6f5df832016ccd5d5	0	0	0	0	24	0	0	0	0	0	0	0	0	0	73	0	0	0	0	105	45	0	0	0	0	0	0	0	0	0	0	0	0	0	0	127	0	0	244	0	0	0	0	0	65	0	0	0
630	3c5e78bee07c6b8aab31895926b18607	0	135	0	0	0	0	0	0	0	0	0	0	0	180	0	0	0	0	0	0	0	0	0	0	0	0	0	0	0	0	0	0	0	0	0	0	0	85	0	0	0	0	0	0	0	0	0	0
631	649ee718a1366f4d865975ce46177a4e	0	0	0	113	0	0	0	0	0	0	0	0	0	0	0	0	0	0	0	0	0	0	0	0	0	0	0	0	0	14	0	25	0	0	0	0	0	0	0	0	0	0	0	0	0	0	78	0
632	e6e4b2ecc9ca4c04ef48acdf962f1ae4	0	0	0	0	0	0	0	0	0	0	0	0	0	0	0	0	0	0	0	0	0	0	0	0	0	0	0	0	151	0	0	0	0	0	0	0	0	0	0	0	0	0	0	0	0	0	0	0
633	df186a5461ae814f060fd36cab200823	0	0	0	0	0	0	0	0	0	0	0	0	0	0	0	0	0	0	0	77	0	0	0	0	0	0	0	0	0	0	92	0	0	0	54	0	0	0	133	0	0	0	0	0	0	0	0	0
634	fb65873409f9845aed68848a89bc2062	0	0	0	0	0	0	125	0	0	0	0	0	0	0	0	0	0	0	0	0	0	0	0	0	0	0	0	0	0	0	0	0	0	0	0	156	0	0	0	0	0	0	0	0	0	0	0	108
635	11ec78ebf0260a8e8458aeb4fdb8b17a	0	0	0	0	0	0	0	0	0	0	0	0	0	0	0	0	0	0	0	0	0	0	0	0	0	0	0	0	0	247	0	0	237	0	0	0	0	0	0	0	0	0	0	0	0	227	0	0
636	bb549aecf0dd54e4516fa537e4c9df63	0	0	0	0	0	78	0	0	0	0	0	0	0	0	0	0	0	0	0	0	0	0	0	0	0	0	0	0	0	0	0	0	0	0	0	0	0	0	0	0	0	0	117	0	0	254	0	84
637	4e665dd3d4d7d8f8543db84d9b290834	0	0	0	0	0	147	0	116	0	0	0	0	0	0	0	0	0	0	0	0	0	0	0	0	0	0	0	0	0	0	0	0	0	0	0	0	0	0	212	0	0	0	0	0	0	257	0	0
638	15b9581474bf0591290b1cadc13cfcfd	0	0	0	0	195	0	0	0	0	0	0	0	328	0	0	0	0	0	0	0	0	0	0	0	0	0	0	0	0	0	0	0	0	0	0	0	0	0	242	0	0	0	0	0	0	0	0	0
639	3ef89bb654879828d542d0e9e43f9c45	0	0	0	0	0	0	0	0	0	0	0	0	0	0	0	0	0	0	0	0	0	0	0	0	0	0	0	0	0	0	0	0	0	0	0	0	0	0	0	617	0	0	0	0	0	0	0	0
640	dd237261ed3ffc1bce036c12f218ccb0	0	0	0	0	0	121	0	0	0	0	0	0	0	0	0	0	0	0	0	0	0	0	0	0	0	0	0	0	0	0	0	0	0	0	0	13	0	0	0	0	0	0	22	0	0	0	0	160
641	e67605861c36b15ea6aaa12eed011295	0	0	0	117	110	0	0	0	0	0	0	0	0	0	0	0	0	0	0	0	0	0	0	0	0	0	0	0	0	0	0	0	0	0	0	0	0	0	0	0	0	0	0	0	0	0	0	0
642	6dc063d13e2f33513b8e48eb5cd3b20a	0	0	0	0	0	0	0	0	0	0	0	0	0	0	0	0	0	0	0	0	0	0	0	0	0	0	0	150	0	0	0	0	0	0	0	0	0	0	0	152	0	0	0	0	0	147	0	0
643	dabb5e27472cf879cee49528b9df83c3	0	0	0	0	0	0	0	0	0	0	0	0	0	0	0	0	151	0	0	0	0	0	0	0	0	0	0	0	0	0	0	0	0	327	243	0	0	0	0	0	0	0	0	0	0	0	0	0
644	650069fa140818aaafbdf1f5e518dee2	0	0	0	0	0	0	0	191	0	0	132	134	0	0	0	0	0	0	0	108	0	0	0	0	0	0	0	0	0	0	0	0	0	0	0	0	0	0	0	0	0	0	89	0	0	0	0	0
645	4b615d6508c9b4ca2d5e05478e21830e	97	0	0	219	0	0	0	0	0	0	165	0	0	0	0	0	0	0	0	0	0	0	0	0	0	0	0	0	0	0	0	0	0	0	0	0	0	0	0	0	0	65	0	0	107	0	0	133
646	d5ae41cdcce9a6886f690f2979d1ecbd	149	0	0	0	48	0	0	0	0	0	51	0	0	0	0	0	0	0	0	0	0	0	0	0	0	0	0	0	0	0	0	0	0	0	128	0	116	0	0	118	65	0	0	0	0	0	0	0
647	ed2c19b950d8cdedceddf79a68ceaa63	196	0	0	316	0	0	0	0	0	0	0	0	0	0	192	0	0	0	0	0	0	0	0	0	0	0	0	0	0	0	0	0	0	0	0	0	0	0	0	0	0	0	0	0	0	0	0	0
648	d4a17814053c20ea9bc62bae60a7679c	0	0	0	0	0	0	0	0	0	0	0	0	0	0	0	0	0	89	0	217	0	0	0	0	0	214	0	0	0	0	0	0	0	0	0	0	0	140	0	0	0	0	0	0	0	0	0	0
649	a0c8009917fd6eb23f8dc082caa109f8	0	0	0	0	0	0	0	0	0	0	0	0	0	0	0	0	42	0	0	185	36	0	0	0	0	0	0	0	0	0	0	0	0	71	0	0	172	0	0	0	0	0	0	0	0	0	0	0
650	c121cdd5cd175522aa22e3d0761a36c1	0	0	0	0	0	0	0	0	0	0	0	0	0	0	0	0	0	0	0	0	0	0	0	0	0	0	0	0	0	0	0	0	0	0	0	0	0	0	0	0	0	0	0	0	0	0	0	0
651	27f0705500a7591904e68215fd138088	92	0	0	58	0	0	0	0	0	116	0	152	0	0	0	0	0	0	0	0	0	0	0	0	0	0	0	0	0	0	0	0	0	0	86	0	123	0	0	0	0	0	0	0	0	0	0	0
652	0c550771c15a7d45a9bfbe093621e9aa	0	0	0	0	0	0	0	0	0	0	0	0	384	0	0	0	0	0	0	111	0	160	0	87	0	0	0	0	0	0	0	0	0	0	0	0	0	0	0	0	0	0	0	0	0	0	0	0
653	27e64d6c4e38bc72b918fbe95f5ac86a	0	0	0	0	0	0	0	0	0	0	0	0	0	0	0	0	0	279	0	0	0	0	212	0	0	0	0	0	0	0	0	0	0	0	0	0	0	0	172	0	0	0	0	0	0	0	0	0
654	3c785ca70eb749c7bd88cdffa6624eb1	0	0	0	0	55	0	0	0	0	0	0	0	0	0	47	75	0	0	0	0	0	0	0	0	0	0	0	0	0	0	0	0	0	0	301	153	0	111	0	0	0	0	0	0	0	0	0	0
655	ba8f4c0738dccbc22af5790a9eff945f	0	0	0	0	0	0	0	0	0	0	0	0	0	0	0	0	0	0	0	0	0	0	0	0	0	0	0	0	0	0	0	0	0	0	0	0	0	0	0	0	0	0	0	0	0	0	0	0
656	ea7813bff4ad1561feb48dc1ba4a4b27	0	0	0	0	0	0	0	0	0	0	0	0	0	0	0	0	0	0	0	61	0	0	0	53	0	0	0	0	0	0	0	0	0	72	561	0	0	0	0	0	0	0	0	0	0	0	0	0
657	05552c8ea7364dff5060e1cfc7a6dfcb	0	0	0	0	0	0	0	0	0	0	0	0	0	0	0	0	0	0	0	0	0	0	0	0	0	0	0	0	0	0	0	0	0	0	0	0	0	0	0	0	0	0	0	0	0	0	39	0
658	fa813f2a493a37a63f55c0fdd5ca9ad3	0	124	0	0	0	0	0	0	0	0	0	152	0	0	0	0	0	0	0	125	0	0	0	0	0	0	0	0	0	0	0	0	0	0	0	0	0	0	0	0	0	0	0	0	0	110	0	0
659	d74e87e55b7cacab395a75da8cb77db5	123	0	0	40	0	0	0	15	0	113	0	0	0	0	0	0	0	0	0	70	0	0	0	0	0	0	0	0	0	0	0	81	0	67	172	0	0	0	0	0	0	0	0	0	0	0	0	0
660	a52109a0f90667ac00b6fa369938da1e	104	0	0	0	0	74	0	0	32	0	0	100	0	0	185	0	0	0	0	0	0	0	0	0	0	0	0	0	0	0	0	0	0	0	0	0	0	0	0	0	0	0	0	0	0	0	0	0
661	9a0e0b76540802361145867dc8ce4d46	0	0	0	0	0	0	0	0	0	0	0	0	0	47	0	0	0	0	0	0	0	0	0	0	0	0	0	0	0	0	0	0	0	0	41	0	0	0	63	0	62	0	28	0	51	0	59	0
662	49aa666dfed526be39903c9da1679be2	0	0	0	0	0	193	0	0	0	0	211	0	0	0	0	0	0	0	0	0	0	0	0	0	0	0	0	0	0	0	0	0	0	0	19	0	0	0	0	0	140	51	0	0	0	0	0	0
663	7a83610688d15afc82ef931480f4e724	0	0	0	0	0	0	0	223	0	0	0	157	0	0	0	0	0	0	0	0	0	0	0	0	0	0	0	0	0	0	0	117	0	0	0	0	0	0	0	0	0	93	0	0	0	0	0	0
664	6650242132a87f0ae612cd5c00750c31	15	0	0	0	0	0	0	51	0	0	0	64	0	0	0	0	0	0	0	0	0	0	0	0	0	0	0	0	0	0	102	0	0	65	0	0	0	0	0	0	0	149	0	0	0	0	41	138
665	a59693d544c3ed55e666b327e2e071f1	0	0	0	0	0	0	0	0	0	0	0	0	0	0	39	0	0	0	0	0	0	0	0	0	0	0	0	0	0	0	50	0	0	0	0	0	0	0	0	0	0	0	0	0	45	0	49	0
666	8a2c0a43a5f9f720c1bdfc1e807fcd81	0	0	0	0	0	0	0	0	0	0	0	0	0	0	0	0	0	0	0	0	0	0	0	0	0	0	0	0	0	0	0	0	0	0	0	0	0	842	0	0	0	0	0	0	0	0	0	0
667	7d43b4044a5a901ed79590bfde524f67	0	0	0	0	0	0	0	0	0	0	0	118	0	0	0	0	0	0	0	0	0	0	0	0	0	0	0	0	0	0	0	0	0	0	0	0	0	0	0	0	0	0	0	0	144	0	0	0
668	82dba6fec86510c9c651a2e514c1dd6d	0	0	0	0	0	0	0	0	0	0	0	179	0	0	0	0	0	0	0	0	0	0	0	0	0	0	0	68	0	228	0	0	0	0	0	0	0	0	0	140	0	0	0	0	0	0	0	0
669	bba74d2e269ab3609d64e5cd6d331d80	0	0	0	0	0	0	0	0	0	0	0	0	0	0	0	0	0	0	0	0	0	0	0	0	0	0	0	0	0	0	0	0	0	0	0	0	0	0	0	0	0	0	0	0	0	0	0	0
670	18a906d644aba6fb98a9ec544585712b	0	0	0	0	0	0	0	0	0	0	0	0	0	0	0	861	0	0	0	0	0	0	0	0	0	0	0	0	0	0	0	0	0	0	0	0	0	0	0	0	0	0	0	0	0	0	0	0
671	2c8a676e7bf1e910b3fedcc75d93cf7b	0	0	0	0	0	0	31	0	0	0	0	0	0	0	0	0	0	0	0	0	0	0	0	0	0	0	0	0	0	0	126	0	0	262	250	0	0	70	0	0	0	0	0	0	0	0	0	0
672	0b912c18724264763911760a488092a3	0	0	0	0	0	0	0	0	0	0	0	0	0	0	0	0	0	0	0	0	0	0	0	0	0	0	0	0	228	0	0	0	0	0	0	0	0	109	0	0	0	0	0	0	48	0	0	0
673	47a45c8c29b15a3b9d78edac9e6b3dac	0	0	174	39	0	0	0	0	0	0	0	0	0	0	0	0	0	0	0	0	0	0	0	0	0	0	0	0	0	0	0	0	0	0	0	0	30	0	0	0	0	0	0	0	0	0	0	0
674	9fb649ca2a2409272472a20bc91a418b	0	0	0	0	0	0	0	0	0	0	63	0	0	0	0	0	0	0	0	0	0	84	0	0	0	0	0	0	0	0	0	27	0	0	104	0	0	0	0	0	0	0	176	0	0	0	0	0
675	a9c6084917e4be28deadcc20d3e49eb8	0	0	0	0	0	0	0	0	0	0	0	0	0	0	152	0	0	0	0	0	0	0	0	0	0	0	0	0	0	0	0	0	0	0	0	0	0	0	0	0	0	0	0	0	0	0	0	0
676	560b052a2f18a59ab0c8f327299647ea	0	0	0	0	0	0	0	0	0	0	0	0	0	0	0	0	0	289	0	0	0	135	0	0	0	0	0	0	0	32	134	0	0	0	0	0	0	0	193	0	0	0	0	0	0	0	0	0
677	3df2509c5ddd66ee870133aad98824d3	56	0	62	77	0	0	0	0	0	105	0	0	0	0	0	0	0	0	0	0	0	0	0	0	0	0	0	0	0	0	0	0	32	0	63	0	97	0	0	0	0	0	0	0	0	0	0	0
678	2905d8b1d9039cc41604a8541d195947	0	0	0	0	0	0	0	0	0	0	356	0	0	0	0	0	0	0	0	0	0	0	0	0	0	0	0	0	0	0	0	0	0	0	0	0	0	0	0	0	147	0	0	0	0	116	0	0
679	c66e7e4793f08588f311333b24c27eeb	102	0	0	0	0	0	80	0	0	0	0	196	0	0	0	0	0	0	0	0	0	0	0	0	0	0	0	0	0	0	0	0	0	0	0	0	0	0	0	0	0	0	0	0	169	0	0	0
680	ccde4ca97d7529318bdab240c8e30de2	0	0	0	0	0	0	0	0	0	0	0	0	0	0	0	0	0	0	0	0	0	0	0	0	0	0	0	0	0	0	0	0	0	0	0	0	0	0	0	0	0	0	0	0	0	0	0	0
681	8ec4080ec661062c57b273499996a7bc	0	0	0	0	0	0	0	0	0	15	56	0	55	0	0	0	0	0	46	0	0	0	0	0	0	0	0	0	0	0	0	0	0	0	0	0	0	0	0	0	0	0	65	0	120	0	31	103
682	3c9abafde625edb5f57dcbc64b3811a5	0	0	0	0	0	93	0	0	0	0	101	0	0	0	0	0	0	0	0	0	0	0	0	102	0	0	0	0	0	0	0	0	0	0	0	174	0	0	0	0	68	0	0	0	93	0	0	0
683	ac5b2d9d9dc679cb0b7175771efbe345	0	0	0	0	0	68	0	0	0	0	0	0	152	0	92	0	0	0	0	0	0	0	0	0	0	0	0	0	0	0	0	0	0	0	0	368	0	0	0	0	0	0	0	0	0	0	0	0
684	2be8be38fd05c2b60f2c6a451440e96a	0	0	0	176	0	0	0	0	0	0	0	0	0	0	0	0	0	0	0	0	0	0	0	0	0	0	0	0	157	0	0	0	0	0	0	0	0	0	230	0	0	0	0	0	0	0	0	0
685	4b53a4c8c8e508aef3b8863886c2955c	0	0	0	0	0	0	0	0	0	0	0	0	0	0	0	0	0	0	0	0	0	0	0	0	0	0	0	0	0	0	0	0	0	0	0	0	0	0	0	0	0	0	0	0	0	0	0	0
686	ef58222fc856850d455c94111d00f472	0	0	0	0	0	0	0	0	0	0	0	0	0	0	0	0	0	0	0	0	0	0	0	0	0	0	0	0	0	0	0	0	0	0	0	0	0	0	0	0	0	0	0	0	0	0	0	0
687	f8837d625c07b855d6a9cfcd0d206a85	0	0	0	129	0	0	0	0	0	0	0	193	0	0	0	0	0	0	0	0	0	0	0	0	0	0	0	0	0	0	0	0	0	0	0	0	0	0	107	271	0	0	0	0	0	0	0	0
688	9aa1cf582df9428088f3a7e295118aba	64	0	101	0	0	0	0	0	0	0	0	156	0	0	0	0	0	0	0	0	0	0	0	0	0	0	0	0	0	0	0	0	0	67	0	0	0	0	0	0	0	0	0	0	0	0	0	0
689	92ff86464288d1205e571e86c90870a4	0	0	0	0	0	0	0	0	0	0	236	0	0	0	0	0	0	0	0	0	49	0	0	0	0	0	0	0	0	0	0	0	0	0	102	0	0	0	0	0	0	0	0	0	0	0	0	0
690	945f0983413708b0587ce7777b22ac1d	0	172	0	0	0	0	0	0	0	0	0	0	0	0	0	0	0	0	0	0	0	0	0	0	0	0	0	0	0	0	0	0	0	98	0	0	0	0	0	0	0	0	0	0	0	0	0	222
691	706c80f823de1250bb42a5482d1bfb2d	124	0	0	89	0	0	0	0	0	0	0	0	141	0	0	0	0	0	0	0	0	0	0	0	0	0	0	0	0	0	0	0	0	194	0	0	0	0	0	0	0	0	0	0	0	0	0	0
692	390be8bf0d874d07fdf05642bd0b3fbc	0	0	0	0	0	69	0	0	0	0	0	0	0	0	0	0	0	0	0	0	0	0	0	0	141	0	0	0	0	0	0	0	0	0	0	0	0	0	0	0	0	0	0	0	363	0	0	0
693	2d5d76ac7dcaebb659252240cf5b9f52	0	0	0	0	0	0	206	0	28	0	0	0	0	0	0	0	0	0	0	0	0	0	0	0	0	0	0	0	0	0	0	0	0	0	0	0	0	0	0	0	0	0	0	0	0	0	0	0
694	096cbf4ca98c7ff42a8a7525635f2fc1	0	0	0	0	0	0	0	0	0	0	0	0	0	0	0	0	0	345	0	0	0	0	0	0	0	230	0	0	0	0	0	0	0	0	0	0	0	35	0	0	0	0	0	0	0	0	0	0
695	fa12a941ea217f1709bd4dddf3b0f934	0	0	0	0	0	0	0	0	0	0	0	136	0	0	0	0	0	0	0	0	0	0	0	0	0	0	0	0	0	0	0	81	0	0	0	0	0	0	0	0	0	0	143	0	93	0	0	140
696	8be9334c3000c104794c17c65e58a675	0	0	0	0	0	0	0	0	0	0	0	0	0	0	0	0	0	0	101	0	0	0	205	0	0	79	0	0	0	0	0	0	0	0	0	0	165	0	0	0	0	0	0	0	0	0	0	0
697	a298e31ca38c2457cc87fd7d19323e8e	293	0	0	0	0	0	0	0	0	91	0	0	0	0	0	0	0	0	0	0	0	0	0	0	0	0	0	153	0	0	0	0	0	0	0	0	36	31	0	0	0	0	0	0	0	0	0	0
698	4459080aa184c676d733ed0413c84693	0	0	0	0	0	0	0	0	0	0	192	0	0	0	0	0	0	0	0	0	0	0	0	0	0	101	0	0	0	0	0	0	0	0	0	0	0	0	0	0	0	0	0	0	0	0	0	0
699	19f266ccf11c472f668e29534182a7d3	130	0	0	90	0	0	0	0	0	85	0	0	0	11	0	0	0	0	0	0	0	0	0	0	0	0	0	0	0	0	0	0	0	0	123	0	131	0	0	0	0	0	0	0	0	0	0	0
700	0d30e35488b358888f0397a83e7f0da6	0	0	0	0	0	0	0	0	0	0	0	0	0	0	0	0	0	0	0	0	0	0	0	0	0	0	0	0	0	0	0	0	0	0	0	0	0	0	0	0	0	0	0	0	0	0	0	0
701	f6c640acd8e5a7a5018bc5ce8ae5f3e4	0	0	0	0	0	0	0	0	0	0	0	0	0	0	0	0	0	0	0	0	0	0	0	0	0	0	0	0	72	42	0	16	0	0	0	0	0	0	0	0	0	14	0	0	58	0	0	84
702	dc2ab17dba299577c8415f4e71ce8de1	0	0	0	0	0	94	0	0	0	0	260	0	0	0	0	0	0	0	0	0	0	0	0	0	0	0	0	0	0	0	0	34	0	0	0	0	0	0	0	0	0	0	0	0	0	0	0	0
703	f614c037f18f07da490ea9e377c10642	0	0	0	0	0	0	0	0	0	0	0	0	0	0	0	0	22	104	0	0	0	281	0	0	0	195	0	0	0	0	12	0	0	0	0	0	0	0	0	0	0	0	0	0	0	0	0	0
704	5c17a995031acdb34900819f116f2834	138	0	87	81	0	0	0	35	0	0	0	0	0	0	0	0	0	0	0	0	0	0	0	0	0	0	0	0	0	0	0	0	0	0	59	0	0	0	43	0	0	0	0	0	0	0	0	0
705	2c62ec81fa026d043559f28112cf0a8c	0	0	152	0	0	0	0	0	0	0	0	0	0	0	14	0	0	0	0	0	0	0	0	0	0	0	0	0	0	0	0	0	4	0	0	0	104	0	0	0	0	7	0	0	0	0	0	0
706	4012748481b977412a4f5b48c38a4a20	126	0	0	0	88	0	0	0	0	0	0	0	0	0	0	0	0	0	0	0	0	176	0	0	0	0	0	0	0	0	0	146	0	0	0	0	0	120	0	0	0	0	0	0	0	0	0	0
707	3d02ce93e794362cc086ba1fddb4d260	0	9	0	0	0	0	0	0	0	0	0	0	0	0	0	0	0	0	0	0	0	0	0	0	257	0	0	0	0	0	0	9	0	0	0	0	0	0	0	0	0	0	0	0	90	0	0	0
708	ebeb41d225b85fb1fe51a641b5c655bd	0	0	0	0	0	0	0	0	0	0	96	0	121	0	61	0	0	0	0	0	0	0	0	0	0	0	0	0	0	0	122	110	0	0	0	0	0	0	151	0	0	85	0	0	0	0	0	0
709	c349ab95554b31968c35d3a4d8a463ad	0	0	0	0	0	0	0	0	0	169	0	0	0	0	0	0	0	38	0	0	0	0	0	0	0	0	0	0	0	0	0	0	56	0	125	0	153	0	0	0	47	0	0	0	0	0	0	0
710	04290fe6dafb051168586d577279d1c6	0	0	0	0	0	0	0	0	0	0	0	0	0	0	0	0	0	0	0	0	0	0	0	0	0	0	0	0	267	0	0	0	0	0	0	0	0	0	0	0	0	0	0	0	0	0	0	0
711	e631ed6f2b09fbfef9fb04088c268a52	0	0	0	74	0	0	0	0	0	0	0	0	0	54	0	0	0	0	0	0	0	0	0	0	0	0	0	0	0	0	0	0	85	0	71	91	211	0	0	0	0	77	0	0	0	0	0	0
712	30ade2d29ca0cf9b6deecb14d053055d	0	0	0	0	0	0	0	0	0	0	0	0	0	0	0	0	0	0	0	0	0	77	0	0	0	0	0	0	0	0	0	0	0	0	0	0	202	150	0	0	68	0	0	81	0	0	0	0
713	af703d6d4fa6abd704913bd885ab037d	0	0	0	0	0	0	0	0	0	0	0	0	88	0	0	0	0	0	0	0	0	0	0	0	0	0	0	0	0	0	74	0	0	0	0	0	0	0	0	0	119	0	0	0	0	0	0	0
714	69ee8b38e7e68fa4d9c1b1600551e640	0	0	0	0	0	0	0	0	0	0	0	0	0	0	0	0	0	165	78	0	0	0	0	146	0	0	80	0	0	129	0	0	0	0	0	0	0	0	0	0	0	0	0	0	0	0	0	0
715	b08187d24442b74f9b843f4711918042	0	0	0	0	154	0	0	0	0	0	0	0	0	0	0	0	0	0	0	0	0	0	0	0	0	0	0	0	0	0	60	0	0	0	0	0	0	0	0	0	0	0	0	72	0	0	0	123
716	885b3c376603ff71ad9d36c576c52b62	0	0	0	0	0	0	66	0	0	0	0	0	0	0	0	0	0	0	252	0	0	0	0	85	0	0	0	71	0	0	0	0	0	0	0	0	0	0	0	0	0	0	0	0	0	0	0	0
717	4209c4bf85b8a3d9dd5994f0a682c8f0	0	53	0	39	0	34	0	152	0	45	0	0	33	0	0	0	0	0	0	0	0	0	0	0	0	0	0	13	0	0	0	0	0	0	0	0	0	0	13	0	0	0	0	0	41	0	0	98
718	0f70c7c1455027455e9db5b356c55723	0	0	0	0	0	0	0	0	0	0	0	0	0	0	0	0	0	0	0	0	0	0	0	0	0	0	0	0	0	0	0	0	0	0	0	0	0	0	0	0	0	0	0	0	0	0	0	0
719	32d143d3e7c2e31cd2a4bf82eb3e16a7	0	0	0	0	0	0	0	0	0	0	0	0	0	0	0	0	0	0	0	0	0	0	0	0	0	0	0	0	0	0	116	0	0	0	0	0	0	0	0	0	0	0	0	0	56	60	0	0
720	c15a411a2ba1b47a25f58d2d42de7b0b	92	0	0	0	0	0	0	76	23	0	0	0	60	0	0	0	0	0	0	0	0	0	0	0	0	0	0	0	0	106	0	95	0	0	0	0	63	0	0	0	0	0	53	0	0	0	0	0
721	d9cd03112b5864cf8dfd4fd6fd360980	101	0	0	0	0	36	0	0	0	0	0	32	0	0	0	0	0	0	0	0	0	0	0	0	0	0	0	0	0	0	0	81	0	125	74	0	147	0	0	0	78	0	0	0	0	0	0	0
722	25aef2ec10aba604d9fbc14a1eba4a11	0	0	0	109	0	0	0	0	0	0	0	0	231	0	0	0	0	0	0	0	0	99	0	0	0	0	0	0	0	0	0	0	0	0	0	0	0	0	253	0	0	0	0	0	127	0	0	0
723	fdd3a3758bfaa5486f5bbe729740ccc4	113	0	0	0	0	0	0	0	0	0	0	0	0	0	0	0	0	0	0	0	0	0	0	0	0	0	0	0	0	0	0	0	0	0	83	0	0	0	0	0	0	0	0	45	0	0	0	84
724	e91b63435154cd7ebd9255c0c6abc78c	0	0	0	0	0	0	90	0	0	0	0	0	0	0	0	0	0	0	0	0	0	0	0	0	0	0	0	0	29	0	0	49	0	0	0	0	29	0	0	0	0	0	0	0	0	0	0	0
725	f9b758f930cdf1c6eb2f7a87f8516d95	0	0	0	0	0	0	0	0	0	0	0	0	142	0	0	0	0	0	0	0	0	87	0	0	0	0	0	0	0	172	0	0	0	101	0	0	147	0	0	0	0	0	0	0	0	0	0	0
726	013bec6b55024670c76db8861e096bde	0	0	0	74	0	0	0	0	0	0	111	182	0	0	0	0	0	0	0	0	0	0	0	0	0	0	0	0	0	0	0	341	0	0	0	0	0	0	0	0	0	0	0	0	0	0	0	0
727	e06325759baaaff93f3ad6d13738b3a7	0	0	0	184	0	0	36	0	0	0	0	0	113	0	51	0	0	0	0	0	0	0	0	0	0	0	0	0	0	0	111	0	0	0	0	0	0	0	159	0	0	0	0	0	0	0	0	0
728	5d0d1679f5a3a403b5271ac08f57818d	0	0	0	0	0	0	0	0	0	0	0	0	0	0	0	0	0	0	0	0	0	0	0	0	0	0	0	0	0	0	0	0	0	0	0	298	0	441	0	0	0	0	0	0	0	0	0	0
729	ac793e4326242e37106b8d9c9bcd8656	0	0	0	0	0	0	0	0	0	0	0	0	0	0	0	0	0	0	0	0	0	0	0	0	0	0	0	0	0	0	0	0	0	0	0	0	0	0	0	0	0	0	0	0	0	0	0	0
730	5a250bf4930b7fea7d9207ccc40e48e3	0	0	0	0	0	0	0	0	0	0	0	0	0	0	0	0	0	0	0	0	0	0	0	0	0	0	0	0	0	0	0	0	0	0	0	0	0	0	0	0	0	0	0	0	0	0	0	0
731	30e301d89dde70061d710a55ae58c6ac	0	0	0	0	0	0	0	0	0	0	0	131	0	0	0	0	0	0	0	0	0	0	0	0	0	0	0	0	0	0	0	0	0	82	0	0	0	0	0	77	100	0	0	0	183	0	0	0
732	7b2748b73db99e45a85ef3afe6950078	0	0	0	0	0	0	87	112	0	0	0	0	0	0	0	46	0	0	0	0	0	0	0	0	0	0	0	33	0	0	49	0	0	0	0	0	0	0	0	0	0	0	0	0	0	168	0	0
733	edced637ab221d4ee9afc5912f295e94	0	0	0	0	0	0	0	0	0	0	0	0	0	0	0	0	119	0	0	0	0	0	0	304	0	0	0	0	0	0	0	0	0	0	0	0	0	0	0	0	0	0	0	0	0	0	0	0
734	9f6b52eac7bdcd291504d814710ffb37	0	0	100	0	65	0	0	0	0	0	0	0	0	0	0	0	0	0	0	0	0	0	0	0	0	0	0	0	0	0	0	0	0	59	0	0	65	79	0	0	0	0	0	0	0	0	0	0
735	0d1f7f6c35e64a6a8316750f76dc5aa5	0	0	0	0	0	129	0	0	0	0	0	0	0	0	0	0	0	0	0	0	0	0	0	0	0	0	0	0	0	286	0	0	170	0	0	0	0	0	0	0	0	0	0	0	0	0	0	0
736	68550b512207f69ab0ab8a74e7656dab	0	0	0	0	0	0	0	0	0	0	78	0	0	0	0	0	0	0	0	0	0	0	0	0	0	0	0	0	85	0	0	182	0	0	103	0	0	0	0	0	65	0	0	0	0	0	0	0
737	eccf571159e3f42f2bab8622bd48affc	0	0	0	0	0	0	0	0	0	0	195	0	0	0	0	0	0	117	0	0	0	0	0	0	0	0	0	0	0	0	0	0	0	0	0	184	0	0	0	0	0	0	0	0	72	0	0	0
738	8f56cdb438d75825fbbe0d3bb4d33b24	0	0	0	0	0	0	0	0	0	0	0	0	0	0	0	0	0	22	0	32	0	33	0	275	0	61	73	0	0	0	0	0	0	0	0	0	0	0	0	0	0	0	0	0	0	0	0	0
739	7154d560bbd57f7d5f83cacde14baad6	73	0	0	0	0	36	0	81	0	0	87	151	0	0	0	0	0	0	0	0	0	0	0	0	0	0	0	0	0	0	0	0	0	0	0	0	0	0	0	0	0	0	0	0	0	0	0	0
740	397fbdc1839ded5f812119c4adce8fbf	0	0	0	0	47	0	0	0	0	0	0	0	0	0	0	0	0	0	0	75	0	0	0	0	0	0	0	0	0	0	0	0	0	70	0	0	0	0	0	0	0	0	0	0	68	0	71	0
741	721ecb66a61fbc155369e80ec51f5a70	0	0	0	0	0	0	0	0	0	0	0	0	0	0	0	0	0	0	0	113	0	0	0	0	0	0	0	0	0	186	129	0	0	0	32	0	0	0	0	0	49	0	0	0	94	0	0	0
742	8d81c902a46cf0da211f40529dc0401c	0	0	0	0	0	0	0	0	0	0	105	156	0	0	0	0	0	0	0	221	0	0	0	0	0	0	0	0	0	0	0	0	0	0	0	0	0	0	0	0	0	0	0	0	0	196	0	0
743	ebec6fa46d9d577804c3468cb273f193	0	0	0	0	0	0	71	0	87	0	0	0	0	0	0	0	0	0	0	0	0	0	0	0	0	0	0	0	0	0	0	0	0	0	0	0	0	0	0	0	0	0	0	0	0	0	0	0
744	a97ae60d2d6646a0098f89ea4cbe5718	0	0	0	0	0	0	0	0	0	0	0	0	0	0	0	0	0	0	0	0	0	0	0	0	0	0	0	0	0	0	0	0	0	0	0	0	0	0	0	0	222	0	0	0	0	0	100	0
745	e7eba8a90fedf5cf0676b9168b2c15e7	0	0	0	77	0	0	0	0	0	0	56	0	0	106	0	0	0	176	0	0	0	0	68	0	0	0	0	0	0	0	0	0	0	0	0	0	0	0	0	0	0	0	0	0	0	0	0	0
746	0abe5fdb905601c6ece9b6e686e7219b	0	0	0	0	0	0	0	144	0	0	0	0	0	0	86	0	0	0	0	0	0	0	0	0	0	0	0	0	0	0	0	0	0	0	31	0	0	0	0	0	0	0	0	0	102	0	74	0
747	de63415cd0341ab0bfa2aa2cf916d34c	0	0	48	0	0	0	0	0	0	0	0	0	0	0	0	0	0	0	0	0	0	0	0	0	0	0	0	0	0	0	118	0	0	0	0	0	0	0	0	0	253	0	0	0	0	0	0	0
748	196b4db092563c13f0073c13b4e0f0ff	0	0	0	107	0	0	0	0	0	0	0	0	0	0	0	0	0	0	0	0	0	0	0	0	0	0	0	0	0	0	0	0	0	0	0	47	0	0	93	0	0	0	0	0	0	0	0	0
749	50017c5a2405bb31f65131806d2db070	0	0	0	0	0	0	0	0	0	0	0	0	0	0	0	0	0	0	0	86	0	0	97	0	0	0	0	0	0	0	0	0	0	375	0	0	150	0	0	0	0	0	0	0	0	0	0	0
750	4c55c71a1d74113334295c40c26febf0	0	0	0	0	0	0	0	0	121	0	0	0	0	0	0	0	0	0	0	0	0	0	0	0	0	0	0	0	0	0	0	0	0	0	0	0	0	0	0	0	0	0	0	0	0	0	0	0
751	b7c94a0259448745b2aaeae5211e105e	0	0	0	0	0	0	0	185	0	0	0	0	0	0	0	0	0	0	0	0	0	0	0	0	0	0	0	0	0	0	0	315	0	153	0	0	0	0	0	0	0	0	0	0	0	0	0	0
752	d4b258ec8877cc096b417c530d9dcff8	0	0	0	0	0	0	0	0	0	0	0	0	0	0	0	0	0	0	0	0	135	0	0	0	0	0	0	0	0	0	0	0	0	0	0	0	0	0	0	0	0	0	0	0	0	0	0	0
753	e1206a5342d6886d3aa771f265a6a7b4	0	0	0	40	0	0	0	0	0	0	0	0	0	0	0	0	0	0	0	0	0	0	0	0	0	0	0	0	0	0	0	0	0	0	0	0	0	0	0	0	110	66	0	23	0	0	43	0
754	7bc553e6830ff3306b412f01161168b6	0	0	0	0	0	0	0	0	0	0	0	0	0	0	0	0	0	0	0	0	0	0	0	0	0	0	0	0	0	0	0	239	0	0	0	305	0	0	0	0	0	137	0	0	0	0	0	0
755	6155e68ed45970970c796db555315e89	69	0	0	0	0	0	0	0	0	0	0	85	0	0	0	0	0	0	0	0	0	0	0	0	0	0	0	46	0	0	0	0	0	57	40	0	136	0	51	0	0	0	0	0	0	0	0	0
756	222c7520b9b0f44092f4069bf37bca28	0	0	0	0	0	0	0	0	0	0	0	0	0	0	0	0	0	0	0	0	0	0	0	0	0	0	0	0	0	0	0	0	160	0	0	168	0	182	0	0	0	0	122	0	0	0	0	0
757	43d0b7a2258db69eb01e544f0ae7d6d5	0	0	0	0	0	0	0	295	0	0	221	0	0	0	0	0	0	0	0	0	0	0	0	0	0	0	0	0	0	0	0	0	0	0	0	75	0	0	0	0	0	0	0	0	0	0	0	0
758	8d0a2edee606595ea980e8d27abfe26b	0	0	0	0	83	0	0	0	0	0	0	0	0	0	0	0	0	0	0	0	0	0	0	0	0	0	0	0	0	0	0	0	0	0	0	0	0	0	0	0	0	0	0	0	0	0	0	209
759	9ba6c40b18dbf244cf51ace2c5dcd232	160	0	0	364	0	0	0	0	0	0	0	0	155	0	0	0	0	0	0	0	0	0	0	0	0	0	0	0	0	0	0	0	0	0	0	0	0	0	0	0	0	0	0	0	0	0	0	0
760	583241359da3e6d890dedaa0f6f8014c	0	0	0	0	0	0	0	0	0	0	0	0	0	98	55	0	0	0	0	0	0	0	0	0	0	0	0	0	0	0	144	0	0	0	0	0	0	0	0	0	99	62	0	0	0	0	0	0
761	aacaf68de602c77252b96140406856ba	0	0	0	0	0	0	0	0	0	0	0	0	0	0	0	0	0	380	0	0	0	0	0	0	0	180	0	0	0	0	0	0	0	0	0	0	0	0	0	0	0	0	0	0	0	0	0	0
762	779060daed0d1993cbd82d14ee7bc8b1	0	0	0	0	0	0	0	140	0	0	0	0	0	0	0	0	0	0	0	0	0	0	0	0	0	0	0	0	0	0	0	0	0	0	0	0	0	0	0	0	0	0	0	0	0	0	0	0
763	c46efaa3f1e8f2f240ca061b230df520	0	0	0	0	0	0	0	0	0	0	0	209	0	0	0	0	0	0	0	0	0	223	0	0	0	0	0	0	0	0	0	0	0	102	0	0	0	0	0	0	0	148	0	0	0	0	0	0
764	6380f46f97cbd4a009e8056de556477e	0	0	0	0	79	0	0	0	0	0	64	96	193	0	0	0	0	0	0	0	0	0	0	0	0	0	0	0	0	0	0	0	0	0	0	0	0	59	0	0	0	0	0	0	0	0	0	0
765	532547d8486169dc619eb214fafc9e84	94	0	0	0	60	0	0	0	0	121	0	0	0	0	0	0	0	0	0	0	0	0	0	0	0	0	0	70	0	0	0	0	0	0	128	0	57	0	0	0	0	0	0	0	0	0	0	0
766	5a2b987295e91fb06e698193603ab153	0	0	0	194	0	51	0	0	0	0	0	0	231	0	0	0	0	0	0	0	0	0	0	0	0	0	0	0	0	0	0	116	0	0	0	0	0	0	0	58	0	0	0	0	0	0	0	0
767	65c3217392c784b3fbee180e8f2dc001	0	0	0	0	0	0	0	0	0	0	0	0	0	0	0	0	0	0	0	0	0	0	0	0	219	0	0	0	0	0	0	0	0	0	0	0	0	0	0	101	0	0	0	0	0	0	0	0
768	74507321177a7778f55292ae7465c32d	0	0	0	0	0	0	0	0	0	0	0	0	0	0	0	0	0	0	0	0	0	0	0	0	0	0	0	0	0	0	0	0	0	0	0	0	0	0	0	0	0	0	0	0	0	0	0	0
769	f615663cf306d4354ec7b90091cc7370	0	0	0	0	0	0	0	0	0	0	0	0	0	0	0	0	0	0	0	0	0	0	0	0	0	0	0	0	0	29	0	0	0	0	0	0	0	124	0	0	0	0	0	0	227	0	0	0
770	bca03b18ed483d4877835d1002d97bc7	0	0	0	0	0	0	0	0	0	0	0	0	0	0	0	0	0	0	0	0	0	0	0	0	0	0	0	0	0	0	0	0	0	0	0	0	0	0	0	0	0	0	0	0	0	0	71	0
771	febc16a2d6f94a443db35ccf243b9a38	0	0	0	0	0	0	0	0	0	0	0	0	0	0	0	0	0	151	313	0	0	0	0	0	0	0	97	0	0	0	0	0	0	0	0	0	0	0	0	0	0	0	0	0	0	0	0	0
772	66185ba7a206734b20ee8335e67cd00e	0	0	0	0	0	0	0	0	0	0	0	0	0	0	0	0	0	0	0	0	132	0	0	0	0	0	0	0	0	0	0	0	0	0	0	0	0	0	0	0	0	0	0	0	0	0	0	0
773	f77ccfcafa109273f70474a961a4dc65	0	0	0	0	0	0	236	0	0	0	0	0	0	0	0	0	0	0	0	0	0	0	0	0	0	0	0	0	0	0	0	0	0	0	0	0	0	0	0	0	0	0	0	0	0	0	0	0
774	00e8649391c71ecf1212e9ab47174005	94	0	0	0	0	0	0	0	0	0	0	0	0	0	0	0	0	0	0	0	0	0	0	0	0	0	0	0	0	0	0	0	0	103	130	82	0	0	0	0	0	0	0	0	0	0	0	192
775	5d0102b1fb3e9f67c4664459db37ed01	0	0	0	0	0	0	0	0	0	0	0	0	0	0	0	0	0	0	0	0	0	0	0	0	0	0	0	0	0	0	0	0	0	0	0	0	0	0	0	0	0	0	0	158	0	0	0	0
776	385da25bbd9826b87715c0e963c0f8e5	0	0	0	0	0	0	0	0	0	0	209	0	0	0	0	0	0	0	0	0	0	0	0	0	0	0	0	0	0	0	0	0	0	0	242	0	0	0	0	0	0	0	0	0	0	0	0	0
777	f18c649e35271e6b464de93981842039	0	0	0	159	0	69	0	0	0	0	0	0	0	148	0	0	0	0	0	0	0	0	0	0	0	0	0	0	0	0	0	0	43	0	0	0	0	0	0	0	0	0	0	0	0	0	0	0
778	6979c84baa026f5db990166d220823a5	0	0	0	0	0	454	0	0	0	0	0	0	0	0	0	0	0	0	0	0	0	0	0	0	0	0	0	0	0	0	0	0	0	0	0	0	0	0	0	0	0	0	0	0	0	0	0	0
779	4faed85e8fde53d02a45b26a106e8019	0	0	0	0	0	0	0	0	0	0	0	0	0	0	0	0	0	0	0	264	0	147	0	0	0	0	0	0	0	0	0	171	0	0	0	0	0	0	0	0	0	0	0	0	0	0	0	0
780	f057887a0cebc2cc777cd491e57e01dd	0	0	0	0	0	0	0	0	0	0	0	0	0	0	0	0	0	0	0	0	0	0	383	0	0	0	0	0	0	0	0	0	0	0	0	0	0	0	0	0	0	0	0	0	0	0	0	0
781	e581d1854b627cb727611adb5de35320	62	0	0	0	0	0	0	0	0	128	0	0	0	0	0	0	0	0	0	73	0	0	0	0	0	0	0	0	0	0	0	0	0	0	0	0	0	0	0	0	54	0	0	0	0	0	0	0
782	9f9393456064e7c54d4de33734933a96	0	0	0	0	0	0	0	0	0	0	0	0	0	0	0	0	0	0	0	0	0	229	0	0	0	0	0	0	0	0	0	0	57	133	0	0	0	0	104	0	0	0	0	0	0	0	0	129
783	a35b1178c99ca3f98292c939172e5baf	0	0	0	177	0	0	0	0	0	0	0	0	0	0	0	0	0	0	0	0	0	0	0	0	0	0	0	0	0	0	82	0	0	0	0	189	0	0	312	0	0	0	0	0	0	0	0	0
784	16bb046bc46586bf727e464da6e55eba	123	0	0	0	0	0	0	0	0	0	0	0	0	0	0	0	0	0	0	0	0	0	0	0	0	0	0	0	0	0	91	0	0	0	39	0	0	0	0	0	0	0	0	0	0	328	0	0
785	6751cad0fc594895904143bfbf4d5e55	0	0	0	0	0	0	0	0	0	0	0	0	0	0	0	0	0	91	0	0	0	0	118	0	0	242	0	0	0	0	0	0	0	0	0	0	0	0	0	0	0	0	0	0	0	0	0	0
786	691a44b4c8623b2c1c2cec74ac7e9ae9	111	0	0	0	0	0	0	0	0	0	0	0	0	0	0	0	0	0	0	0	0	0	0	0	0	0	0	0	0	0	0	0	0	0	0	0	0	0	0	83	0	0	195	0	0	0	0	0
787	7b0a80312724ebe42eaeeef23e5b2c4f	0	0	0	0	0	131	0	0	0	0	73	0	0	0	0	0	0	0	0	0	0	0	0	0	0	0	0	0	0	0	0	0	0	0	0	0	0	0	0	0	0	146	0	0	0	0	0	0
788	66e8a4b296ad1760cd35d2fcbeae9fb5	0	0	0	0	0	0	0	0	0	0	0	0	0	0	0	0	0	0	0	0	0	0	380	0	0	0	0	0	0	0	0	0	0	0	0	0	0	0	0	0	0	0	0	0	0	0	0	0
789	598f7dc6aa77a9e8107b41785d3f833b	0	0	0	0	0	0	0	0	0	0	0	0	0	0	0	0	0	0	0	150	0	138	0	0	0	0	0	0	0	0	46	202	0	0	0	0	0	0	0	0	0	0	0	0	0	0	0	0
790	f2a354af0752bb6c9748bf10a0af1335	0	0	0	0	0	0	0	0	0	0	0	0	0	0	0	0	0	0	0	0	0	0	0	0	0	0	0	0	0	0	0	0	0	0	115	0	0	0	0	0	0	0	0	0	0	0	0	0
791	958dd4fb2a85a1f478a484a261967b21	0	0	0	0	0	0	0	0	0	0	0	0	0	0	0	0	0	0	0	0	0	0	0	0	0	0	0	0	0	0	0	0	0	0	0	0	0	0	0	153	0	176	0	0	0	0	0	223
792	372283d1987c10c4c87391609964a04b	0	0	0	0	0	0	0	0	0	0	0	0	0	0	0	0	145	254	0	0	0	0	0	73	0	0	0	0	0	0	0	0	0	0	0	0	0	0	0	0	0	0	0	0	0	0	0	0
793	4aa871056a6845e32f9bf15c6e776bb6	0	0	0	0	0	0	0	0	0	0	0	0	0	0	0	0	0	0	0	243	0	0	0	0	0	0	0	0	0	0	0	0	0	0	0	0	0	0	0	0	0	0	0	0	0	0	0	0
794	9122cdedb4cd6b08b28e71cf7c9176d3	0	0	64	0	0	0	0	0	0	0	0	0	0	0	179	0	0	0	0	0	0	0	0	0	0	0	0	0	0	0	0	0	0	0	51	0	0	0	0	0	24	54	0	0	0	0	0	0
795	4051f03a71470a15edc4ff09c95a30d2	0	0	0	0	0	0	0	84	0	0	0	0	0	0	0	0	0	0	0	0	0	0	0	0	0	0	0	0	0	0	0	0	0	110	0	84	0	0	0	0	0	0	0	0	0	323	0	0
796	9eeb33e9d51755bfed762ad4f1085a59	0	0	0	0	0	0	0	0	0	0	0	0	0	0	0	0	0	0	0	0	0	96	0	0	0	0	0	0	0	0	0	0	0	0	0	0	105	0	0	0	0	136	219	0	0	0	0	0
797	802a9ca8800474140b73ec4c85f508b0	95	0	0	0	35	0	0	0	0	0	0	0	0	0	120	0	0	0	0	0	0	0	0	0	0	0	0	0	0	0	0	0	0	0	0	0	0	0	0	115	0	0	0	0	0	0	0	79
798	2529a3d6c8efcf2cf817ac5fe573ae1f	0	0	0	0	0	0	0	0	0	0	0	0	0	0	0	0	0	0	0	0	0	0	0	0	0	0	0	0	0	0	0	0	0	0	0	0	0	0	0	0	0	0	0	0	0	0	177	0
799	e8819232f5401d6e20a2adea83f970ad	0	0	0	0	0	0	0	0	0	46	0	84	0	0	0	0	0	0	0	0	30	0	0	0	0	0	0	102	0	224	0	0	0	0	0	0	0	0	0	0	0	0	0	0	0	0	0	0
800	bd19bb959ff824030f1ff560be77977a	65	0	0	0	0	49	0	0	0	0	0	0	0	0	0	0	0	58	0	0	0	0	0	0	0	0	0	63	0	0	0	0	0	0	0	0	0	0	0	0	0	0	0	0	0	0	0	0
801	f09bf5bb7ca1034816845937b5df10ca	0	0	0	112	125	0	0	0	0	0	0	0	0	0	0	0	0	0	0	0	0	0	0	0	0	0	0	0	0	0	0	0	0	0	0	0	0	0	169	0	0	0	78	0	0	0	0	0
802	90162205a16fc2c3b692f3efc88f8bf2	0	0	0	130	0	0	0	0	0	0	0	0	0	0	0	0	0	0	0	0	0	0	0	0	0	0	0	39	0	0	0	0	0	0	39	126	233	0	67	0	52	0	0	0	0	0	0	0
803	a8ee9362b1c5fb71a7d93b3c1478eab2	0	0	0	0	0	0	0	0	0	0	0	0	0	102	0	0	0	119	0	0	0	0	0	0	0	0	0	0	0	0	176	0	0	0	0	0	0	0	0	0	0	0	0	0	0	0	0	64
804	0fef9af45cc1606bbe5c5b17c39e4ed1	0	0	0	0	0	0	0	0	0	0	0	0	0	0	0	0	0	113	0	0	0	0	0	0	0	0	0	0	48	0	0	0	0	0	0	0	156	0	0	0	0	0	0	0	0	0	0	0
805	89e11ca0cea4ca2b49e0a1bb11cd8c13	0	0	0	0	0	0	0	0	0	0	0	0	0	0	0	0	0	0	0	0	0	0	0	0	0	0	0	0	0	0	0	321	0	0	0	0	0	0	0	0	0	123	0	0	0	179	0	0
806	cfe5dc4950dda1003879ba34995fbac7	0	0	0	0	0	0	0	0	0	0	0	0	0	0	0	0	0	0	0	104	0	246	0	0	0	0	0	0	0	0	0	0	0	0	0	0	0	0	0	0	0	0	0	0	0	0	0	0
807	feba5530316c07e8dc6cb77d1e304302	0	0	53	0	0	0	0	0	0	0	245	0	0	0	0	0	0	0	0	0	0	0	0	0	0	0	0	0	0	108	0	0	0	0	0	0	0	0	0	0	0	0	0	0	91	0	0	0
808	2b938662f3f095db3ac9fdeef6ecf2ad	0	0	0	0	0	0	0	0	0	0	51	0	0	0	0	0	0	0	0	0	0	96	0	0	0	0	0	0	0	0	0	0	0	0	0	0	0	0	0	0	0	0	0	0	0	195	0	0
809	6ac20567613ecb9e26b2c558472f3b84	0	0	0	0	0	0	0	0	0	0	0	0	0	0	0	0	0	0	0	0	0	0	0	0	0	0	0	0	0	0	0	0	0	631	108	0	0	0	0	0	0	0	0	0	0	0	0	0
810	d95bf07585b98b48e762255c38f2b7a5	0	0	0	0	0	0	0	0	0	0	0	0	0	0	0	0	0	0	0	0	0	0	0	0	0	38	0	22	138	0	0	0	0	168	0	0	0	0	0	0	0	0	0	0	0	0	0	0
811	505815351067013fc4b941b1496c7582	0	0	0	0	0	0	0	0	0	0	0	0	0	0	0	0	0	0	0	188	0	0	0	0	0	0	0	0	44	0	0	0	0	0	0	0	0	0	0	0	138	0	0	0	172	0	0	0
812	45bd6304f0e8c3ce79ae2a470df9f9fd	0	0	137	0	0	0	0	0	0	0	0	0	0	0	0	0	0	0	0	0	0	0	0	0	0	0	0	0	0	0	0	0	0	0	0	85	0	0	0	0	0	0	0	0	0	0	0	0
813	893d62247f957a191f52897d2705515d	0	0	0	0	0	0	0	0	0	0	0	0	0	0	0	0	0	0	0	0	0	0	0	0	0	0	0	0	0	0	0	0	0	190	0	0	0	0	0	0	0	0	0	0	0	0	0	0
814	36b1e92992d36c4b4b9d59931b46144d	86	0	0	0	0	0	0	0	0	0	0	0	0	0	0	0	0	104	0	82	0	0	0	0	0	0	0	195	0	0	0	0	0	0	0	0	0	0	0	0	0	0	0	0	0	129	0	0
815	5369b19334a48b5c17eb34bc46ebf42d	136	0	0	0	0	0	0	0	0	0	0	0	0	0	119	0	0	0	0	0	0	0	0	0	0	0	0	0	0	0	0	0	0	0	286	0	0	0	0	0	0	0	0	0	0	0	0	0
816	9c59e46ec2090b52bbdbda7cd3d83196	0	0	0	0	0	0	0	0	0	0	0	0	0	0	0	0	0	0	0	0	0	276	0	0	0	0	0	0	0	0	0	317	0	0	0	0	43	0	0	0	0	0	0	0	0	0	0	0
817	22088a7e3c233dd628c4c29df02c96f1	0	0	0	0	0	0	225	0	0	0	0	0	0	0	0	0	0	0	0	0	0	0	0	0	0	0	0	0	0	0	0	0	0	0	0	0	0	0	0	0	0	0	0	0	0	0	0	0
818	d296671109e6e9980506915a41c0d23c	0	0	0	93	0	0	0	0	0	0	0	0	0	0	0	0	0	0	0	0	0	0	0	0	0	0	0	0	0	0	0	0	0	0	0	0	0	0	0	0	0	0	0	0	0	0	0	0
819	8935b04baf6f1b5ed98e574a03f97c6a	0	0	0	0	0	0	0	0	0	0	0	0	0	0	0	0	0	0	0	0	0	0	0	0	0	0	0	0	0	0	0	0	0	0	0	0	0	357	0	0	0	0	0	0	139	0	0	0
820	93be6b606e34a677def0e32fc26ac7f9	0	0	0	0	0	0	0	0	112	0	0	0	0	0	0	0	0	0	0	0	0	0	0	0	0	0	0	0	0	0	0	0	0	0	0	0	0	0	0	0	0	0	0	0	0	0	0	0
821	b166be87c580a6d15d3e8e7f3e145b49	0	0	157	0	0	0	0	0	0	0	0	0	0	0	0	0	0	0	0	0	0	0	0	0	0	0	0	0	0	0	0	0	0	0	0	0	0	0	0	0	0	0	0	0	0	0	0	0
822	84e89db71d0685bab77ba298241aaf4d	95	0	0	0	0	14	0	0	0	0	18	0	58	0	0	0	0	0	0	0	0	0	0	0	0	0	0	0	0	0	0	0	65	0	81	0	91	0	0	0	0	0	0	0	59	0	0	0
823	a1c6195e9f6e25149f03bf8f4448ef0a	0	0	0	0	0	0	0	0	0	0	0	0	0	0	0	0	0	0	0	0	0	0	0	0	0	0	0	0	0	300	0	0	0	183	0	0	0	0	169	0	0	55	0	0	0	0	0	0
824	5c20a578fd76e6c4ffc8c30ceb3a2397	0	0	0	0	0	0	0	0	0	0	0	0	0	0	0	0	0	0	0	0	0	0	0	0	0	240	0	0	102	0	0	0	0	0	0	0	0	0	0	0	0	0	0	0	0	0	0	0
825	daa706cb9a73da1fe90b6b8471f20264	0	0	0	0	0	0	0	0	0	0	0	0	51	0	0	0	0	0	0	22	0	0	0	0	0	0	0	0	0	0	44	0	0	64	0	0	197	0	0	0	0	0	0	0	0	0	0	0
826	751a5a2d702de5524c075776239c8185	0	0	0	0	0	0	0	90	0	0	0	0	0	0	0	0	0	0	0	0	0	0	0	0	0	0	0	97	0	0	0	0	0	127	0	0	0	0	0	159	0	0	0	0	0	0	0	78
827	5ac69c3fee09ae3bda4e5c6ac8e7ad74	0	0	0	0	0	0	0	298	0	0	0	0	0	0	0	0	0	0	0	0	0	0	0	0	0	0	0	0	0	0	0	0	0	0	0	0	0	0	0	0	0	0	0	0	0	0	0	0
828	a13f374de77a372e7d8106d2f57b7c74	0	0	0	176	0	0	0	0	0	0	0	0	0	0	0	0	0	0	0	0	0	0	0	94	0	0	0	0	0	0	0	0	0	0	0	0	0	0	0	183	0	0	0	0	0	0	0	0
829	101e25763c682b9118475f2b10d53342	0	0	0	0	0	0	0	0	0	0	0	0	0	0	0	0	0	0	0	0	0	0	143	181	0	0	0	0	0	0	0	0	66	0	0	0	0	0	0	0	0	0	0	0	0	0	0	0
830	370016a90e7ca7216d1fcb0f7e75c1d3	0	0	0	0	0	0	0	0	0	0	0	0	0	0	0	0	0	43	0	0	0	0	336	0	0	0	0	0	0	0	0	0	0	0	0	0	0	0	0	0	0	0	0	0	0	0	0	0
831	39c6dc48f2ab34612eead0c3f8b3be7a	0	0	0	0	0	0	0	0	0	0	0	0	0	0	93	0	0	0	0	0	0	0	0	0	0	0	0	0	77	0	0	0	0	0	0	0	0	0	0	0	74	0	0	0	0	0	0	0
832	ce9a4c3a88d455551dcc09b3a29b135a	0	125	0	0	0	0	0	0	0	0	224	0	0	0	0	0	0	0	0	131	0	0	0	0	0	0	0	0	0	0	0	0	0	0	0	0	0	0	0	0	0	0	0	0	0	0	0	0
833	39cacb3bcf9a09ec5469e7d5ddeb0a60	0	0	0	0	0	0	0	0	0	0	0	0	0	0	0	0	0	0	0	0	0	80	0	0	0	0	0	0	0	0	0	64	0	0	0	0	0	0	0	0	74	0	0	0	0	57	0	175
834	bc73874849d6f20c59bf46212fc2a9d7	0	0	0	0	0	0	0	0	0	0	0	0	0	0	0	0	0	0	0	0	0	0	0	0	0	0	0	0	0	177	0	0	0	0	0	0	0	0	305	0	0	0	0	0	0	0	0	175
835	3f7f2493321cc80e6aaaa456b2c09813	0	0	0	0	0	0	0	0	0	0	0	0	0	0	0	0	0	0	0	0	46	0	0	0	0	0	0	0	0	0	0	0	0	0	0	0	0	35	0	0	0	0	0	43	0	0	0	0
836	f02e65bef6efee329cdddd0afcab2f8c	0	0	0	0	0	0	0	0	0	0	0	0	0	0	0	0	0	0	0	0	0	0	0	0	0	0	0	0	0	0	0	0	0	0	0	0	0	0	0	0	0	0	0	0	0	0	170	0
837	2202e6aaacf03c0a4f24743cf5d4e469	0	0	0	94	0	0	0	0	0	0	0	0	0	0	0	0	0	0	0	0	0	0	0	0	0	82	0	0	0	0	0	139	0	0	0	0	0	0	34	0	0	62	0	0	0	0	0	0
838	9a9910391339f876728b0c9f614d1bc6	0	0	0	0	0	0	0	0	0	0	51	0	0	0	0	0	0	0	0	25	0	0	0	0	0	0	0	0	0	0	0	0	0	36	131	116	138	0	139	0	0	0	0	0	0	0	0	0
839	82dfbb2e76a3de41644c7cf506cbcbff	0	0	0	48	0	0	0	0	39	0	0	82	0	0	0	0	0	0	0	0	0	0	0	0	0	94	0	0	0	0	0	0	0	0	0	0	0	0	0	0	0	0	0	0	0	0	0	0
840	8351105c8a9c4e7ba1ae00605426d6c2	0	0	0	0	0	0	0	0	0	0	0	0	157	0	0	0	0	0	0	0	55	0	0	0	0	0	0	0	0	0	0	0	0	0	0	0	0	0	0	0	0	0	0	0	0	0	0	0
841	cd894f584b03b6af9e05fcaa8113322f	0	0	0	0	0	143	0	0	0	0	0	0	0	0	49	0	0	0	0	0	0	0	0	0	0	0	0	0	0	0	0	0	0	0	0	0	0	0	0	0	88	0	0	0	0	0	0	129
842	21be7a67ac33841379855818c2a0bf70	0	0	0	0	22	0	0	0	0	0	0	0	0	0	0	0	0	0	0	0	0	16	0	0	0	0	0	13	0	52	0	0	47	0	0	225	0	0	209	0	0	62	0	0	0	0	0	0
843	7150520a3c7f12e6b83cc36ba87c06c3	0	0	0	0	0	0	0	0	0	0	55	0	0	0	0	0	0	0	0	0	69	0	0	0	0	0	0	0	0	0	0	0	0	144	0	0	0	0	0	0	0	0	0	0	112	0	0	0
844	0f30c5229bdd3ef42ac19e41b2a12ee0	61	0	0	0	0	0	0	0	0	0	0	83	0	0	0	0	0	0	0	0	0	0	0	0	0	0	0	0	0	0	0	0	0	0	0	0	37	0	0	0	0	0	110	0	0	0	0	0
845	2767f57a965bb1590af8538a9c27a578	0	92	0	0	0	112	0	0	0	17	0	0	0	0	0	0	0	0	0	0	0	0	0	0	0	0	0	60	34	0	0	64	0	0	0	0	0	0	0	0	0	0	0	0	0	0	0	0
846	a63d48b1a7ae98967c884bf5c1f5c894	0	0	0	0	0	0	0	0	0	0	0	0	0	0	0	0	0	0	0	0	0	0	0	0	0	0	0	0	0	0	0	0	0	0	0	0	0	0	0	0	0	0	0	0	0	0	0	0
847	dd7e17dc81e28dab280dfc721fdca0f5	0	0	0	0	0	0	0	0	0	0	0	0	0	0	0	0	0	0	0	0	121	0	0	0	0	0	0	0	0	0	0	0	0	0	0	0	0	0	0	0	0	0	0	0	0	0	0	0
848	1e73c1cab27bba4e71dfd4521b12eddb	0	0	0	0	0	0	0	0	0	0	0	0	0	0	37	0	0	0	0	0	0	0	0	0	0	0	0	0	0	0	0	0	0	0	0	0	0	0	0	0	187	83	0	0	0	0	47	0
849	9876575211a55c50ee9e6458bd8e56af	0	0	0	88	0	0	0	0	0	0	0	0	0	0	0	0	0	0	0	0	0	0	0	0	0	0	0	0	0	0	0	0	0	0	0	0	0	0	0	0	0	0	0	0	0	0	0	0
850	e477f859bd5dd8c95e02872419310f4b	0	42	0	0	0	0	0	103	0	0	0	0	72	42	0	0	0	0	0	0	0	0	0	0	0	0	0	0	0	0	13	0	0	0	0	0	0	0	0	0	0	0	0	0	54	77	0	0
851	bc31315500a147ee67cf85ea4ec1f2f6	0	0	151	0	0	0	0	0	0	0	0	0	0	0	0	0	0	0	0	0	0	0	0	0	0	0	0	0	0	0	0	0	0	0	0	0	0	0	0	0	0	0	0	0	0	0	0	0
852	437108349efc036e692840c24ff6b4ea	0	0	0	0	141	0	0	0	0	0	0	0	96	0	0	0	0	0	0	0	0	0	0	0	0	0	0	0	0	137	0	0	0	0	0	0	0	0	0	0	0	0	0	0	0	140	0	0
853	9a58c9adfb0def103810f702dfea411c	0	0	0	0	0	0	0	0	0	0	0	0	0	0	0	0	0	0	0	0	0	174	0	0	0	0	0	213	0	0	0	0	0	0	0	0	0	0	0	0	0	0	0	0	265	0	0	0
854	ce3fc861117fdb0a3dedbcede14ba3eb	0	0	0	0	0	0	0	0	0	0	0	0	0	0	0	0	0	0	0	159	0	0	0	0	0	0	0	0	0	0	0	0	82	0	0	0	0	0	0	0	0	0	0	0	0	0	0	0
855	dcc9fff63d068349efb0975e274da906	0	0	0	0	0	0	0	0	0	0	0	0	0	0	0	0	0	0	0	0	0	0	0	0	0	0	0	0	0	0	0	0	0	0	0	0	0	0	0	0	198	39	258	0	0	0	0	0
856	574a4ab8f0755558b96052eaaa67f8a6	0	0	0	0	0	0	0	0	0	0	0	0	0	0	0	0	0	0	0	0	0	0	0	0	0	0	0	0	0	0	0	0	0	0	0	0	0	0	0	0	0	0	0	0	0	0	92	0
857	919e0e2d238ed364193060b11ca5fb9e	0	87	0	0	0	0	0	0	0	0	0	0	0	0	0	0	0	0	0	0	0	0	0	0	0	0	0	0	0	0	0	360	0	0	0	0	0	0	0	0	0	0	0	0	0	0	0	0
858	8aa9e2e1d2aa968877f892791d8f2c7d	0	0	0	0	0	0	0	341	0	0	0	0	0	0	0	0	0	0	0	0	0	162	0	0	0	0	0	0	0	0	0	0	0	0	0	0	0	0	0	0	0	0	0	0	0	0	0	0
859	71643e1f41a000733f76c5586e77c534	0	0	0	0	0	0	0	0	0	134	0	0	0	0	0	0	0	195	0	0	0	0	0	0	0	0	0	0	0	0	0	0	0	0	0	108	0	0	0	0	0	0	0	0	73	0	0	0
860	20178a00fd6ae0103f7b38ddf5677a0b	14	0	0	0	0	0	38	0	0	0	0	0	0	0	0	0	0	0	0	0	0	60	0	0	0	0	0	0	0	0	0	0	0	0	0	0	106	0	0	0	74	112	0	0	0	51	0	0
861	6eb780913e3e04fcc5265f54ab19743f	0	0	0	0	219	0	0	0	0	0	0	0	0	0	0	0	0	0	0	0	0	0	0	0	0	0	0	0	0	0	0	0	0	0	116	0	0	0	0	0	0	0	0	0	0	0	0	0
862	db394a85cbc87914bb8a5e4297d25f2e	0	0	0	0	0	0	0	0	0	0	0	0	0	0	0	0	0	0	0	0	0	0	0	0	0	0	0	0	0	0	0	0	0	0	0	0	0	0	0	0	0	0	0	0	0	0	0	0
863	c2fadd0a5a6911eba6b5705a0ce2dcc4	0	0	0	0	0	0	0	0	0	0	0	0	0	0	0	0	0	0	0	0	0	0	0	0	0	0	0	0	0	0	0	0	0	0	169	0	0	0	0	0	0	0	0	0	0	0	117	0
864	4abb76c8db67cc43d36eaf2d4aca5a6a	0	0	0	0	0	0	0	0	0	0	0	136	303	0	0	0	0	0	0	0	0	0	0	0	0	0	0	0	0	0	0	0	0	0	0	0	0	0	0	0	0	0	0	0	193	0	0	0
865	737e2fc5e87c4dfd0a96ee79f24bca61	0	0	0	0	0	0	0	0	0	0	0	0	0	0	0	0	0	0	0	0	0	0	0	0	0	0	0	0	0	0	0	0	0	0	0	0	0	0	0	0	0	210	181	0	0	0	0	164
866	f124867c17f524b4d1aed8bee55ac0f2	0	0	0	0	0	0	0	0	0	0	0	0	0	0	0	0	0	174	0	0	0	0	0	0	0	283	0	0	0	0	0	0	0	0	0	0	0	0	0	0	0	0	0	0	0	0	0	0
867	ad34e49b63b32d89f23c6b12aecc7be2	0	0	0	205	0	0	0	103	0	0	0	0	0	0	0	0	0	0	0	0	0	0	0	0	0	0	0	0	0	0	0	0	219	0	0	0	0	0	0	0	0	0	0	0	0	0	0	0
868	6c89b5811477963347cb38c4527043be	0	0	0	0	0	0	0	0	0	0	0	0	111	0	0	0	0	0	0	124	0	0	0	0	0	0	0	0	0	149	0	0	0	0	0	0	0	0	155	0	0	0	0	0	0	0	0	0
869	46c102eca8c4f66163afe7bb0f2ea9e8	0	0	0	0	0	0	0	0	0	0	0	0	0	0	0	0	64	0	0	0	0	0	99	118	0	0	0	124	0	0	0	0	0	0	0	0	0	0	0	0	0	0	0	0	0	0	0	0
870	61a47fa091e49de3f2225a5ba7fbbd36	132	0	0	0	0	0	0	0	0	0	0	0	0	0	0	0	0	0	0	0	0	0	92	0	0	121	0	0	0	0	0	0	0	0	0	0	0	0	131	0	0	0	0	0	0	0	0	0
871	0abcf60b899b95c3ad2de8754464f7e5	0	0	0	0	0	0	0	0	0	0	0	0	0	0	0	0	0	0	0	0	0	0	0	0	0	0	0	0	0	0	0	0	0	0	0	0	0	0	0	0	0	204	0	0	0	0	0	0
872	4cd11267b222e50a19b0a4bed29ffcc8	0	0	0	51	0	0	0	0	0	0	0	0	0	0	66	0	0	0	0	157	0	0	0	0	0	0	0	0	0	0	0	0	0	0	0	157	0	0	0	0	0	0	0	0	0	0	0	0
873	d09a097ca544fc27531090330e3a22d4	0	0	0	0	0	0	0	0	0	0	0	0	0	0	0	215	0	199	0	0	0	0	0	0	58	0	0	0	0	0	0	0	0	0	44	0	0	0	0	0	0	0	0	0	0	0	0	0
874	2f3dbcedbd78af1f275a6693cd67ae91	45	0	56	0	0	0	0	7	0	0	0	0	0	0	10	0	0	0	0	0	0	0	0	0	0	0	0	19	0	0	0	0	0	0	58	0	0	0	0	0	0	0	0	0	0	0	0	0
875	a97c090515779b6c1315a9c0f7f532b4	0	0	16	0	0	0	0	0	0	0	0	0	95	0	0	0	0	0	0	0	0	0	0	0	0	0	0	0	0	0	0	208	0	0	0	0	0	0	208	0	0	0	0	0	0	0	0	0
876	d5803cebbae9339f967ca9e287dbdcc9	84	0	0	0	0	0	0	0	0	51	0	0	61	0	72	0	0	0	0	0	0	0	0	0	0	0	0	0	0	0	0	0	0	103	0	0	64	0	0	0	0	0	0	32	0	0	0	0
877	4f0db14ef75012ead0f13bfdbd567417	0	0	0	0	0	0	0	0	0	0	0	91	58	0	0	0	0	0	0	0	0	0	0	0	0	0	0	0	0	0	0	0	0	0	0	0	0	107	0	0	0	0	0	114	0	0	0	0
878	7a3f06eaca9efa4be4bda184cab454ee	0	0	0	0	0	0	0	0	0	0	0	0	0	0	30	0	0	0	0	0	83	0	0	0	0	87	0	0	0	0	0	0	0	0	0	0	0	0	0	0	0	0	0	0	0	0	0	0
879	8c06e73eccb8fca88d3e20b2ef05a3d6	0	0	0	96	0	0	0	0	0	0	0	101	0	0	0	0	0	58	0	0	0	0	0	0	0	0	0	0	0	0	0	0	0	0	0	0	0	0	0	0	116	77	0	0	0	80	0	0
880	cc05d34931a4ef5121c5e95f9b2553b0	0	0	0	0	0	0	0	0	0	0	0	0	0	0	0	0	0	0	0	168	0	0	0	0	0	0	0	0	0	0	0	0	0	61	0	0	47	0	0	0	0	0	0	0	42	0	0	0
881	3e4da09305102796cd9f35656613b7b6	0	0	0	0	0	0	0	0	0	0	0	0	0	0	0	0	0	132	0	0	0	0	135	0	0	101	63	0	0	0	0	0	0	0	0	0	0	0	0	0	0	0	0	0	0	0	0	0
882	f14396af05e01276b3aebd1136abfc12	0	0	0	0	0	0	0	0	0	0	0	0	0	0	0	0	0	131	0	0	0	0	0	0	0	0	0	0	98	0	0	0	0	0	169	0	0	0	0	0	0	0	0	0	0	0	0	0
883	80571b18c991680e90e1ce00a23507fe	0	0	0	0	0	0	0	178	0	0	0	0	0	0	0	0	0	0	0	0	0	0	0	0	0	0	0	0	0	0	0	0	0	0	0	0	0	0	0	0	0	0	0	69	0	0	0	117
884	efde0c229608e1576f6094f877a9362d	244	0	0	0	0	0	0	0	0	0	0	0	0	0	0	0	0	0	0	0	0	0	0	0	0	0	0	0	0	0	0	0	0	0	0	0	0	0	0	0	185	0	0	0	0	0	0	0
885	bad093c69b48d7bca7788ac89a1c2d48	0	0	0	0	0	0	0	0	0	0	0	0	0	0	0	0	0	0	0	65	0	84	0	0	0	0	0	0	0	0	0	0	0	0	0	0	0	0	0	0	0	0	135	0	0	0	0	0
886	99279823ec9ae151dfcc9a460804e8dc	0	0	0	49	0	0	0	55	0	0	0	0	31	0	117	0	0	0	0	0	0	0	0	0	0	0	0	0	0	0	0	0	0	62	83	0	0	0	0	0	0	0	0	0	0	60	0	0
887	c67c412ae87edd4a914cb2f8f63d30d8	0	0	0	0	0	0	0	0	0	0	0	0	112	0	0	0	0	0	0	0	0	0	0	0	0	0	0	0	0	0	0	0	0	0	0	70	0	0	0	0	0	192	0	0	0	0	0	168
888	433fa9bf3cf44550d9557e2ceed4493d	44	0	0	0	0	0	125	131	0	0	0	0	0	0	0	0	0	0	0	0	0	0	0	0	0	0	0	0	0	0	0	0	0	0	0	0	0	0	0	0	0	0	0	0	0	0	0	0
889	beae0b208a6c58de51bf1c8cfbd2823f	0	0	0	0	0	0	0	0	0	0	0	0	0	26	0	0	0	0	0	0	0	0	0	0	0	0	0	0	85	0	0	0	28	0	0	0	0	0	0	0	90	0	0	0	0	0	0	0
890	e439a83ab4f6f25f8d97880d73327409	0	0	0	0	0	0	0	0	0	135	0	0	0	102	0	0	0	0	0	0	0	0	0	0	0	0	0	0	0	0	0	0	0	111	0	0	0	0	0	0	0	0	0	0	0	0	0	0
891	8f7b071acab7df48020c26052890ba51	0	0	0	0	0	0	0	0	0	0	0	0	0	0	0	0	0	0	0	0	0	0	0	0	0	0	0	69	0	0	0	0	0	0	0	0	0	0	0	0	0	0	0	0	0	0	0	0
892	423fe591d65043203c85e23d5d41efa0	0	0	0	0	0	0	0	0	0	0	0	0	0	0	0	0	0	0	0	0	0	54	0	87	0	0	0	0	0	0	0	0	0	0	0	0	0	0	0	0	0	0	119	0	0	0	0	0
893	b07fd1fbc8b3852e78f539c5b5f8b19e	0	0	0	0	0	0	0	0	0	0	0	0	0	0	67	0	0	0	0	0	0	0	0	0	0	0	0	0	0	96	39	0	0	0	12	0	0	0	0	161	0	0	0	0	0	0	0	0
894	7d8a43e5089cbc1d323ebd341af282e4	0	0	0	104	0	0	0	0	0	0	194	215	0	0	0	0	0	0	49	0	0	0	0	0	0	0	0	0	0	0	0	0	0	0	0	0	0	0	0	0	0	0	0	0	0	0	0	0
895	38c820906b84b2f22a37ae815f1c4da8	0	0	0	0	113	0	0	198	0	0	0	0	0	0	0	0	0	0	0	0	0	0	0	0	0	0	0	0	0	0	0	0	0	0	0	0	0	0	0	0	0	0	0	0	0	0	0	0
896	79d8932ef6786f0de1d23f653a9476b1	0	0	0	26	0	0	0	0	0	0	58	0	0	0	0	0	0	0	0	59	0	0	0	0	0	0	0	73	72	0	0	97	0	0	0	0	0	0	0	0	0	28	0	0	0	0	0	0
897	435c1e2f1f92033d7a0773a6d94f7fb2	0	0	0	0	0	0	0	0	0	0	0	0	0	0	0	0	0	0	0	0	0	0	0	0	0	0	0	0	209	0	0	0	0	0	0	0	0	0	0	0	0	0	0	0	0	0	0	0
898	dfde8da7351773499375ac881caec209	0	0	0	0	0	88	0	0	0	0	0	0	96	0	0	0	0	0	0	0	0	0	0	0	0	0	0	0	0	0	0	0	0	0	0	0	0	0	0	0	0	0	0	0	0	99	0	139
899	b37ce216b1fae54818775d3092512ef9	0	0	0	66	0	0	0	0	0	0	0	0	0	0	0	0	0	0	0	0	0	0	0	0	0	0	0	0	0	211	0	0	0	210	0	0	104	0	0	0	0	0	0	0	43	0	0	0
900	4765bb797761a7be7e1cc1153eff3d88	0	0	0	0	0	167	0	0	0	0	165	0	0	0	0	0	0	51	0	0	0	0	0	0	0	0	0	0	0	0	0	0	0	126	0	0	0	0	0	0	0	0	0	0	0	0	0	0
901	08657468837f613412db0db8d30dbddc	0	0	0	0	0	0	0	0	0	0	0	0	0	0	0	0	0	0	0	0	0	0	0	0	0	0	0	0	0	0	0	0	0	0	0	0	0	0	0	199	0	0	0	0	0	0	0	0
902	17f7c8b1efaf1fa6b61a978193417e7d	0	0	0	0	0	0	0	0	0	0	0	0	0	0	0	0	0	0	0	0	0	0	0	0	0	0	0	0	0	0	0	0	0	0	170	0	0	0	534	0	0	0	0	0	0	0	0	0
903	471e2851219f3d521fa834a35a1ae3e2	0	0	0	0	0	0	0	0	0	0	0	0	0	0	0	0	0	0	0	0	0	127	63	0	0	223	0	0	0	0	0	0	0	0	0	0	0	0	0	0	0	0	0	0	0	0	0	0
904	f3da7303678ea4ca1390224871bd2f44	0	0	0	0	0	0	0	0	0	0	0	0	0	0	0	0	0	25	0	0	0	0	0	0	0	0	0	0	0	119	77	122	52	0	0	0	0	0	0	0	0	0	0	0	181	0	0	0
905	0c0a553da8581ba33e7fd948bf64b091	0	0	0	0	0	0	0	0	0	0	0	0	0	0	0	0	0	0	0	0	0	0	0	0	0	0	0	0	0	0	0	0	117	129	0	0	0	0	239	0	0	0	0	0	0	0	0	0
906	d4f603efa0e12276cb4c84fbb821a788	0	0	0	0	0	0	0	0	0	0	0	0	0	0	293	0	0	0	0	0	0	0	0	0	0	0	0	0	0	0	0	0	0	0	72	0	0	0	107	0	0	0	0	0	0	0	0	0
907	90135396b7ae04af5856409c06a2628e	0	0	0	0	0	0	0	0	0	0	0	0	0	0	0	0	0	0	0	0	40	0	0	0	0	177	0	0	0	0	0	0	0	0	0	0	119	0	0	0	0	0	0	0	0	0	0	0
908	0e28a359bf32dafb50291697b1f8ac37	57	75	0	62	0	0	0	0	0	0	0	0	79	0	28	0	0	0	0	0	0	0	0	0	0	0	0	95	0	0	0	0	0	0	0	0	22	0	0	0	0	0	0	0	0	0	0	0
909	cb6f6f9ed59567eb87a2d14015537388	0	0	0	0	0	0	0	0	0	0	0	0	0	0	0	0	0	0	0	0	0	0	0	0	0	0	0	0	0	0	0	0	0	0	0	0	0	0	0	0	0	0	0	0	0	0	154	0
910	3c0f29664e3132799abc3298b5a78629	0	210	0	0	0	0	0	0	0	0	0	0	97	0	0	0	0	0	0	0	0	0	0	0	0	0	0	0	0	0	0	0	0	0	0	0	0	0	0	0	0	0	0	0	0	0	0	0
911	962719174979c8c9ec6dee0d666a1405	0	0	0	0	0	0	0	0	0	0	0	0	0	0	0	0	0	206	0	0	0	0	0	0	0	232	0	0	0	0	0	0	0	0	0	0	0	0	0	0	0	0	0	0	0	0	0	0
912	80d7e3c58651b47bbeb733c2529eb1f6	0	0	0	0	0	0	0	0	0	0	0	0	0	0	0	0	0	0	0	0	0	0	0	0	0	0	0	0	205	0	0	0	0	0	0	0	0	0	0	0	0	0	0	0	0	0	0	0
913	7f5a23776ff8db72e194e57bd46b0c31	0	0	0	0	0	0	0	0	0	0	0	0	0	0	0	0	0	0	0	0	0	0	0	0	0	0	0	0	187	0	0	0	0	0	0	48	0	0	0	0	0	0	0	0	0	0	0	0
914	ca9574b29dd4c005743104f0b5c433ea	0	0	0	0	0	0	0	0	0	0	0	0	0	0	107	0	0	0	0	0	0	0	0	0	0	0	0	0	0	86	0	0	0	0	0	0	0	0	0	0	0	0	0	0	0	0	0	0
915	0ea4c82843eff8ca2d55d98b8fb9c050	0	0	0	0	0	0	0	0	0	0	0	0	0	0	0	0	0	0	0	0	0	0	0	0	0	0	0	0	0	0	0	137	0	0	0	103	0	0	208	0	0	73	0	0	0	0	0	0
916	e4d22ac3b57cdb623a23ed23d52b6bd3	0	0	0	0	0	0	0	287	0	0	0	0	0	0	0	0	0	0	0	0	0	0	0	0	0	0	0	0	0	0	0	0	0	0	0	48	0	0	0	0	0	0	0	0	0	0	0	0
917	aef051dfbb671909a56e801368a3aa43	0	0	0	0	0	0	0	0	0	0	0	0	0	0	0	0	0	0	0	0	0	0	0	0	0	0	0	0	0	189	0	0	0	0	0	0	0	0	0	0	111	0	0	0	0	0	0	0
918	da51ac52fad0761679b15eb6c631f5db	0	0	0	0	0	0	0	0	0	0	0	0	0	0	0	0	0	0	0	0	0	0	0	0	0	0	0	0	0	0	0	141	0	85	0	0	0	0	0	0	0	0	0	0	0	0	0	0
919	52054a5d7e3d93dad139269de07f5f4c	0	0	0	0	0	0	0	0	0	0	0	0	99	0	0	0	0	0	0	0	0	146	0	0	0	0	0	0	0	0	0	0	0	0	0	0	147	0	0	0	0	0	0	0	0	161	0	0
920	ef8c55a54bb15ab113282f0421fa460e	72	0	0	0	0	0	0	0	0	0	0	0	0	0	0	0	0	0	0	0	0	0	0	0	0	0	0	101	0	0	125	0	0	0	0	0	190	0	0	0	0	0	0	0	0	62	0	0
921	fb8d46f2f9252a297ec975d648460d50	0	0	0	0	0	0	0	0	0	0	0	0	0	0	0	0	0	0	0	0	0	0	0	0	0	0	0	111	0	0	0	0	0	120	0	0	0	0	0	0	0	119	0	0	0	0	0	0
922	87391d43dd9cea208c37006e458360a5	0	0	0	0	0	0	0	0	0	0	0	56	0	0	0	0	0	0	0	0	0	0	0	0	0	0	0	0	0	0	128	247	0	0	0	0	0	0	0	0	0	0	0	0	0	0	0	0
923	59072999aceda8f0e24d0dbe0082a8f7	261	0	0	0	0	0	0	0	0	0	0	0	0	0	0	0	0	0	0	0	0	0	0	0	0	0	0	0	0	0	0	0	0	0	0	0	0	0	0	87	0	0	101	0	0	0	0	0
924	62afdba3b3e100da03925ea248bc8f4e	0	0	0	0	40	0	0	0	0	0	0	0	0	0	0	0	0	0	0	0	0	0	0	0	0	0	0	0	0	87	0	0	0	0	0	0	0	63	0	27	0	45	0	0	0	0	0	0
925	3762cea991342e814fe62e33147dbe91	0	0	0	0	0	0	33	0	0	0	0	0	0	0	0	0	0	0	0	0	0	0	0	0	0	0	0	0	0	0	0	113	81	104	0	0	0	0	0	0	56	0	0	0	0	0	0	0
926	c14897b84bc7f3f759ac99adc627e25f	0	0	0	0	0	19	0	0	0	0	0	0	0	0	0	0	0	0	0	48	17	0	0	0	0	0	0	0	0	0	0	0	0	0	0	0	0	0	0	0	0	0	127	0	0	0	0	0
927	9852c7a71d5a36f69d2f144afc3d648e	136	0	0	0	0	0	0	0	0	106	0	0	0	0	0	0	0	0	0	0	0	0	0	0	0	0	0	0	0	0	102	0	0	0	88	0	0	0	0	0	0	0	0	0	0	0	0	0
928	62e7c55f93d0321eb60229c944265593	0	0	0	0	0	131	0	0	0	0	0	0	0	0	0	0	0	0	0	0	0	0	0	0	0	0	0	0	0	0	0	0	0	0	0	0	0	0	0	0	210	50	0	0	0	0	0	0
929	02470a6155205ad046ab22ce9e6ccb04	0	0	0	0	0	0	0	0	0	0	0	0	0	0	0	0	0	0	0	0	0	0	0	0	0	0	0	0	0	0	0	0	0	0	0	0	0	0	0	100	0	0	0	0	0	0	0	0
930	207e8e358a6fd59cfc897be205b81849	0	0	0	0	60	0	0	0	0	0	0	168	0	0	0	0	0	0	0	0	0	0	0	0	0	0	0	90	0	104	0	0	0	0	0	0	0	0	0	0	0	0	0	0	0	0	0	0
931	e3613b3b0363963c8777c0301b0453c1	0	0	0	0	0	0	0	0	0	0	0	0	0	0	0	0	0	0	0	94	0	0	0	0	0	0	0	0	0	0	0	66	0	0	0	0	0	176	0	0	0	0	0	0	0	0	0	0
932	b7366a33f6a6661ece118ac53d588a35	0	61	0	0	0	0	0	0	0	0	0	0	0	30	0	0	0	122	0	0	0	0	120	0	0	0	0	0	0	0	0	0	0	0	0	0	0	0	0	0	0	0	0	0	0	0	0	0
933	847a235da0cae384923e3cd0adf7537a	0	0	0	0	0	0	0	0	0	0	0	0	0	0	0	0	0	245	0	0	56	0	0	0	0	0	0	0	0	0	0	0	0	0	0	0	0	0	0	0	0	0	0	0	0	0	0	0
934	abdb755a69d2cdd413c39bd6243ce62c	0	0	0	0	0	0	0	0	0	0	0	0	0	0	0	0	0	0	0	0	0	0	0	0	0	372	0	0	0	0	0	0	0	0	0	0	0	0	0	0	0	0	0	0	0	0	0	0
935	55091c130302173270b7c09c8fe1b38f	0	0	0	0	249	0	0	0	0	0	0	0	0	0	0	0	0	0	0	173	0	0	0	0	0	0	0	0	0	0	0	0	0	0	0	0	0	0	0	0	0	0	0	0	0	0	0	0
936	12a2b3ef70d8997623c5687fc11df13a	0	0	0	0	0	142	0	180	0	0	0	0	0	0	0	0	0	0	0	0	0	0	0	0	0	0	0	0	0	0	0	0	0	0	0	0	0	0	0	0	0	0	0	0	11	0	0	0
937	1b92c478208bbfbdd7e9e6d07254e7f6	0	0	0	0	0	0	0	0	0	0	0	0	0	0	0	0	0	45	0	0	0	0	0	0	0	0	0	0	0	0	56	130	0	0	0	0	0	0	197	0	0	0	115	0	0	0	0	0
938	630dc0f1618f0f8580ef66238e18d45c	0	0	0	0	0	0	0	0	0	0	0	0	128	0	0	0	0	0	0	0	0	0	0	0	0	0	0	0	0	0	0	0	0	0	0	0	0	0	0	0	0	0	0	0	0	371	0	0
939	b9b4dbfa57ee26c6344e4d40b12e3d5c	35	0	0	0	0	0	0	0	0	0	0	0	0	0	39	0	0	0	0	0	0	0	0	0	0	0	0	0	0	48	0	25	0	22	0	0	0	0	0	0	83	0	0	0	0	0	0	0
940	c0475e98939b053fb8141eb4af550192	0	0	0	0	0	0	0	0	96	0	0	0	0	0	0	0	0	0	0	0	0	0	0	0	0	0	0	0	0	0	0	0	0	0	0	0	0	0	0	0	0	0	0	0	0	0	0	0
941	2e3c5f658e56d195931fc1e72096e52f	0	136	0	0	0	0	0	0	0	0	0	0	0	0	0	0	0	0	0	0	0	0	0	150	0	0	0	0	0	0	0	0	0	0	0	0	0	0	0	0	0	0	0	0	0	0	0	0
942	bce83f6753ea94321200f924ce3c4b5f	0	0	0	0	0	0	0	0	0	0	0	0	0	0	39	0	0	139	0	0	0	56	0	0	0	192	0	0	0	0	0	0	0	0	0	0	0	0	0	0	0	0	0	0	0	0	0	0
943	0442712d9a8392329a5802f2037ee8e7	58	0	0	0	0	0	0	0	0	0	0	121	0	0	0	0	0	0	0	0	0	0	0	0	0	0	0	0	0	87	0	0	0	0	0	0	0	0	0	0	0	0	0	0	135	130	0	0
944	dc5af86b6ea8a38ac317a01a2313759b	0	0	0	0	0	0	0	0	0	0	0	0	0	0	0	0	0	0	0	0	0	0	0	0	0	0	0	0	0	0	0	329	0	0	0	0	0	0	0	0	0	0	196	0	0	0	0	0
945	edd7405683017f6eb8dd985d478867c2	0	0	122	0	0	0	0	0	0	0	0	0	0	0	0	0	0	0	0	0	0	0	0	0	0	0	0	0	0	0	0	0	26	18	0	0	0	0	0	0	0	0	0	0	0	0	0	0
946	97e90e47fef9bdebcb4e7db79d99955f	0	0	0	0	0	0	0	0	0	0	0	0	0	0	153	0	0	0	0	0	0	0	0	0	0	0	0	0	0	0	0	0	0	0	0	0	0	0	0	0	0	0	0	0	0	0	0	257
947	3f91a993b2b73945d5ccfba2ac599e66	0	0	0	0	0	0	158	0	0	0	0	0	0	0	0	0	0	0	0	0	0	0	0	0	0	0	0	0	0	0	0	0	0	0	0	0	109	0	0	0	0	0	0	0	0	0	0	0
948	50f89ffd371804a6f04d8cfda62042ef	0	0	0	171	0	0	51	0	0	0	0	0	0	0	0	0	0	0	0	0	0	0	0	0	0	0	0	0	0	0	0	0	0	0	0	72	60	0	133	0	0	0	0	0	0	0	0	0
949	2a77449a0f6dacfbc460adfd05277b06	0	0	0	0	0	0	0	0	0	0	0	0	0	0	0	0	0	0	0	0	0	0	0	0	0	0	0	0	100	0	0	0	0	0	0	0	0	0	206	0	0	0	0	0	0	0	0	0
950	f88d03f55e96598d62c3b0a2835d085c	0	0	0	0	0	0	0	0	0	0	0	0	66	0	0	0	0	0	0	0	0	0	0	0	0	0	0	0	0	0	0	0	0	0	0	0	0	0	0	0	71	0	0	0	0	0	0	0
951	82bee49ab9d35637c710d7a3b5f122df	0	0	0	0	0	0	0	0	0	0	0	0	0	0	0	0	0	0	0	0	0	0	0	0	0	0	0	0	0	0	0	0	0	0	0	0	0	0	0	0	0	0	0	157	86	0	0	0
952	cb8223155fc0e78aacf543b7a8ab4a3c	0	0	0	0	0	0	0	0	0	0	0	0	0	0	0	0	0	0	0	0	0	0	0	0	0	0	0	0	0	0	0	0	264	0	0	0	0	0	0	144	0	0	0	0	0	0	0	0
953	95289f8a819afd0dcfae81f3c2793385	0	0	0	0	0	0	0	0	0	0	0	0	153	0	0	0	0	0	0	0	0	0	0	0	0	0	0	0	0	0	0	0	0	0	0	178	0	0	276	0	0	0	0	0	0	0	0	0
954	6f9096c354bb5448ee909e2a657c19ff	0	34	0	0	0	0	99	0	0	0	0	171	0	0	0	0	0	0	0	0	0	0	0	0	0	0	0	0	0	0	0	0	0	0	0	0	0	0	0	0	0	0	0	0	0	0	0	0
955	613b2bf69d03a2fe2d764f563878b9ea	61	0	48	0	0	0	0	0	0	0	0	0	0	0	0	0	0	0	0	0	22	0	0	0	0	0	0	0	0	0	0	0	0	0	75	0	86	0	0	0	0	0	0	0	0	0	0	0
956	b9b26527d5857f25eed2ab4c34971fe1	0	0	0	0	0	0	0	0	0	0	0	0	0	0	0	0	0	0	0	0	0	0	0	0	0	65	0	0	0	0	0	0	0	0	0	0	0	180	373	0	0	0	0	0	0	0	0	0
957	853fd98ec5a865d32e12e535cd792172	0	0	0	0	0	0	0	0	0	0	0	0	0	0	0	0	0	0	0	0	0	0	0	323	0	0	0	0	0	0	0	0	0	0	0	0	0	0	0	0	0	0	0	0	0	0	0	0
958	f9c68ad998a75c1f371372c3891f632f	196	0	0	0	0	0	0	0	0	0	0	0	0	0	0	0	0	0	0	0	0	34	0	0	0	0	0	0	0	0	0	0	0	0	107	0	0	0	0	0	0	0	47	0	0	0	0	0
959	a2d3793aaf3f5ea75669596d33c96d1e	0	0	0	0	140	0	0	53	0	106	0	0	0	0	0	0	0	0	0	0	0	0	0	0	0	0	0	0	0	0	0	0	0	0	0	0	0	0	0	0	0	0	0	0	0	0	0	0
960	f6001f1a4d87165fd65f9e180239eaf9	0	0	0	0	0	192	0	0	0	0	0	0	0	0	0	0	0	0	0	0	0	0	0	0	0	0	0	0	0	0	126	0	0	0	0	0	0	0	0	0	0	0	0	0	0	0	0	0
961	32d230d7b4e694ba27fbf5a326a229f1	0	0	0	0	0	0	0	0	0	0	0	0	0	0	0	0	0	0	44	0	0	0	274	0	0	0	0	0	0	0	0	0	0	0	0	0	0	0	0	0	0	0	0	0	0	0	0	0
962	7594677ad4cec36777958b3cb2a908c2	0	0	0	0	0	0	0	63	0	0	0	0	0	0	0	0	0	0	0	231	0	0	0	0	0	0	0	20	0	11	0	16	0	0	0	0	0	0	170	0	0	63	0	0	0	0	0	0
963	e20147360e12861547fc4b20c3cd0505	0	0	0	0	0	0	0	0	0	0	0	0	0	0	0	0	0	0	0	0	0	0	0	0	0	0	0	0	0	0	0	107	0	0	0	0	0	0	0	0	173	87	0	0	0	0	0	64
964	70674cd86feecaa2d415d34460e490c3	0	0	0	0	0	0	0	0	0	0	0	0	0	0	0	0	0	0	303	0	0	0	0	0	0	91	0	0	0	0	0	0	0	0	0	0	0	0	0	0	0	0	0	0	0	0	0	0
965	d22995d5e584ce9753f74f59b6b68173	0	0	0	0	0	0	0	0	0	0	0	0	0	0	0	0	0	0	0	0	0	140	0	0	16	235	0	0	0	0	0	0	0	0	0	0	0	0	0	0	0	0	0	0	0	0	0	0
966	9afa91a882b79665706e666c8b8b4bdd	0	0	0	0	0	0	0	0	0	0	0	0	0	0	174	0	0	0	0	0	0	0	0	0	0	0	0	0	0	280	0	0	0	0	0	0	0	0	0	0	0	0	0	0	0	0	0	0
967	88495d979b5d97668d0cd783c658579e	0	0	0	0	0	0	0	86	0	0	0	0	0	0	0	0	0	0	0	0	0	133	0	0	0	0	0	0	0	148	0	0	0	0	0	0	0	0	0	0	0	0	0	0	159	0	0	0
968	734c196a8a4453634b08244f1506aeb6	0	0	0	0	0	0	0	0	0	0	0	0	67	0	0	0	0	0	0	0	0	0	0	0	0	0	0	0	0	0	0	0	0	0	0	0	0	0	0	0	0	0	427	0	0	0	0	0
969	cb1e763e55079ce39d1de2ea514d45aa	282	0	0	0	5	0	0	0	0	0	0	0	0	0	0	0	0	0	0	0	0	0	0	0	0	0	0	0	0	0	0	0	0	113	0	0	0	71	0	0	0	0	0	0	0	0	0	0
970	7927dfbf0afea760205505ed0741e90c	0	0	0	0	0	0	0	0	0	0	0	0	0	116	0	0	0	0	0	0	0	0	0	0	0	0	0	0	0	0	0	0	0	0	0	0	0	0	190	0	0	0	0	0	0	0	0	0
971	3240581327cbf4bad977db37d0d197e4	0	0	0	0	0	0	0	0	0	0	0	0	0	0	0	0	0	0	0	0	0	0	0	0	0	0	0	0	0	0	0	0	0	37	128	0	0	0	0	0	0	0	0	0	0	0	0	0
972	21a6fcb371fa5477c24465b867f898c5	0	94	0	0	0	0	0	0	0	0	0	0	0	0	0	0	0	0	0	0	0	0	0	0	0	0	0	0	0	0	0	0	0	0	0	0	0	0	0	242	0	0	0	0	0	0	0	0
973	b8a27b7bd73d5c872941c54ef0f61695	0	0	0	0	0	0	0	0	0	0	0	0	0	0	56	0	0	0	0	0	0	0	0	0	0	0	0	0	0	19	24	0	0	0	53	0	128	0	0	0	0	0	0	0	0	0	0	0
974	f4181a950c8d999b8d6a22cca6a49ecc	0	0	0	0	0	0	0	0	0	0	0	0	0	0	0	0	0	0	0	0	0	0	0	0	0	70	0	0	0	0	0	0	213	0	0	0	0	0	61	0	0	100	0	0	0	0	0	0
975	2cc9d960315aa70fb193a667e3fac337	0	0	0	0	0	0	0	0	0	0	0	0	0	0	0	0	0	0	0	99	0	167	0	140	0	0	0	34	0	0	0	0	0	0	0	0	0	0	0	0	0	0	0	0	0	0	0	0
976	c6e802c39504aa534e49fc737c622abc	0	0	0	0	0	0	0	0	0	0	0	108	0	0	0	0	0	0	0	0	0	0	0	0	0	0	0	0	0	0	0	0	0	0	0	121	0	0	0	0	0	0	0	0	0	194	0	0
977	6dcc1529af01e603f563c379fdb5ed46	0	0	0	0	0	0	0	0	0	0	0	0	0	0	0	0	0	0	0	0	0	0	0	0	0	0	0	0	60	0	0	0	0	0	0	0	0	0	96	146	0	102	0	0	0	0	0	0
978	2314fe4e5622dc9d680ef66816eecd8f	0	0	0	0	337	0	0	0	0	0	0	0	0	0	0	0	0	0	0	0	0	0	0	0	0	0	0	0	0	0	0	0	0	0	0	0	0	0	0	0	0	0	0	0	0	0	0	0
979	8f7f346636911b47a7a6f26fccb497b3	0	0	0	0	0	0	0	0	0	0	0	0	0	0	0	0	0	0	0	0	0	0	0	0	0	0	0	0	0	0	0	0	0	0	227	0	250	0	0	0	0	0	0	0	0	0	0	0
980	6ff4706dcb78913c5c72a2679ee52e5a	123	0	0	0	0	0	0	0	0	0	0	0	0	0	0	0	0	0	0	0	0	0	0	0	0	0	0	138	0	0	0	0	0	0	0	222	0	0	0	0	0	0	0	0	0	0	0	0
981	6e5cfd9147d3baa4bbb5d1095cc7761e	0	0	0	0	0	0	0	0	0	0	0	180	0	0	0	0	0	0	0	0	0	0	0	0	0	0	0	0	0	0	0	0	252	0	0	0	0	0	0	0	0	0	0	0	0	0	0	0
982	ac02d981373d232ae2429dd6bc3b45b2	0	0	0	0	0	0	0	0	0	0	0	0	0	0	0	0	0	0	0	0	0	0	0	33	0	0	0	0	0	0	0	0	0	0	0	0	65	142	0	0	0	0	0	0	0	0	0	0
983	bfc58df63d6fc5f683c2e7df73b70c81	0	0	0	0	0	0	0	0	0	32	0	0	0	0	0	0	0	0	0	0	0	0	0	0	0	0	0	0	0	0	0	0	73	0	0	0	0	0	0	0	0	0	0	0	0	0	101	0
984	9d9ff3ecea1d08219def98ecadb1146d	0	0	0	149	0	0	0	0	0	36	0	0	0	0	0	0	0	0	0	0	0	0	0	0	0	0	0	0	0	0	0	0	0	0	0	0	0	256	124	0	0	0	0	0	0	0	0	0
985	fe1428e3514c64445718e03d33e65d01	0	0	0	0	0	0	0	0	0	0	0	0	0	0	0	0	0	0	0	0	0	0	301	0	0	0	0	0	0	0	0	0	0	0	0	0	0	0	0	0	0	0	0	0	0	0	0	0
986	5924781f9e344267ff57a356db734ab6	0	0	0	0	0	0	0	0	0	0	0	0	0	0	0	0	0	0	0	0	0	0	0	306	0	0	0	0	0	0	0	0	0	0	0	0	0	0	33	0	0	0	0	0	0	0	0	0
987	e7775b6847f3011e603583c9a97d6899	0	0	0	0	0	0	0	0	0	0	0	0	0	0	0	0	0	0	0	0	0	0	0	0	0	0	0	0	0	0	0	0	0	0	0	0	185	0	0	0	0	0	0	0	0	0	0	0
988	286423709e341f896fb6d2953ddf8691	0	0	0	0	0	92	0	0	0	0	0	0	0	0	0	0	0	0	0	0	0	0	0	0	0	0	0	0	0	74	0	0	0	0	0	0	0	0	0	0	0	0	0	0	0	0	0	0
989	b6fa9aa65d3582f76722e418f5f820b3	0	0	0	0	0	0	0	0	0	0	141	0	0	0	0	0	0	0	0	0	0	0	0	0	0	0	0	0	0	0	0	161	0	0	0	0	107	0	0	0	0	0	0	0	0	0	0	0
990	27345f117b68eac895b9dc84dde1fc66	0	0	0	0	0	0	0	0	0	0	0	0	0	0	0	0	0	0	0	0	0	0	0	0	0	0	0	0	0	0	0	0	0	76	0	0	55	0	94	0	0	0	46	0	85	0	0	0
991	f3a284f24e83bb58512d4d0b98ff5dfb	0	0	0	0	0	0	0	0	0	0	32	112	0	0	0	0	0	0	0	0	0	0	0	0	0	0	0	0	0	0	0	0	0	0	0	0	0	0	0	54	0	0	0	0	0	0	47	0
992	e3e4e5222b742b1f8d0c4358159e82d2	0	0	0	0	0	75	0	0	0	0	0	0	0	0	0	0	0	0	0	0	0	11	0	0	0	0	0	0	0	0	0	0	0	0	0	0	67	0	0	0	48	0	0	0	0	0	0	0
993	ea3def8cb51d0ba586a1d8b4b71094a5	0	0	0	0	0	0	0	72	0	0	97	0	0	0	0	0	0	0	0	0	0	0	0	0	0	0	0	0	0	93	0	0	0	0	73	0	0	0	0	0	0	0	0	0	106	0	0	0
994	2ae8d63b67448080ee1f8a49638c9b8c	0	0	0	0	92	0	0	0	0	0	121	0	0	0	0	0	0	42	0	0	0	0	0	0	0	0	0	0	0	0	0	0	157	0	0	0	0	0	0	0	0	0	0	0	0	0	0	0
995	17e476fa804eb6cf23f71fea8ee95357	0	0	0	0	0	0	99	0	0	0	0	0	75	0	0	0	0	0	0	0	0	0	0	0	0	0	0	0	0	0	0	0	0	0	0	0	0	0	0	0	0	0	0	0	0	0	0	0
996	6d77e0b374731a49f262df81b8b560e7	59	0	0	0	0	0	0	0	0	0	0	0	0	0	0	0	0	0	0	0	0	0	0	0	0	0	0	0	0	0	0	0	0	0	0	0	0	0	0	0	297	0	0	0	0	0	0	0
997	8a11bbc06d2d7a61829b4b631313cf48	0	0	0	0	0	0	0	0	0	0	0	0	0	0	0	0	0	0	0	63	0	0	10	0	0	0	0	0	0	0	0	0	0	61	0	0	178	0	0	0	0	247	0	0	0	0	0	0
998	67a327f6993a88b96224e68c3c3f5982	0	0	0	0	0	0	0	0	0	0	0	0	0	0	0	0	0	0	0	0	0	0	0	0	0	0	0	0	0	0	94	0	0	0	0	0	0	0	0	0	0	146	0	0	0	0	0	0
999	63ae2eb5666c1d7d65f2bc45e7d1cdea	173	0	0	0	0	68	0	0	0	0	0	0	0	0	0	0	0	0	0	0	0	0	0	0	0	0	0	0	0	0	0	0	0	0	0	192	0	0	0	0	0	0	0	0	0	0	0	0
1000	f596b19ace47bdf3f24b45cf1b7afa52	0	0	0	0	0	256	0	0	0	0	0	0	0	0	0	0	0	0	0	0	0	0	0	0	0	0	0	0	0	0	0	0	0	0	0	0	0	0	0	107	0	0	0	0	0	0	0	0
1001	2211cf0450664c360d3729f79da0796b	68	0	0	0	52	0	0	0	0	0	116	0	32	0	0	0	0	0	0	0	0	0	0	0	0	0	0	0	0	196	0	0	0	0	0	0	0	0	0	0	0	0	0	0	0	0	0	0
1002	e646baa242afa250d9cbc002f592a71d	0	0	0	0	0	0	0	0	0	0	211	0	0	0	0	0	0	0	0	0	0	0	0	0	0	0	0	0	0	0	0	0	0	0	0	0	0	0	0	0	0	0	0	0	0	0	0	76
1003	ba660430701df2d272e082224abe21a0	103	29	0	0	0	0	0	0	0	137	0	0	0	0	0	0	0	0	0	0	0	0	0	0	0	0	0	0	0	0	0	0	56	0	0	0	0	0	0	0	0	0	0	0	0	0	0	0
1004	e053f3c6fa219bc71c60d7ea5af5ad15	0	0	0	162	0	112	0	0	0	0	0	0	0	0	0	0	0	0	0	0	0	202	0	0	0	0	0	0	0	0	0	0	0	0	0	0	0	0	0	0	0	0	0	0	0	0	0	0
1005	9f3f3a0f0e4a013e72c7a4e68cca6147	0	0	0	103	220	0	0	0	0	0	0	0	0	0	0	0	0	0	62	0	0	0	0	0	0	0	0	0	0	0	0	0	0	0	0	0	0	0	0	0	0	0	0	0	0	0	0	0
1006	f2227ff947f4efff877be3ce7a84564a	0	0	0	0	0	0	0	0	0	0	0	0	0	0	0	0	0	207	0	0	0	0	0	0	0	196	0	0	0	0	0	0	0	0	0	0	0	0	0	0	0	0	0	0	0	0	0	0
1007	1f3a773d44347efdabf51553b2d23556	0	0	0	0	0	0	0	0	0	0	0	95	0	70	0	0	0	0	0	0	0	0	0	0	0	0	0	0	0	110	0	125	0	0	0	0	0	0	0	0	0	0	0	0	0	0	0	0
1008	0dd899c45e77576e4148b0f8607d4aff	46	0	0	0	0	0	0	0	0	0	0	0	0	0	0	0	0	0	0	87	0	82	0	0	0	0	0	0	0	112	0	37	0	0	0	0	0	0	0	0	0	12	52	0	0	0	0	0
1009	3fb5310acd412e17c4c0f3e0c38e8d37	0	0	0	177	90	0	0	0	0	0	0	0	0	0	0	0	0	0	0	0	0	0	0	0	0	0	0	0	0	0	0	0	0	0	0	0	0	0	0	0	0	0	200	0	0	0	0	0
1010	cbe7a7f9ae572aa7365c1f4a49e3bb43	0	0	0	0	0	0	0	0	0	0	0	0	0	0	0	0	0	0	0	0	0	0	0	0	0	0	0	0	0	0	0	0	0	0	0	0	0	0	0	0	0	136	0	0	0	0	0	0
1011	a92c4109db4190be328f432cf7189a7b	0	0	0	0	0	0	0	0	0	0	0	0	0	0	0	0	0	0	0	0	0	0	0	0	0	0	0	0	0	65	0	0	0	0	0	0	0	0	0	0	0	0	0	0	0	0	0	0
1012	d95cd81a05bbb8e824cbda36ad7e0072	0	0	0	0	0	0	0	94	0	0	0	0	0	0	0	0	0	0	0	247	0	152	0	0	0	0	0	0	0	0	0	0	0	0	0	0	0	0	0	0	0	0	0	0	0	0	0	0
1013	af8914db1946ad4963a3df26b9967695	0	0	0	0	0	0	0	0	0	0	0	0	0	0	0	0	0	0	0	0	0	0	0	0	0	0	0	0	0	0	0	0	0	0	0	179	0	143	0	0	0	0	0	0	238	0	0	0
1014	de45cd8c5f162a660112e8d88d914406	0	0	0	0	0	0	0	0	0	0	0	0	0	0	0	0	0	91	64	0	0	186	0	84	0	0	0	0	0	0	0	0	0	0	0	0	0	0	0	0	0	0	0	0	0	0	0	0
1015	23e5c6ebf7f95847740890f001905276	0	0	0	0	0	0	0	0	0	0	0	0	164	0	0	0	0	0	0	0	0	0	0	0	0	0	0	0	0	0	0	0	0	0	0	255	0	0	113	0	0	0	0	0	0	0	0	0
1016	5075877040a0cd461af1a44673a62311	0	0	0	76	0	0	0	0	0	0	0	0	0	0	0	0	0	0	0	0	0	0	0	0	0	0	0	68	0	0	0	0	0	142	0	71	99	103	0	0	0	0	0	0	0	0	0	0
1017	9879ec2d61a7bba5652e5043ecd1c18c	0	0	0	0	0	0	0	0	0	0	0	0	0	0	0	0	0	0	0	0	19	88	0	0	0	0	0	317	0	0	0	0	0	0	0	0	0	0	0	0	0	0	0	0	0	0	0	0
1018	6c5d6c29c665bb4401952604e47faa3c	0	0	0	0	0	0	0	0	0	0	0	0	0	0	93	0	0	0	0	0	0	0	0	0	0	0	0	0	0	0	0	0	0	0	0	369	0	0	0	0	0	0	0	0	0	0	0	0
1019	07db299825d4b17a2620f0885dc2cd1a	0	0	0	0	0	0	178	0	0	0	0	0	0	0	0	0	0	0	0	0	0	0	0	0	0	0	0	0	0	0	0	0	0	0	0	0	0	0	0	0	0	0	0	0	0	0	0	0
1020	f19a9a9493075972748c47711f3eee74	0	0	0	0	0	0	0	0	0	0	0	0	0	0	0	0	0	0	0	0	0	0	0	0	0	0	0	0	0	0	0	0	0	0	0	0	0	0	0	0	340	0	0	0	0	0	0	0
1021	b597b30db3c097c57665763012b8ebc0	0	0	0	0	0	0	0	0	0	0	0	0	0	0	108	0	0	0	0	0	0	0	0	0	0	0	0	0	0	0	0	0	0	0	0	91	0	0	0	0	0	0	0	0	0	0	0	0
1022	ef222dd6f24d0364406e791f566bb6eb	0	0	0	0	0	0	0	0	0	0	0	0	0	0	0	0	0	0	0	0	0	0	59	107	0	129	0	0	0	0	0	0	0	0	0	0	0	0	0	0	26	0	0	0	0	0	0	0
1023	f29930ce5f33d6dcc6d8d33b2540afb7	0	0	0	0	0	0	0	0	0	0	0	0	0	0	0	0	0	0	0	0	0	0	0	0	0	0	0	0	0	0	43	0	0	0	0	0	0	0	0	0	308	0	0	0	0	0	0	0
1024	f640af43e432fad42f7aebdd8ef27562	0	0	0	0	0	0	0	0	0	0	0	0	0	0	0	0	0	0	0	0	0	0	0	0	0	0	0	0	0	0	0	0	0	0	124	0	0	0	0	25	0	0	0	114	0	0	0	0
1025	f604c4ad70869f72811ed696f02a2cdf	0	0	0	0	0	0	0	174	0	0	0	0	0	0	0	0	0	0	0	0	0	0	0	0	0	0	0	0	0	0	0	0	0	0	0	0	0	0	0	0	0	0	0	0	0	0	0	0
1026	d07065ae202e295447f518e057d8411d	0	0	0	0	0	0	0	0	0	0	0	0	0	0	0	0	0	0	0	0	0	0	0	0	0	0	0	0	0	0	0	0	0	0	0	58	0	191	0	0	0	0	0	0	0	0	0	0
1027	7dfefff867cd11fbbb1447dc6abb97a7	0	0	0	0	0	0	0	0	0	0	0	0	0	0	0	0	0	0	0	0	0	0	0	0	0	0	0	0	0	0	0	0	0	0	0	0	0	0	0	156	0	0	115	0	0	0	0	136
1028	d83f3a96059b1e43c88e0958668e1db7	0	0	0	0	0	0	0	0	0	0	0	0	0	0	0	0	0	0	0	0	0	0	0	0	0	0	0	43	0	0	0	0	0	0	0	89	0	0	0	0	0	0	0	0	0	0	0	213
1029	7d02c6955df276d51a4005b03aaaebff	0	0	0	0	0	0	0	200	0	0	0	0	0	0	0	0	0	0	0	0	0	0	0	0	0	0	0	0	0	0	0	0	0	0	0	0	0	0	0	0	0	0	224	0	0	0	0	0
1030	d22786ff51b7cbd7770d45e7c9efc25e	100	168	0	0	0	0	0	0	0	0	0	0	0	0	0	0	0	0	0	0	0	0	0	0	0	0	0	0	0	0	0	0	0	0	0	0	0	0	0	0	0	0	0	0	0	0	0	0
1031	663f41f347e52a81f850e0d7703265cb	0	0	0	0	0	0	0	0	0	0	0	0	53	0	0	0	0	0	0	0	0	0	0	0	0	0	0	0	0	0	0	0	0	0	0	0	0	0	0	15	0	0	0	0	44	0	0	209
1032	daa8711f08f5d94791ba626f9787a91f	0	0	0	30	0	0	0	0	0	0	0	0	0	0	0	0	0	0	0	0	0	0	0	0	0	0	0	0	0	0	0	0	0	207	204	0	0	0	0	0	58	0	0	0	0	0	0	0
1033	0fde18c5bb86116c4c5ac595c138deab	0	0	0	0	0	0	0	0	0	0	0	0	0	0	0	0	0	0	0	0	0	0	0	0	0	0	0	0	0	0	0	0	0	0	476	0	0	0	0	0	0	0	0	0	0	0	0	0
1034	aa50e72b201f9c9a74118537dc2079d0	0	0	0	0	0	0	0	72	0	0	0	0	0	0	0	0	0	0	0	81	0	0	0	0	0	0	0	0	0	0	0	0	0	112	0	0	0	0	0	100	0	0	0	0	0	61	0	0
1035	ba2ed26ad867904800e6eef382b845c1	0	0	0	0	0	0	35	72	0	0	0	0	0	0	0	0	0	0	0	0	0	0	0	0	0	0	0	62	0	0	0	0	0	0	0	0	0	0	228	0	0	0	69	0	0	0	0	0
1036	3c5a8d2b3156d6970f40bd8916639022	0	0	0	0	0	0	0	0	0	0	0	0	0	0	0	0	0	0	0	0	0	0	0	0	0	0	0	0	0	0	0	0	0	0	0	342	0	0	0	0	100	0	0	0	0	0	0	0
1037	4248badec33a748d10b47c63bc610ea9	114	0	0	0	0	0	0	139	0	0	0	0	0	0	0	0	0	0	0	0	0	0	0	0	0	0	0	0	0	0	0	0	0	0	0	0	0	0	0	0	0	0	0	0	209	0	0	0
1038	7c03a33c299711d2c7bf4b5a70ccc0be	0	0	0	0	0	140	0	0	0	0	0	0	0	0	0	0	0	0	0	0	0	0	0	0	0	0	0	0	0	0	0	0	0	0	0	0	0	0	0	0	69	0	95	0	0	0	0	0
1039	41ee618ff1ce9c7b21f75a520bd40435	0	0	0	0	0	176	0	0	0	0	0	0	0	0	0	0	0	0	0	0	0	0	0	0	0	0	0	0	0	0	0	0	0	0	0	0	0	0	0	0	57	0	0	0	0	0	0	0
1040	a53dc71aa87b7bf855e5fd0b422acfc9	5	0	0	0	7	0	0	49	0	0	0	0	0	0	0	0	0	0	0	0	0	0	0	0	0	0	0	0	0	0	0	0	0	198	0	0	0	0	0	0	0	124	0	0	0	0	0	42
1041	53e6217d8d6494b5da82238cdb1a9a0e	0	0	0	0	0	0	0	0	0	87	0	0	0	0	0	0	0	0	0	0	0	0	0	0	0	0	0	0	0	0	0	0	0	0	0	0	0	0	0	0	0	0	0	0	0	0	0	0
1042	25d5142381e9f33ce397617aa8610e5f	0	0	0	150	0	0	70	0	0	96	0	0	0	0	0	0	0	0	0	0	0	0	0	0	0	0	0	0	0	0	0	0	0	0	0	0	0	0	0	0	0	0	0	0	0	0	0	0
1043	dee08f0d052c35877be4dad23a1c6b14	0	0	0	0	0	0	0	0	0	0	0	0	0	0	0	0	0	0	0	0	0	0	0	0	0	0	0	0	0	0	0	0	0	0	0	0	0	0	0	0	0	0	0	166	0	0	0	0
1044	f1b704fd78411fb40586f0c06437f329	0	0	0	0	0	0	0	0	0	0	0	0	120	0	0	0	0	0	0	0	0	0	0	0	0	0	0	0	0	0	0	0	0	0	0	0	0	0	0	0	0	0	0	0	160	0	0	66
1045	0f81608ee2f1f197420f038ed2edb407	0	0	0	0	0	0	0	0	0	0	0	0	0	0	0	0	0	0	0	0	0	0	0	0	0	0	0	0	0	0	0	0	0	0	0	100	0	0	0	0	0	0	79	0	0	0	0	0
1046	294a2d52a04c510572db5c87e27abe1c	0	0	0	0	0	0	0	0	0	63	0	0	0	0	0	0	0	0	0	0	0	0	0	0	0	0	0	0	0	209	0	0	0	0	0	0	0	186	0	0	0	0	0	0	0	0	0	0
1047	deb9783cd24005c405d521df77181276	0	0	0	0	0	0	0	0	0	0	0	0	0	0	0	0	0	0	0	0	0	0	228	0	0	65	0	0	0	0	0	0	0	0	0	0	0	0	0	0	0	0	0	0	0	0	0	0
1048	4422b28de22f4d3db106ecdb5f2e8c28	0	0	0	0	0	0	0	0	0	0	0	0	0	0	0	0	0	47	93	0	0	87	0	141	0	0	0	0	0	0	0	0	0	0	0	0	0	0	0	0	0	0	0	0	0	0	0	0
1049	e8aba51df50e9db4c4bad106d337436a	0	0	0	0	0	0	0	0	0	0	0	274	0	0	0	0	0	0	0	0	0	0	0	0	0	0	0	0	0	0	0	0	0	0	0	0	0	0	0	0	0	0	0	0	0	0	0	0
1050	3f555c6c15b7a74b158e69f2fdf70493	0	0	0	0	0	0	0	0	0	0	0	0	0	0	0	0	0	0	0	42	0	0	0	0	0	0	0	68	0	46	0	0	19	23	0	63	190	69	0	0	0	0	0	0	0	0	0	0
1051	846bee9a61a6e255f7b335d4225f7f67	0	0	0	0	0	0	0	48	0	0	0	0	0	0	38	0	0	0	0	30	0	0	0	0	0	0	0	0	0	0	0	0	0	0	0	0	0	0	0	28	0	0	0	56	0	0	0	0
1052	86b666c8e25c860080788fcfbe02e2bd	0	0	0	0	0	0	0	0	0	146	0	0	0	0	0	0	0	0	0	0	0	0	0	0	0	0	0	0	0	0	0	0	0	0	0	0	0	0	0	0	0	0	0	0	0	0	0	0
1053	a4aa7a21b3bef2aabaeb38e26e98fa85	0	0	0	0	0	0	0	0	0	0	0	0	0	0	0	0	0	178	57	0	0	123	0	44	0	0	0	0	0	0	23	0	0	0	0	0	0	0	0	0	0	0	0	0	0	0	0	0
1054	137082f40b35f0225923fd78886cf2b2	0	0	0	0	0	0	0	0	0	0	0	0	92	0	31	0	0	0	0	0	0	0	0	0	0	0	0	0	0	0	0	0	144	0	0	0	0	0	0	0	0	0	0	54	0	0	0	0
1055	4690ca63790b1d7083b0f6b6f808613e	191	0	0	0	0	167	0	0	0	0	0	0	0	0	0	0	0	0	0	0	0	0	0	0	0	0	0	0	0	0	0	0	0	0	0	0	0	0	0	0	0	0	0	0	0	0	0	0
1056	a2e3b6e37fb9d45d3c9a130f9d8f549b	0	0	0	0	0	0	0	0	0	0	0	0	0	0	0	0	0	0	0	0	0	0	0	0	0	0	0	0	0	0	0	0	0	0	0	0	0	193	0	0	0	91	0	0	0	0	0	120
1057	0e7be6d240b4162ae7ea21b33fbd7a88	0	0	0	0	0	0	0	0	0	65	0	215	107	0	0	0	0	0	0	0	0	0	0	0	0	0	0	0	0	42	0	0	0	0	0	0	0	0	0	0	0	0	0	0	0	0	0	0
1058	2b863ef845d0e4ff403b5ff986cdd9a3	0	0	0	0	0	0	0	0	0	0	0	0	0	0	0	0	0	0	0	82	0	0	0	0	0	0	0	0	0	0	0	0	0	39	0	0	175	0	237	0	0	21	0	0	42	0	0	0
1059	163d1856e775eeef0206584142ac1cee	0	0	0	0	0	0	0	0	0	0	0	0	0	0	0	0	0	0	0	331	0	0	0	0	0	0	0	0	0	0	0	0	0	0	0	0	0	0	0	0	0	0	0	0	0	0	0	0
1060	813e949f71071047c127c2863566656f	0	0	0	0	0	0	0	0	0	0	0	0	0	0	0	0	0	0	0	0	0	0	0	0	0	0	0	0	0	0	0	0	0	0	0	0	14	0	0	67	0	0	0	0	0	0	105	0
1061	476603281253cd3636a94b56c32329f5	0	0	0	0	0	0	0	0	0	0	0	0	0	0	0	0	0	0	0	0	0	143	0	0	0	0	0	0	0	0	0	129	0	0	0	0	0	0	0	0	0	0	0	0	122	0	0	0
1062	4932e6e5da800402ac40339cabf5e71e	0	0	0	0	0	0	0	0	0	0	0	0	0	0	0	0	0	0	0	0	95	0	0	0	0	0	0	0	0	0	0	0	0	0	0	0	0	0	0	0	0	0	0	0	0	0	0	0
1063	b687aa005a9cff6ff2e00616e7ea9391	0	0	0	0	0	0	23	0	0	0	0	0	0	0	0	0	0	0	0	100	0	0	123	0	0	75	0	0	0	0	0	0	0	0	0	0	0	0	0	0	0	0	0	0	0	0	0	0
1064	80b2e0ae54db3d3a7ac06a6b68591ced	0	0	0	0	0	0	36	0	0	0	0	0	0	0	0	0	0	0	0	0	0	0	0	0	0	0	0	0	0	0	0	0	0	0	0	0	0	0	0	0	0	0	0	0	0	0	0	0
1065	1494b9df77b78d4401b0a0fd13d88a39	0	0	0	0	0	0	0	0	0	0	0	0	0	0	0	0	0	0	0	0	0	119	0	0	0	0	0	0	0	0	0	146	0	0	0	81	0	0	0	0	45	0	0	0	0	0	17	0
1066	ad10bab8719b9d9290e7d36c447504ac	0	0	0	95	0	0	0	0	0	0	0	253	0	0	0	0	0	0	0	0	0	0	0	0	0	0	0	0	0	0	0	0	0	0	0	0	0	0	180	0	0	0	0	0	0	0	0	0
1067	d2dc9b1814ab0153d52a49895ecce160	0	0	0	0	0	0	0	0	0	0	0	0	0	0	0	0	0	0	0	0	0	0	0	0	0	0	0	0	0	0	0	0	0	0	0	0	0	0	0	0	0	0	0	0	0	0	131	0
1068	689c0de4794d6c6cd9ce564a0cd0bea7	0	0	0	0	0	0	0	0	0	0	0	0	0	0	0	0	0	0	0	0	0	0	0	0	0	0	0	0	107	184	0	0	0	0	0	0	0	0	0	0	0	0	0	0	0	0	0	0
1069	6869011b51b7956b7826d58e4b303ace	0	0	0	0	0	0	0	0	0	0	201	0	0	0	0	37	0	0	0	0	0	0	0	0	0	0	0	0	0	0	0	0	0	0	0	0	0	0	0	0	0	0	0	0	0	0	0	0
1070	dca9ee764258542dbf410e78a5dcb3b1	0	0	0	0	0	0	0	0	0	0	0	0	0	0	0	0	0	0	0	0	0	0	0	0	0	0	0	0	0	0	0	0	0	0	0	0	0	0	0	0	0	0	0	0	0	0	0	0
1071	6b1638b47ead7cc14229f4f4c22eb673	0	0	0	0	0	0	0	0	0	0	0	0	0	0	0	0	0	0	0	0	0	0	0	0	0	0	0	0	0	0	0	0	0	0	0	200	0	0	102	0	0	209	0	0	0	0	0	0
1072	e27c2284474a019322d8a4b6dd6e6a5c	0	0	0	0	0	0	0	0	0	0	0	0	0	0	0	0	0	0	0	0	0	0	0	0	0	0	0	0	0	0	97	0	153	0	0	0	0	0	0	0	0	0	163	0	0	0	0	0
1073	c42f34623188bcb61425d1fbb0044f38	91	0	0	0	0	0	0	0	0	0	0	0	0	0	0	0	0	0	0	0	0	0	0	0	0	0	0	94	0	0	0	0	0	0	72	0	0	0	0	0	0	0	0	0	0	0	0	0
1074	15cb75789fad8464043fcd39bd46a146	0	0	0	0	148	0	0	0	0	0	0	0	0	0	0	0	0	0	0	0	0	0	0	0	0	0	0	0	90	0	0	0	0	0	0	0	0	0	0	0	0	0	0	0	0	0	0	0
1075	8908b829afc069055a07409bbf2c1d1f	0	0	0	74	0	0	0	0	0	0	0	0	49	0	0	0	0	0	0	0	0	0	0	0	0	0	0	0	0	0	0	0	0	0	0	0	0	0	0	0	0	0	0	50	0	124	0	0
1076	cddb5b5657ce47cf3ef8a5c78cdb5108	0	0	0	0	0	0	0	0	0	0	0	0	0	0	0	0	0	86	0	0	0	0	0	0	0	0	0	0	0	0	0	0	0	0	0	0	221	0	0	0	0	0	0	0	0	0	53	0
1077	b7338afb0f37684919e7c8ce50c3db4e	0	0	0	92	110	0	0	0	0	0	0	178	0	0	0	0	0	0	0	0	0	0	0	0	0	0	0	0	0	0	0	0	0	0	0	36	0	0	0	0	0	0	0	0	0	0	0	0
1078	071d2324575238341df2e15dd0499856	0	0	0	0	0	0	0	0	0	0	0	0	0	0	0	0	0	0	0	0	0	0	0	0	0	0	0	0	0	0	120	0	0	0	0	0	0	0	0	0	0	97	0	0	0	0	0	0
1079	f361cc27f468a8732615e2a39eef1535	42	0	0	0	0	0	0	0	0	39	57	222	0	0	0	0	0	0	0	0	0	0	0	0	0	0	0	0	0	0	0	0	0	0	0	0	0	0	0	9	0	0	0	0	0	0	0	0
1080	5d35e8b54340e86c830bb3c55f9e8cd7	0	0	0	0	0	0	0	0	0	0	0	0	0	0	0	0	0	0	0	176	0	0	0	0	0	0	0	0	0	0	0	0	0	0	0	57	60	0	135	0	67	0	0	0	0	0	0	0
1081	04a95e22a5b57afe1c4169ded12cd935	0	0	0	0	0	0	0	217	0	0	0	181	0	0	0	0	0	0	0	0	0	0	0	0	0	0	0	0	0	0	0	0	0	0	0	0	0	0	0	0	0	0	0	0	0	0	0	0
1082	71f6d001afbb5acac98128a4d9cf6206	0	0	0	0	0	0	0	0	0	0	165	0	0	0	0	0	0	0	0	0	0	0	0	0	0	0	0	0	0	0	0	0	0	0	0	0	0	0	0	0	0	0	0	0	154	0	0	0
1083	e2a53ec5e07118fa221fb3d57449e747	0	0	23	0	0	0	0	0	0	0	0	0	85	0	0	0	0	0	0	0	0	0	0	0	0	0	0	132	0	0	0	0	0	0	0	0	0	0	0	0	0	76	0	0	105	0	0	0
1084	5d5e615a9b676943669b3624bf9ed773	0	94	0	82	0	0	0	0	0	0	0	0	65	0	0	0	0	115	0	0	0	0	0	0	0	0	0	0	0	0	0	0	0	0	0	0	0	0	0	0	0	0	0	0	0	0	0	0
1085	b0b4e4afaa3d3c7b235b1d93991d62d5	0	0	0	0	0	0	0	0	0	0	0	0	0	0	0	0	0	0	0	0	0	0	0	0	0	0	0	0	0	0	0	0	0	0	0	0	0	0	0	106	0	0	0	0	0	0	0	0
1086	6f247b9e9650190cbd1506932f6192f4	0	0	0	0	0	145	0	0	0	0	0	0	0	0	0	0	0	0	0	0	0	0	0	0	0	0	0	0	0	0	0	0	60	0	0	0	94	0	0	0	0	0	92	0	0	0	0	0
1087	36ffee64df6d6ff4463bd1b6b0708ab7	0	0	0	0	0	0	0	0	0	0	0	0	0	0	0	0	0	0	0	0	0	0	0	0	0	0	0	0	171	0	0	0	0	0	0	0	0	0	0	0	0	0	0	0	0	0	0	0
1088	f7d4baac0d80e57138c80233b332308f	0	0	0	0	0	0	0	0	0	0	0	0	0	0	0	0	0	211	0	0	0	0	0	149	0	0	0	0	0	0	0	0	0	0	0	0	0	0	0	0	0	0	0	0	0	0	0	0
1089	447b7822c2533e1af26b34b8215b3b5b	0	0	0	0	0	0	0	0	0	0	0	0	0	0	0	0	0	0	0	0	0	0	0	0	0	0	0	0	0	0	0	0	0	0	0	0	0	0	0	0	0	0	0	0	0	0	0	0
1090	cc3111777283c93f67c0cc8883fb38cb	0	0	0	0	0	0	0	0	0	0	0	0	0	0	0	0	0	0	0	0	0	0	0	0	0	0	0	0	0	0	0	0	111	0	0	0	0	0	0	0	0	0	0	0	0	187	0	0
1091	dd2ef5c9e78c2bd658a4dd64dbf7114d	0	0	0	0	0	0	0	0	0	0	0	0	0	0	0	0	0	0	0	345	0	0	0	0	0	0	0	141	0	0	0	0	0	0	0	0	0	0	0	0	0	0	0	0	0	0	0	0
1092	c3b8fbdf2907df7232eabd087bb8fac5	0	0	0	0	0	0	0	0	0	0	0	0	0	0	0	0	0	0	43	0	0	0	0	226	0	0	0	43	0	0	0	0	0	0	0	0	0	0	0	0	0	0	0	0	0	0	0	0
1093	cf23d173a44fb88dcd96f997dbc25f9d	0	0	0	0	0	0	0	0	0	0	0	0	0	0	0	0	0	0	0	0	0	0	0	0	0	0	0	0	0	0	0	0	0	0	0	0	202	0	0	0	0	0	0	0	0	0	0	0
1094	d80c0168f4f0145f6341661062fea373	0	0	0	0	0	0	0	49	0	0	0	0	0	0	0	0	0	0	0	0	0	0	0	0	0	0	0	0	0	0	0	0	0	0	0	0	0	0	0	0	0	0	0	0	142	0	0	162
1095	872561c372bf5dd8f8ce80a918233393	0	77	0	0	0	0	0	0	0	0	0	0	0	0	0	0	0	0	0	0	0	0	0	0	0	0	0	0	0	0	93	0	0	0	0	0	0	0	0	0	0	94	0	0	0	0	0	0
1096	96ec616d59ce4ba854844ef4f1a8319f	0	0	0	0	0	0	0	190	0	0	0	0	0	0	33	0	0	0	0	0	0	0	0	0	0	0	0	0	0	0	0	0	0	0	0	0	0	0	0	0	0	0	0	0	209	0	0	0
1097	2189e9d3caac642d87e78c10009b9b79	0	0	0	0	0	0	0	0	0	0	0	0	0	0	0	0	0	0	0	238	0	0	0	0	0	0	0	0	0	0	0	0	0	0	0	0	0	0	0	0	0	0	0	0	0	0	0	0
1098	4b080ffe4348fa262799709617cf194f	0	0	0	0	0	0	0	0	0	0	0	0	0	0	0	0	0	0	0	0	0	0	0	0	0	0	0	0	0	0	63	0	0	0	0	0	0	0	0	0	119	0	0	0	0	0	60	0
1099	1114b2c2db89c6edd674e8b81f9ee8d8	0	0	0	0	0	0	0	0	0	0	0	0	0	0	0	0	0	0	0	0	91	0	0	0	0	0	0	0	0	0	0	0	0	0	0	0	0	0	0	0	0	0	0	0	0	0	0	0
1100	10fdc58fdbc4f70e580648aa5262f07a	0	0	0	0	0	0	0	0	0	0	0	0	247	0	0	0	0	0	0	0	0	208	0	0	0	0	0	0	0	0	0	0	0	0	0	0	0	0	0	0	0	0	0	0	0	0	0	0
1101	b79492c22b2ad5bd906dd45a3168671d	0	0	0	0	0	0	0	0	0	0	97	86	0	0	0	0	0	0	0	0	0	0	0	0	0	0	0	0	0	0	48	0	0	0	0	0	0	119	0	0	0	0	0	0	0	101	0	0
1102	f8e20bde98079900f6e74a5f0e64ee30	26	0	0	0	0	0	0	0	0	0	0	132	50	0	0	0	0	0	0	0	0	0	0	0	0	0	0	0	0	0	56	0	0	0	0	0	0	0	0	0	0	0	0	0	68	0	0	0
1103	1efee5036f394cb25ea8747183cb1085	0	0	0	0	0	0	0	0	0	0	0	73	80	24	0	0	0	0	0	0	0	0	0	0	0	0	0	0	0	20	49	20	0	45	0	0	0	0	0	0	0	0	0	0	0	0	0	0
1104	8c3da79230fd0dc86379da96c114a8ea	0	0	0	115	0	0	0	0	0	0	0	0	0	0	0	0	0	0	0	0	0	0	0	0	0	0	0	0	0	0	0	0	0	0	0	0	0	0	0	0	0	0	0	0	0	0	0	0
1105	30d0854cdb6fda4d7f793f10ea8228fc	0	0	0	0	0	0	122	0	0	0	0	0	0	0	80	0	0	0	0	0	0	0	0	0	0	0	0	0	0	0	0	0	0	0	0	0	0	0	0	0	0	0	0	0	0	0	0	0
1106	defeed8d6d31d3291c4497a4907853ed	0	0	110	0	0	0	0	0	0	0	0	0	0	0	0	0	0	0	0	0	0	7	0	0	0	0	0	0	0	0	0	0	0	0	0	0	7	0	0	0	0	0	0	0	0	0	0	0
1107	b83d05f35c78224f8b7670b969a250ab	0	0	0	0	0	0	0	0	0	0	0	0	0	0	0	0	0	0	0	0	0	0	0	0	0	0	0	0	0	0	0	0	0	0	0	0	0	0	0	0	0	0	0	0	0	0	0	0
1108	e47b9fc13228b16f44b085282497c7c9	0	0	0	0	0	0	0	0	0	0	0	0	0	0	0	0	0	0	0	0	0	0	0	283	0	0	0	0	0	0	0	0	0	0	0	0	0	0	0	0	0	0	0	0	0	0	0	0
1109	a03de6885e3ee7044446d98bc4bddd21	0	0	0	0	0	0	0	0	0	0	0	0	0	0	0	0	0	0	0	0	0	0	0	210	0	0	0	117	0	0	0	0	0	0	0	0	0	0	0	0	0	0	0	0	0	0	0	0
1110	bb9774adadef3bf8e5e18d9306b35999	45	0	0	0	0	0	0	0	0	67	0	12	0	0	0	0	0	0	0	0	0	0	0	0	0	0	0	0	0	0	0	52	0	0	76	0	0	0	0	0	0	0	0	0	0	0	0	0
1111	adceb01fe80f431f1ff24077bb320f30	0	0	0	0	0	0	0	0	0	0	0	0	0	0	0	0	0	0	0	0	90	0	0	0	0	0	0	0	0	0	0	0	0	0	0	0	0	0	0	0	0	0	0	0	0	0	0	0
1112	0fc74886536546337ba531c389c5b0c1	0	0	0	0	0	0	0	0	0	0	0	0	0	0	0	0	0	0	0	0	0	0	0	0	0	0	0	0	0	0	0	0	0	0	0	0	0	0	0	167	0	0	0	0	0	0	65	0
1113	b5a06406a37d49f2f32f53c468b47568	0	67	0	0	0	0	0	0	0	0	0	0	0	0	0	0	0	0	0	133	0	0	0	0	0	0	0	0	0	51	0	0	0	0	0	0	0	0	0	0	0	0	0	0	0	0	0	103
1114	c37ecaf86c0c92b8d95c959067900936	0	0	0	0	0	0	0	0	0	0	0	109	0	0	0	0	0	0	0	0	0	0	0	0	0	0	0	0	0	0	0	0	0	0	0	0	0	0	0	0	0	0	0	0	0	0	0	0
1115	fff3f0abfc940bc98176b40c29d756ca	0	0	0	0	0	0	0	0	0	0	0	0	0	0	0	0	0	0	0	0	0	0	0	0	0	309	0	0	0	0	0	0	0	0	0	0	0	0	0	0	0	0	0	0	0	0	0	0
1116	8113b9a2eeb8e4431867c5a0df701b85	0	0	87	0	0	0	0	0	18	0	0	0	0	0	0	0	0	0	0	0	0	0	0	0	0	0	0	0	0	0	0	0	0	0	0	0	0	0	0	0	0	0	0	0	0	0	0	0
1117	f8d2e39dd9c19f809c7999f1f36cbe6b	0	0	0	175	0	0	0	0	0	0	0	0	0	0	0	0	0	0	0	0	0	0	0	0	0	0	0	0	0	0	0	0	0	0	0	107	105	0	77	0	0	0	43	0	0	0	0	0
1118	2b3d7523c08933366f4fd45b8a802b5a	0	0	0	0	0	0	0	0	0	0	0	0	0	0	0	0	0	0	0	203	0	0	0	0	0	0	0	0	0	0	0	0	0	0	0	0	0	147	0	0	0	0	0	0	0	0	0	100
1119	0f1b6f8cf56ea792b26c01f414414ca3	0	0	0	0	0	0	0	0	0	0	0	0	0	0	0	0	0	327	0	0	0	0	0	0	0	0	0	100	0	0	0	0	0	0	0	0	0	0	0	0	0	0	0	0	0	0	0	0
1120	4ed14379e8fa1c17ca43c703e85e3a2c	0	204	0	0	0	0	0	0	0	0	0	0	0	0	0	0	0	0	0	0	0	0	0	0	0	0	0	0	0	0	0	0	0	0	0	0	0	0	0	0	0	0	0	0	0	0	0	0
1121	c0ad60edd7663b1ff4a3afda574df3f4	0	0	0	0	0	0	0	0	0	0	0	0	0	0	0	0	0	0	0	0	0	0	0	0	0	0	0	0	0	0	0	0	0	0	0	0	0	0	0	0	0	0	0	0	0	0	0	0
1122	930cec3e20e05a5af85d9c1dbcf92d68	0	0	0	0	0	0	0	0	0	0	0	142	0	0	0	0	0	0	0	0	0	0	0	0	0	0	0	0	0	175	0	0	0	0	0	0	0	0	0	0	0	0	0	0	0	0	0	0
1123	9421b9e6d6387c84cb1a8c61592b7794	0	0	0	0	0	0	0	0	0	0	49	0	0	34	0	0	0	0	0	99	0	0	0	0	0	0	0	0	0	104	49	0	0	0	0	0	0	0	0	0	0	0	0	0	0	0	0	0
1124	133901cc4ce518964e4bb49d21829851	0	0	0	0	0	0	0	0	0	0	0	0	0	0	0	0	0	0	0	0	0	0	0	0	0	0	0	0	0	0	0	0	0	0	0	0	0	0	364	0	0	0	0	0	0	0	0	0
1125	2abe89add987465ebc58d96abb7c9c61	0	0	0	0	0	0	0	0	0	0	0	0	0	0	0	0	0	0	0	0	0	0	0	0	0	0	0	0	0	0	0	267	0	0	0	0	111	0	85	0	0	26	0	0	0	0	0	0
1126	f4e9ba09d545bbad4473412719fa3184	0	0	0	0	0	0	0	0	0	0	0	0	0	0	0	0	0	0	0	0	89	0	0	0	0	0	0	0	0	0	0	0	0	0	0	0	0	0	0	0	0	0	0	0	0	0	0	0
1127	d06360f1956e2f475d11e8389a19922b	22	0	0	0	0	0	0	0	0	0	0	0	0	0	0	0	0	0	0	0	0	0	0	0	0	40	0	72	0	44	21	0	0	0	0	0	0	85	201	0	0	0	0	0	0	0	0	0
1128	b1a12942fbc55a42dbb9323c1a5877b8	0	0	0	0	0	0	0	0	0	46	0	0	0	0	0	0	0	0	0	0	0	0	0	0	0	0	0	110	0	0	0	0	0	0	0	0	0	0	0	0	0	0	0	0	0	0	0	61
1129	ef400e86df629f10de66f3732fa85348	0	0	0	0	0	0	0	0	0	0	0	0	0	0	0	0	0	0	0	0	0	0	0	0	0	0	0	0	0	0	0	0	0	0	0	0	0	0	0	0	125	0	0	0	0	0	0	0
1130	2382ad3123b5a6494120616b23ca4019	0	0	0	0	0	0	0	0	0	0	0	0	0	0	0	0	0	0	0	0	0	0	0	15	0	0	0	0	0	0	0	0	0	0	0	0	265	0	0	0	0	0	0	0	0	0	0	0
1131	0cac06e5e5950cc98b51d7e63665c6da	0	0	0	298	0	0	0	0	0	0	0	0	0	0	0	34	0	0	0	0	0	0	0	0	0	0	0	0	0	0	0	0	0	0	0	0	0	0	0	120	0	0	0	0	0	0	0	0
1132	45fbecc5f86964431656138343422f4c	0	0	0	0	0	69	0	0	0	0	156	0	51	0	0	0	0	0	0	0	0	0	0	0	0	0	0	0	0	0	0	0	0	0	0	0	0	0	0	0	0	0	0	0	0	0	0	0
1133	08f1d80bd1feba8d137b3316aaf7b2fc	0	0	0	0	0	0	0	0	0	0	0	0	0	0	0	0	0	0	0	0	0	0	0	0	0	0	0	0	0	0	0	0	0	0	0	0	0	0	0	0	0	0	0	0	0	0	0	0
1134	db628d2f2c8940ee7a0e4f1990c57f97	0	0	0	0	0	0	0	0	0	78	211	0	0	0	0	0	0	0	0	0	0	0	0	0	0	0	0	104	0	0	0	0	0	0	0	0	0	0	0	0	0	0	0	0	0	0	0	0
1135	70085a8489c726dbdd774f3783425a51	37	0	0	0	0	0	0	0	0	0	0	173	95	0	0	0	0	0	0	0	0	0	0	0	0	0	0	0	0	0	0	0	0	0	0	0	0	0	0	96	0	0	0	0	0	0	0	0
1136	28bd753cb05fe3997abbb1e43cbeb91e	0	0	0	0	0	0	0	0	79	0	0	0	0	0	0	0	0	0	0	0	0	0	0	0	0	0	0	0	0	0	0	0	0	0	0	0	0	0	0	0	0	0	0	0	0	0	0	0
1137	f0e4f3e782b111d90ebb5741bf1afb56	0	0	0	0	0	0	0	0	0	0	0	0	0	0	95	0	0	44	0	0	0	0	0	0	0	0	0	0	0	0	0	111	117	0	0	0	0	0	0	0	0	0	0	0	0	0	0	0
1138	fbf1823a599eec1c76df3b573d3fd849	0	0	0	0	0	0	0	0	0	0	0	0	0	180	0	0	0	0	0	0	0	0	0	0	0	0	0	0	0	0	0	0	0	0	0	0	0	0	0	0	0	0	0	0	0	0	0	0
1139	19d7f443cd5f7807ca7671b7323be6ff	0	0	0	0	0	0	0	0	0	0	0	0	0	0	0	0	0	0	0	0	0	166	0	0	0	0	0	0	0	0	0	145	0	0	55	0	0	0	0	0	0	0	0	0	0	0	0	0
1140	5074b84d2d92f9d4e3de817cd3579580	0	0	0	0	0	0	0	0	0	0	0	0	0	0	0	0	0	0	0	0	0	0	0	0	0	0	0	0	0	0	0	0	0	0	0	0	0	482	0	0	0	0	0	0	0	0	0	0
1141	24884b3a9583daaa2305c176e58eadef	0	0	0	0	0	0	0	0	0	0	0	0	0	0	64	0	0	0	0	0	0	0	0	0	0	0	0	0	0	0	0	0	0	0	0	0	0	0	0	0	0	0	60	0	0	114	0	0
1142	826715d678516f14d9ded7627363887c	0	0	0	0	0	0	0	0	0	0	0	0	0	0	0	0	0	0	0	0	0	0	235	0	0	0	0	0	0	0	0	0	0	0	0	40	0	0	0	0	0	0	0	0	0	0	0	0
1143	838d5c14074469376746a4b1023e4817	0	0	0	0	0	0	0	61	0	60	0	133	0	0	0	0	0	0	0	0	0	0	0	0	0	0	0	25	0	0	0	0	0	0	0	22	0	0	0	0	0	0	0	0	0	0	0	61
1144	9ceb90c3f06bcbe8ba27f4fbffeec836	0	0	0	0	0	0	0	0	0	0	0	0	0	0	107	0	0	0	0	0	0	0	0	0	0	0	0	0	0	0	0	0	0	0	0	40	0	0	0	0	0	0	0	0	0	169	0	0
1145	c9546948c60032a54691174a10470a12	0	0	0	0	0	0	0	0	0	0	0	0	0	0	0	0	0	0	0	0	0	0	0	0	0	0	0	0	0	0	0	0	0	0	0	0	0	173	0	0	0	132	109	0	0	0	0	0
1146	529bedb4bc1abbd2b8b91307f024f649	0	0	0	0	0	0	0	0	0	0	0	0	0	0	0	0	0	0	0	0	0	0	0	0	0	0	153	0	0	0	0	0	218	0	0	0	0	0	0	0	0	0	0	0	0	0	0	0
1147	755669c519c11dadb3669ed1e2dada6c	0	0	0	0	5	0	0	87	0	0	0	0	0	0	0	0	0	0	0	174	0	0	0	0	0	0	0	0	0	30	0	0	0	0	0	0	0	0	0	0	0	0	0	0	0	0	0	0
1148	1a6a9947c10db17ea2718585fa4a0c39	0	0	0	0	0	0	0	0	0	0	0	0	0	0	0	0	0	0	0	0	0	57	0	0	0	0	0	0	0	0	0	0	0	0	0	0	0	0	0	0	0	0	0	0	0	130	65	0
1149	c127b0cab968b98799051d29aef5f29b	0	0	0	0	0	0	0	0	0	0	0	0	0	0	0	0	0	0	0	0	0	0	0	0	0	0	0	0	0	0	0	0	0	0	113	0	0	224	0	0	0	0	0	0	143	0	0	0
1150	6df6c0c4025c4c783e0554af1e7ae899	0	0	0	0	0	170	0	0	0	0	0	0	0	0	0	0	0	0	0	207	0	0	0	0	0	0	0	0	0	0	0	0	0	0	0	0	0	0	0	0	0	0	0	0	0	0	0	0
1151	c0be392f819b0ec4c70969c5292cb952	0	0	0	0	0	0	0	0	0	0	0	0	0	0	0	0	0	0	0	0	0	0	0	0	0	0	0	0	0	0	0	0	0	0	0	0	0	0	0	0	0	166	0	0	0	0	0	0
1152	cba090ca141425dc72e7554f3461cbc7	0	0	0	0	0	179	0	0	0	0	0	0	0	0	0	0	0	0	13	0	0	0	0	0	0	0	0	0	0	0	0	0	0	0	0	0	0	0	0	0	0	0	0	0	0	0	0	0
1153	d27495aa6846b1648a56a2db07c9b6ea	0	0	0	0	0	0	0	0	0	0	0	0	0	0	0	0	0	0	0	0	0	0	0	0	0	0	0	0	0	0	0	0	0	0	0	0	0	0	0	0	0	0	0	0	0	0	0	178
1154	92e3185e647281d77e779625eca7aeb3	0	0	0	208	0	0	0	0	0	0	168	0	0	0	0	0	0	83	0	0	0	0	0	0	0	0	0	0	0	0	0	0	0	0	0	0	0	0	0	0	0	0	0	0	0	0	0	0
1155	d9bb2497c6aa8cc5784e1878fcc9b379	0	0	0	0	0	0	0	0	0	0	0	0	0	0	0	0	0	0	0	0	0	0	0	0	0	0	0	0	116	0	0	0	0	0	0	0	0	0	0	0	0	0	0	0	0	0	0	0
1156	91006f9f4b5e734c0722765ab26a0b66	0	0	0	0	0	0	0	0	0	0	0	98	158	0	0	0	0	0	0	0	0	0	0	0	0	0	0	0	0	0	0	0	0	213	0	0	0	0	0	0	0	0	0	0	0	0	0	0
1157	a6aed2c7ed03a7656d5c5f164daaa038	0	89	0	0	0	0	0	0	0	0	0	0	0	0	0	0	0	0	0	0	0	0	0	0	0	0	0	0	0	0	0	0	0	0	0	114	0	0	174	0	0	0	0	0	0	0	0	0
1158	512ae4df188b80adc09b6ad587f0ad35	0	0	0	0	0	0	0	0	0	0	0	0	0	0	0	0	0	0	0	136	0	77	0	0	0	0	0	0	0	0	0	0	102	0	0	0	0	0	136	0	0	0	0	0	0	0	0	0
1159	7d937691df90bd7d3b1837e402af972e	0	0	0	0	0	0	0	0	0	0	0	0	0	0	0	0	0	0	0	0	0	0	0	0	0	0	0	0	0	0	147	0	0	0	0	0	0	0	0	219	0	0	0	0	0	0	0	0
1160	fbc52fb094ba95cd4ca6643c3d802e2d	0	0	0	0	0	0	0	0	0	0	0	222	0	0	0	0	0	0	0	0	0	0	0	0	0	0	0	0	0	0	0	0	0	0	0	0	0	0	0	0	0	0	192	0	0	0	0	0
1161	bfdfcea8d2e0d722937f30a02cae7f5d	0	0	0	0	0	0	0	0	0	0	141	0	0	0	0	0	0	0	0	55	0	0	0	0	0	0	0	0	0	0	0	0	0	0	0	0	0	0	173	0	0	0	0	0	0	0	0	0
1162	98c6974e152c19fe1927f0809bcb2db6	0	0	0	0	0	0	0	0	0	0	0	0	0	0	0	0	0	0	0	0	0	0	0	0	0	0	0	0	0	0	0	0	0	0	0	0	0	0	0	0	0	0	0	0	0	0	0	0
1163	23d60d7f04758a80d6bbe51a21705db0	0	0	0	81	0	0	0	92	0	0	0	0	0	0	0	0	0	0	0	0	0	0	0	0	0	0	0	0	0	0	0	0	0	0	0	0	0	0	0	0	0	0	0	0	0	219	0	0
1164	1843de29ea9f9605c8ce8b3c6ec8e0b3	0	0	0	0	0	0	0	58	0	0	0	0	0	0	0	18	0	0	0	144	0	0	0	0	0	0	0	0	0	0	0	19	0	0	0	40	0	0	82	0	0	28	0	0	26	0	0	0
1165	328c790349c996e6b189ddcf66ee0526	0	0	0	0	0	0	0	0	0	0	0	0	0	45	0	0	0	0	0	0	0	0	0	0	0	0	0	0	0	0	0	0	0	0	0	0	0	0	117	0	0	77	0	0	0	0	0	0
1166	3880b7b4007db651c16650a9b04a4aef	0	0	0	102	86	0	0	0	0	71	0	0	0	0	0	0	0	0	0	0	0	0	0	0	0	0	0	0	0	0	0	0	0	49	0	0	0	0	0	0	0	54	0	0	0	0	0	0
1167	0d4325944b410f0b979bc07862426358	0	0	0	0	0	0	0	0	0	0	0	0	0	0	0	0	0	0	0	0	0	0	45	0	0	0	0	0	0	0	0	0	0	0	0	236	0	0	0	0	0	0	0	0	0	0	0	0
1168	21590246fe0b7eb4fc01ad9c6507657b	0	0	0	89	0	0	0	0	0	0	59	0	0	0	0	0	0	0	0	0	0	0	0	0	0	0	0	0	0	0	0	0	0	0	0	39	0	0	55	0	0	74	0	0	0	0	0	106
1169	ff14411369e25995fac70c9b2a710e66	0	0	0	0	0	0	0	0	0	0	0	0	0	0	0	0	0	0	0	0	86	0	0	0	0	0	0	0	0	0	0	0	0	0	0	0	0	0	0	0	0	0	0	0	0	0	0	0
1170	f25da8ef8271a068a5bcc4054c29be86	42	0	0	0	0	0	0	0	0	58	0	0	0	0	0	0	0	0	0	0	0	22	0	0	0	0	0	0	60	0	0	41	0	0	0	0	65	0	0	0	0	0	0	0	0	0	0	0
1171	b9e5a4411999e1119992c00b7a3c0ec5	0	0	0	0	0	0	0	0	0	88	0	170	0	0	0	0	0	0	0	0	0	0	0	0	0	0	0	0	0	0	104	0	0	0	0	0	0	0	0	0	0	0	0	0	0	0	0	0
1172	6c9e075a749a9c52d49eac712b159793	0	0	0	0	0	0	0	54	0	0	0	0	87	0	0	0	0	0	0	0	0	0	0	0	0	0	0	0	0	0	0	0	0	0	0	0	0	0	0	0	0	0	0	0	144	0	0	0
1173	b406fc7f3b0d3bf5878cefb602ff5692	0	0	0	279	0	0	0	0	0	0	0	0	0	0	0	0	0	0	0	0	0	0	0	0	0	0	0	0	0	0	0	0	0	226	0	0	0	0	0	0	0	0	0	0	0	0	0	0
1174	bd763170585e4aa6dc86a01fa58a32e8	0	0	0	0	0	65	0	0	0	200	0	0	0	0	0	0	0	0	0	0	0	0	0	0	0	0	0	0	0	0	0	0	0	0	0	0	0	0	0	0	0	0	0	0	0	0	0	0
1175	b7440890e14afa372f9f08dfc8b0a9a5	0	0	0	0	73	0	0	0	0	0	0	79	0	0	0	0	0	0	0	67	0	0	0	0	0	0	0	0	0	0	0	0	0	109	0	0	0	0	0	0	0	0	0	0	0	0	0	67
1176	d22302827330d4c2a89d86f4cb712055	61	0	0	0	0	0	0	0	0	0	21	0	0	0	84	0	0	0	0	58	0	0	0	0	0	0	0	0	34	0	68	0	0	0	0	0	0	0	0	0	0	0	0	0	0	0	0	0
1177	9de7b92056f4bf3dd30a9da53bc71adc	0	0	0	0	0	0	0	0	0	0	0	0	0	0	0	0	0	0	0	0	0	0	0	0	0	0	0	0	0	0	0	0	0	0	0	0	0	0	0	0	0	0	0	0	0	0	0	0
1178	8974968be59d9f7887c35df423ce9216	0	0	0	0	0	0	0	0	0	0	0	0	0	0	0	0	0	0	0	101	0	0	0	31	0	0	0	164	0	0	0	0	0	0	0	0	0	0	0	0	0	0	0	0	0	109	0	0
1179	bc935bdfdd9ac565d5a2f922141282bb	0	0	0	0	0	0	16	0	0	0	0	0	0	0	0	0	0	0	0	0	0	0	0	0	0	0	0	0	0	0	0	0	0	0	0	0	0	0	0	34	0	176	0	0	214	0	0	0
1180	5eef2cfcbfaa8ce542439b053021bde4	0	0	0	0	0	60	0	48	0	0	0	0	0	0	0	0	0	0	0	0	0	0	0	0	0	0	0	0	0	0	0	0	0	93	0	0	0	0	0	0	0	0	0	0	0	0	0	64
1181	6432a66be37a5b8913b4c40b79a1a174	0	0	0	0	0	0	0	53	0	0	39	0	0	0	0	0	0	0	0	0	18	0	0	0	0	0	0	0	0	0	0	0	0	0	0	0	0	0	0	0	0	0	87	0	0	123	0	0
1182	0ebc7eb23d54e4f39e815160999105cd	0	0	0	0	0	0	0	0	0	0	0	0	0	0	0	0	0	0	0	0	0	220	0	0	0	0	0	0	0	0	0	0	0	0	0	0	0	0	0	0	139	0	0	0	0	0	0	0
1183	9bf17778c537602dec4ee262a56d6968	0	0	0	0	0	0	0	0	0	0	0	0	0	0	0	0	0	0	0	0	0	0	0	0	0	0	0	0	0	0	0	0	0	0	0	0	0	0	0	0	0	0	0	145	0	0	0	0
1184	72f658ea9c2da538e90e7a833fbf5382	0	0	0	0	0	0	0	0	0	0	0	0	0	0	0	0	0	0	0	0	0	0	0	0	0	0	0	0	0	0	0	0	0	253	0	0	0	235	0	0	0	0	0	0	0	0	0	0
1185	3fc641c80f3851174016ef9a43176f49	0	0	0	0	137	0	0	0	0	0	216	0	0	0	0	0	0	0	0	0	0	0	0	0	0	0	0	0	0	0	0	0	0	0	0	0	0	0	0	0	0	0	0	0	0	0	0	0
1186	12b8d0d02e3de071fa07cd77aef461e1	0	0	0	0	0	0	0	73	0	0	0	0	73	0	0	0	0	0	0	0	0	0	0	0	0	0	0	0	0	0	0	0	0	0	0	0	0	0	0	0	0	82	0	0	114	0	0	0
1187	3cb693a7c0e89f3b19bba365b202a8c2	113	0	0	0	0	0	0	0	0	0	0	0	0	0	118	0	0	0	0	0	0	0	0	0	0	0	0	118	0	0	0	0	0	0	0	0	0	0	0	0	0	0	0	0	0	0	0	0
1188	6733a03172654a5c294add055b015359	0	0	0	0	0	0	0	0	0	0	0	0	39	0	0	0	0	0	0	0	0	0	0	0	0	0	0	0	0	0	0	0	0	99	0	0	0	0	0	0	0	0	204	0	0	77	0	0
1189	51fc9ef17cd673f73ea436f9fb697aa7	0	0	0	0	0	0	0	0	0	0	0	0	0	0	0	0	0	0	0	0	0	0	0	0	0	0	0	41	0	0	71	0	0	0	0	100	0	102	0	0	0	0	0	0	0	0	0	0
1190	8b6db28db973e9e15c0a4b015b912da3	276	0	0	0	0	0	0	0	0	0	0	0	0	0	0	0	0	0	0	0	0	0	0	0	0	0	0	0	0	0	0	0	0	0	0	0	0	0	0	0	0	0	0	0	0	0	0	60
1191	f6e6c4d0fa984d856808eb35b0a3cc78	0	0	0	0	0	0	0	0	0	0	0	212	0	0	0	0	0	0	0	0	0	0	0	0	0	0	0	78	0	0	0	0	0	64	0	0	0	0	0	0	0	0	0	0	0	0	0	0
1192	991e40d4a86ef4b53a2f320c8362a899	0	0	0	59	0	0	0	0	0	0	0	0	0	0	0	0	0	0	0	0	0	0	0	0	0	0	0	0	0	0	0	0	0	0	0	0	0	92	0	0	0	36	30	0	0	0	0	0
1193	77b23d762bfb84315dca2971a30b01be	98	0	0	0	0	0	0	0	0	0	0	0	0	0	0	0	0	0	0	0	0	0	0	0	0	43	0	0	0	0	0	0	0	0	128	0	122	0	0	0	0	0	0	0	0	0	0	0
1194	9a6d1cf6a834c6ea17c2b2cb270229a3	0	0	0	0	0	0	0	0	0	0	0	0	0	0	0	0	0	0	0	0	0	0	0	0	0	0	0	0	0	0	0	0	0	0	0	0	0	0	0	0	0	0	0	143	0	0	0	0
1195	d2f9e13f8f08813cc99d6cf27f3c3fa1	0	0	0	0	0	0	0	0	0	0	0	0	0	0	0	0	0	0	0	0	0	0	0	0	0	0	0	0	0	0	0	0	0	0	0	0	0	0	0	0	0	0	0	0	0	0	0	0
1196	92d2b5334504e32f8be07aef8c40c281	0	89	0	0	0	0	0	0	0	0	0	217	0	0	0	0	0	0	0	0	0	0	0	0	0	0	0	0	0	0	0	0	0	0	0	0	0	0	0	0	0	0	0	0	0	0	0	0
1197	f1e1712061533ca14154be8dcb1f36f9	0	0	0	0	0	0	0	0	0	0	0	0	0	0	0	0	0	0	0	0	0	0	0	0	0	0	0	0	0	0	0	82	0	0	0	95	0	0	149	0	92	0	0	0	0	0	0	0
1198	ebaab5588f6b61233bdabf02d1f66f16	0	0	0	0	0	0	0	0	0	0	0	0	0	0	0	0	0	0	0	0	0	0	246	0	0	0	0	0	0	0	0	0	0	0	0	0	0	0	0	0	0	0	0	0	0	0	0	0
1199	2a6b6a9e748d1dc3f2d28ee4a2651748	0	0	0	0	0	0	0	0	0	0	0	0	0	0	0	0	0	0	0	0	0	0	0	0	0	0	0	0	0	0	0	0	0	0	0	247	0	111	97	0	0	0	0	0	0	0	0	0
1200	df88473de719601d13d295529739b924	0	0	0	0	0	0	0	0	0	0	0	0	0	0	0	31	23	0	164	0	0	138	0	0	0	0	0	0	0	0	0	0	0	0	0	0	0	0	0	0	0	0	0	0	0	0	0	0
1201	f9cf13a26feb966e6fe5f0a5e8f275fe	0	0	0	0	0	0	22	0	0	0	0	185	0	0	0	0	0	0	0	0	0	0	0	0	0	0	0	0	0	0	0	0	0	0	0	0	0	0	0	0	0	0	42	0	0	0	0	0
1202	081e5a68c1a2b99a89d3bd2715b2f878	0	0	0	0	0	0	0	0	0	0	0	0	0	0	129	0	0	0	0	0	0	0	0	0	0	0	0	0	0	0	0	0	107	0	0	0	0	0	0	0	0	0	0	34	0	0	0	0
1203	02b432fe10407119629adc96c58bda2f	0	0	69	0	0	0	0	0	0	0	0	0	0	0	0	0	0	0	0	0	0	0	0	0	0	0	0	0	0	0	0	0	0	0	0	0	0	0	0	0	0	0	0	0	0	128	0	0
1204	7a384f8da4ea385fa5daa4a98366ce1c	0	0	0	0	0	0	0	0	0	0	0	267	0	0	0	0	0	0	0	0	0	0	0	0	0	0	0	0	0	142	0	0	0	0	0	0	0	0	0	0	0	0	0	0	0	0	0	0
1205	caea6497b88f50c473bc92ba2ccae832	0	0	0	0	50	0	0	0	0	0	0	28	74	0	0	0	0	0	0	38	0	0	0	0	0	0	0	0	0	76	0	0	0	0	0	0	0	0	42	0	0	0	0	33	0	0	0	0
1206	d3f231ace2a5063bc972269090dc1dd6	0	0	0	0	0	0	0	36	0	0	128	164	0	0	0	0	0	0	0	0	0	0	0	0	0	0	0	0	0	0	0	0	0	0	0	0	0	0	0	0	0	0	0	0	0	0	0	0
1207	8dd864037734a76031d71e3cad7ba579	0	0	0	0	0	0	0	0	0	0	0	0	0	0	0	0	0	0	0	0	0	142	0	0	0	0	0	0	0	0	0	115	0	0	0	0	0	0	0	0	0	0	149	0	0	0	0	0
1208	667aa4bd03c7180fea2dbe88bcc1016c	0	0	0	0	0	0	0	0	0	0	0	0	0	0	0	0	0	0	0	0	0	0	0	0	0	0	0	0	0	0	165	0	0	0	0	0	0	0	0	0	79	139	0	0	0	0	0	0
1209	af439f549dc918492eea2a34370fcf72	0	0	0	0	0	0	73	0	0	0	0	0	0	0	0	0	0	0	0	0	0	0	0	0	0	0	0	0	0	0	0	0	0	0	87	0	0	0	0	0	0	0	0	0	0	0	0	97
1210	7c7caa69ceacb6cb3b62dc5701c0310f	0	0	0	0	0	0	0	0	0	0	0	0	0	0	0	0	0	0	0	0	0	0	0	0	0	0	0	0	0	0	0	0	0	0	0	0	0	0	0	0	0	0	0	0	0	0	115	0
1211	8a21161e5d381a761dec3f06c92dc453	0	0	0	0	23	69	0	0	0	0	0	0	72	0	0	0	0	0	0	0	0	26	0	0	0	0	0	0	0	0	0	0	0	0	0	0	0	0	0	0	0	0	0	0	0	0	0	0
1212	f0d33a742dd90d5beace1b211f2e481c	0	0	0	0	0	0	0	0	34	0	0	0	0	0	162	0	0	0	0	0	0	0	0	0	0	0	0	0	0	0	0	0	0	0	0	0	0	0	0	0	0	0	0	0	0	0	0	0
1213	fc595855965ce8fbb0d53b1e389bffd3	0	0	0	0	0	0	0	0	74	0	0	0	0	0	0	0	0	0	0	0	0	0	0	0	0	0	0	0	0	0	0	0	0	0	0	0	0	0	0	0	0	0	0	0	0	0	0	0
1214	fdaaec0444f7c93bf13032361e723a9a	0	0	0	0	0	0	0	0	0	0	0	0	0	0	0	0	0	0	0	0	0	0	0	0	0	0	0	0	21	54	0	0	0	0	0	0	34	89	0	0	0	0	0	0	0	0	0	0
1215	9b3ab44e13ee54971265b81cc8c1b5fd	0	0	0	0	0	0	0	0	0	0	0	0	0	0	0	0	0	0	0	0	0	0	0	0	0	0	0	0	0	0	0	0	0	0	0	0	0	0	0	0	0	0	0	0	0	0	0	0
1216	dce3b8c2b676b5cbd7892c4acd8a916c	0	0	0	0	0	0	0	0	0	0	0	0	0	0	0	0	0	0	0	0	0	0	0	0	0	0	0	0	0	0	0	0	0	0	0	0	0	0	0	0	0	0	0	0	0	0	0	0
1217	fb16f69de99a313ea8a1db31c1ae5cf3	0	0	0	0	0	0	0	0	0	0	0	0	0	0	0	0	0	0	0	0	0	0	0	0	0	0	0	0	0	0	0	0	0	0	0	0	0	0	0	0	0	0	0	0	0	0	0	0
1218	868f52537d4a45169a9dc4781a1762f3	0	0	0	0	0	0	0	55	0	0	0	115	0	0	0	0	0	0	0	80	0	0	0	0	0	0	0	0	0	0	0	0	0	0	0	0	0	0	0	0	0	0	0	0	0	0	28	0
1219	71dbd95243a85810638eed874004cd3a	0	0	0	0	0	0	0	0	0	0	0	0	0	0	0	0	0	0	0	0	0	0	0	0	0	0	0	0	0	0	0	0	0	0	0	0	0	0	0	0	0	0	0	0	0	323	0	44
1220	3726f274d4f1fbe6a2636a37de2ecfd0	0	0	0	0	0	0	0	0	0	0	0	0	0	0	0	0	0	0	0	0	0	0	0	259	0	0	0	0	0	0	0	0	0	0	0	0	0	0	0	0	0	0	0	0	0	0	0	0
1221	2dd3625479e70bffdf65d18fcc133ae8	0	0	0	0	0	0	0	0	0	58	0	0	0	0	0	0	0	0	0	0	0	0	0	0	0	0	0	0	0	0	22	0	0	0	0	0	193	0	0	0	0	0	0	0	0	0	0	0
1222	f1dc1901cf2d5c5d7c48df872ecd0183	0	0	0	0	0	0	0	0	0	0	0	0	0	0	0	0	0	0	0	0	0	0	0	117	0	98	0	55	0	0	0	0	0	0	0	0	35	0	0	0	0	0	0	0	0	0	0	0
1223	60bacd2744eeaa0729d8af6f8771d483	0	89	0	0	0	0	0	0	0	0	0	0	0	0	0	0	0	0	0	0	0	0	0	0	0	0	0	0	0	0	0	0	0	39	0	0	106	0	0	0	0	0	0	0	0	0	0	0
1224	b9ec7bdfd3850cd4ebd56398891b03fb	0	0	0	0	0	0	0	0	0	0	0	0	0	0	106	0	0	0	0	0	0	0	0	0	0	0	0	0	0	0	0	0	0	0	0	0	0	0	0	0	0	106	0	0	84	0	0	0
1225	8d53311d898fe0caa67c22e7b7663208	86	0	0	0	0	0	0	0	0	0	0	0	0	0	0	0	0	0	0	0	0	0	0	0	0	0	0	0	0	0	0	0	0	0	0	0	0	0	0	0	0	0	0	0	0	0	0	0
1226	64de3b70f16ee5b5c638cc14d8730e34	0	0	0	0	0	0	0	72	0	0	0	0	0	0	65	0	0	0	0	0	0	0	0	0	0	0	0	0	0	0	0	0	0	0	60	0	0	0	137	0	0	0	0	0	0	0	0	0
1227	7c7b313feddb0f756e1ccbdb0b713c72	0	0	0	0	0	0	0	197	0	0	0	0	0	0	64	0	0	0	0	0	0	70	0	0	0	0	0	0	0	0	0	0	0	0	0	0	0	0	0	0	0	0	0	0	0	0	0	0
1228	494c684f010fcc018ae68e58554ca2d0	0	0	0	0	0	0	0	0	0	0	0	0	0	0	0	36	0	0	0	0	0	0	0	0	0	0	0	0	0	0	0	0	0	67	0	0	92	0	280	0	0	0	0	0	0	0	0	0
1229	ceb6d4a5af949ca9416e3033c2a964fe	0	0	0	0	0	0	0	0	0	0	0	0	0	0	0	0	0	0	0	0	0	0	0	0	0	0	0	0	0	0	0	0	0	0	0	0	0	0	0	0	0	0	0	0	0	0	0	0
1230	e02e06c40c2a4adc8bd425dbd6818f36	0	0	0	0	0	0	0	0	0	0	0	0	0	0	0	0	0	0	0	0	0	0	0	0	0	0	0	0	0	313	0	0	0	0	0	0	0	0	0	0	0	0	0	0	0	0	0	0
1231	d532ac3351116cb4bbf39c10a0c230da	0	0	0	0	0	0	0	0	0	0	0	0	0	0	0	0	0	0	0	0	0	0	0	0	0	0	0	0	0	0	0	0	0	0	0	0	0	0	0	0	0	0	0	0	0	0	0	0
1232	6bdbb46aa3d31ae118417b90af1dc6f5	0	0	0	65	0	0	0	0	0	0	0	0	0	0	0	0	0	0	0	0	0	0	0	0	0	0	0	0	0	0	0	0	0	0	0	0	0	0	0	0	0	0	0	0	0	0	0	0
1233	82a73553a7ea1ae17e98833eae744ae3	0	0	0	0	0	0	0	0	0	0	0	0	0	0	0	0	0	0	0	0	0	0	0	0	0	0	0	0	80	0	0	0	0	0	0	0	0	0	0	0	0	0	0	0	0	0	0	48
1234	7e37dd3dccf3768e00a972887e0ec124	0	0	0	0	0	0	0	0	0	0	0	0	0	0	0	0	0	0	0	0	0	0	0	0	0	0	0	0	0	0	0	0	0	0	0	0	0	0	0	0	0	0	0	0	0	0	0	0
1235	844837535ba644816435c01fd62afac4	0	0	0	0	0	218	0	0	0	0	0	0	0	0	0	0	0	0	0	0	0	0	0	0	0	0	0	0	0	0	0	0	0	0	0	0	0	0	0	0	0	0	0	0	0	0	0	0
1236	6d5d9a51af401b19a327329407c6acb2	0	0	0	0	0	0	0	0	0	0	0	0	46	100	0	0	0	0	0	0	0	117	0	0	0	0	0	0	0	0	0	0	0	0	0	0	0	0	0	0	0	0	0	0	0	0	0	0
1237	4a6d11d20fbc3cdccf9a67c0fc83e464	0	0	0	0	0	0	0	0	0	0	0	0	0	0	0	0	0	0	0	0	0	0	0	0	0	0	0	0	0	0	43	0	0	0	0	0	0	0	0	0	187	96	0	0	0	0	0	0
1238	8c11691919802c43ea2bad2cbf0ad0c7	0	0	0	0	0	0	0	0	0	0	0	0	0	0	0	0	0	0	0	0	74	0	0	0	0	0	0	0	0	0	37	0	0	0	0	0	0	0	0	0	0	0	0	0	0	0	0	0
1239	6d4ed719c96c520698175faff9364dda	0	0	0	0	0	0	0	0	0	0	0	0	0	0	0	0	0	0	0	0	0	103	0	0	0	139	0	0	0	0	0	102	0	0	0	0	0	0	0	0	0	0	0	0	0	0	0	0
1240	93a82a52cc0a3ca1937730a54fc1ec1c	0	0	0	0	0	0	0	0	0	0	0	0	0	0	0	0	0	0	0	191	0	0	0	0	0	0	0	0	0	0	0	0	0	0	0	0	0	0	88	0	0	0	0	0	0	0	0	0
1241	0ce16372968207799a31b95e11ce04fc	0	0	0	0	0	0	0	0	0	0	0	78	0	0	0	0	0	74	0	0	0	0	0	0	0	0	0	0	0	0	0	0	0	0	0	0	0	0	0	0	0	0	0	0	0	0	0	0
1242	3284b68aef25eb42d9430feca89e5280	0	0	0	0	0	0	0	150	0	0	0	97	0	0	0	0	0	0	0	0	0	0	0	0	0	0	0	0	0	0	0	0	0	0	0	0	0	0	0	0	0	0	0	0	0	0	0	0
1243	99513631992ca550388d8dbf15e7737f	0	0	0	0	0	0	0	58	0	0	0	0	83	0	0	0	0	0	0	0	0	0	0	0	0	141	0	0	0	0	0	0	0	0	0	0	0	0	0	0	0	0	0	0	0	0	0	0
1244	fef5ac8027466f991ec6708c782ccaa9	0	119	0	0	0	0	0	0	0	0	0	0	0	0	0	0	0	0	0	0	0	0	0	0	0	0	0	0	0	0	0	0	0	0	0	0	0	0	0	0	0	0	137	0	0	0	0	0
1245	e8c5a7a0f1e63f4d52e4e214d3953045	0	0	0	0	0	0	0	0	0	0	0	0	0	0	0	0	0	0	0	0	0	0	0	0	0	0	0	0	0	0	0	0	0	0	0	0	0	0	0	0	0	0	97	0	0	0	0	0
1246	af1b1b204701e45498e521e5fc09fc44	0	0	0	0	0	0	0	0	0	0	0	0	0	0	0	0	0	0	0	0	0	0	0	0	0	279	0	0	0	0	0	0	0	0	0	0	0	0	0	0	0	0	0	0	0	0	0	0
1247	8850f0c288edd5d90173af9240dca706	0	0	0	0	0	0	0	0	51	0	0	0	0	0	0	0	0	0	0	0	0	0	0	0	0	0	0	0	0	0	0	0	0	144	0	0	0	0	0	0	0	0	0	0	0	0	0	0
1248	578204d4a63b84bac24932dfcc762824	0	0	0	0	0	0	0	0	0	0	0	0	0	0	0	0	0	0	0	0	0	0	0	0	0	0	0	0	0	0	0	0	0	0	392	0	0	0	0	0	0	0	0	0	0	0	0	0
1249	c199c77997c2edbdbcf62fff2eac1ff8	0	0	0	0	0	0	0	0	0	0	0	0	0	0	0	0	0	0	0	0	0	0	0	0	0	0	0	0	0	0	0	0	0	0	0	0	0	0	0	0	0	0	0	138	0	0	0	0
1250	ec681064bae804e4892cd115ede7be56	0	0	0	40	0	0	0	0	0	0	0	0	0	0	0	0	0	145	0	0	0	0	0	54	0	0	0	0	0	0	0	0	0	156	0	0	0	0	0	0	0	0	0	0	0	0	0	0
1251	366dc993df836bf58cf955c3e4da5591	0	0	0	0	0	0	0	0	0	0	0	0	0	0	0	0	85	0	197	0	0	0	0	0	0	0	0	0	0	0	0	0	0	0	0	0	0	0	0	0	0	0	0	0	0	0	0	0
1252	369db0550e90b1c7bfa5c1fc666169fb	0	0	0	0	0	0	0	0	0	0	0	0	0	0	0	0	0	0	0	0	0	0	0	0	0	0	0	0	0	0	0	0	0	0	0	0	0	0	0	0	0	0	0	0	0	0	0	0
1253	3288e578e718af3e384daaded1326d17	20	0	0	0	0	0	0	0	0	0	0	0	0	73	0	0	0	0	0	0	0	0	0	0	0	0	0	0	0	0	0	0	0	0	0	0	0	0	0	0	0	0	0	0	0	0	0	0
1254	27f4bdf2a648dc0bfd3ada593db3fb3c	0	0	0	0	0	0	0	0	0	0	0	0	0	0	0	0	228	0	0	0	0	0	0	0	0	0	0	0	0	0	0	0	0	0	0	0	0	0	0	0	0	0	0	0	0	0	0	0
1255	3d0573e244b7452a1e9acfce09ef9c07	0	0	0	0	0	0	0	0	0	0	0	0	0	0	0	0	0	0	0	0	0	73	0	0	0	227	0	0	0	0	0	0	0	0	0	0	0	0	0	0	0	0	0	0	0	0	0	0
1256	dffd6c0c9348bb7766fcec0541fee233	0	0	0	0	0	0	0	0	0	0	0	0	0	0	0	0	0	0	0	0	0	0	0	0	0	0	0	0	0	0	0	0	0	0	0	0	0	66	115	0	0	0	0	0	0	0	0	0
1257	607277cd9ad6fcb9bbf79faa30c321b1	0	184	0	0	0	0	0	0	0	0	0	0	0	0	0	0	0	0	0	0	0	0	0	0	0	0	0	0	0	0	0	0	0	0	0	0	0	0	0	0	0	0	0	0	0	0	0	0
1258	ee871266d45a5914d26efe440810f5d2	0	0	0	0	0	0	0	0	0	0	0	0	0	0	0	0	0	0	0	0	0	0	0	0	0	0	0	0	0	0	0	0	0	0	0	0	0	0	0	178	48	109	0	0	0	0	0	0
1259	4a52203f195588002baadd7708874d82	0	0	0	0	105	0	0	0	0	0	0	0	65	0	0	0	0	0	0	0	0	0	0	0	0	0	0	0	0	0	0	0	0	0	0	0	0	0	0	0	0	0	0	0	108	0	0	0
1260	21cc871c918a28cd353046ae6f032368	0	0	85	0	0	0	0	0	0	0	0	0	0	0	0	0	0	0	0	0	0	0	0	0	0	0	0	0	0	62	0	0	0	0	0	0	0	0	0	0	0	0	0	0	0	0	0	0
1261	991b5b7cd035c51f41a72ef07bf37f47	0	0	0	0	0	0	0	0	0	0	0	0	0	0	0	0	0	0	0	0	0	0	0	0	0	0	0	0	0	0	0	42	0	0	0	153	0	0	0	0	0	0	0	0	0	0	0	0
1262	32c9ad76970713550ffd3d203577959b	0	0	0	0	130	0	0	0	0	0	139	0	0	0	0	0	0	0	0	0	0	0	0	0	0	0	0	0	0	0	0	0	39	0	0	0	0	0	0	0	0	15	0	0	0	0	0	0
1263	f994db643b17a1c5da8e45648cc151e1	0	0	0	0	0	0	0	0	0	0	0	0	0	0	0	0	0	0	0	0	0	0	0	0	0	0	0	0	0	0	0	23	0	0	0	0	0	0	0	0	0	0	0	0	0	0	0	0
1264	22c0fb2871113553f0bfa4601dfa6450	0	0	0	0	0	0	0	0	0	0	0	0	0	0	0	0	0	0	0	0	0	0	0	0	0	0	0	0	0	0	0	0	0	0	0	0	0	0	0	0	0	0	0	0	0	0	0	319
1265	ad9fc2771ae40e77289d3c9d873d2b58	0	0	0	0	0	0	0	0	0	0	0	0	0	0	0	0	0	0	0	0	0	0	235	0	0	0	0	0	0	0	0	0	0	0	0	0	0	0	0	0	0	0	0	0	0	0	0	0
1266	bd68ec5dddd35fafe661b484f01cd350	0	0	0	0	0	0	0	0	0	0	0	0	0	0	0	0	0	0	0	0	0	0	0	0	0	0	0	0	0	0	0	0	0	0	0	0	0	0	0	0	0	0	0	0	0	0	0	0
1267	e7a853d9c3756e00ad6925fdad8c1482	0	0	0	0	0	0	0	0	0	0	0	0	0	0	0	0	0	0	0	0	0	0	0	0	0	0	0	0	0	0	0	0	0	0	0	0	0	0	0	0	0	0	0	0	0	0	0	0
1268	bb276a2c1194eb30e6e933cd171e9bb2	0	0	0	0	0	0	42	0	0	0	0	0	0	0	0	0	0	51	0	0	0	0	0	0	0	0	0	0	0	0	0	0	0	0	0	0	0	0	0	0	76	0	0	0	0	0	0	0
1269	157f1b33291b7429023f06ea58baf2ab	0	0	0	0	0	0	0	312	0	0	0	0	0	0	0	0	0	0	0	0	0	0	0	0	0	0	0	0	0	0	0	0	0	0	0	0	0	0	0	0	0	0	0	0	0	0	0	0
1270	91f8d18fba5ac14c8b185dea9b24001d	0	0	0	0	0	0	0	0	0	0	0	0	0	0	0	0	0	0	0	0	0	0	0	0	0	0	0	59	0	0	0	0	0	129	33	0	0	0	0	0	66	0	0	0	78	0	0	0
1271	8cf2032ae013f2a620e0d125c7ab732e	0	0	0	0	0	0	0	0	0	0	0	0	0	0	0	0	0	0	0	0	0	0	0	0	0	0	0	0	0	0	0	0	0	0	0	0	0	0	0	0	0	0	0	0	0	0	0	0
1272	5b3fabc2da0a7aaf47e25717a5b441e5	0	0	0	0	0	0	0	0	0	0	0	0	122	0	0	0	0	0	0	0	0	0	0	0	0	0	0	0	0	144	0	97	0	0	0	0	0	0	0	0	0	0	0	0	0	0	0	0
1273	b3d26ff280081cff8c4e525cfebd21b3	0	0	0	0	0	0	0	0	0	0	0	0	0	0	0	0	0	0	0	0	0	113	0	178	0	0	0	0	0	0	0	0	0	0	0	0	0	0	0	0	0	0	0	0	0	0	0	0
1274	eaf2c1b5bca81e2deb59a2899edbff4e	0	0	0	0	0	0	0	156	0	0	0	0	0	0	0	0	0	0	0	0	0	0	0	0	0	0	0	0	0	0	0	0	0	0	0	0	0	0	0	0	0	0	0	0	130	0	0	0
1275	fd787b65fe14ce0a10bc5093e067ff3f	0	5	0	0	0	154	0	0	0	0	0	0	0	0	0	0	0	0	0	0	0	0	0	0	0	0	0	0	0	0	0	0	0	0	0	0	0	0	0	0	0	0	0	0	27	0	0	0
1276	fdb23b0691ec1b1809650971cf7e6126	0	0	0	0	0	0	0	0	0	0	0	0	0	0	0	0	0	0	0	0	0	0	117	34	0	99	0	0	0	0	0	0	0	0	0	0	0	0	0	0	0	0	0	0	0	0	0	0
1277	fe4218c43e890139978c060b0193bd14	0	0	0	0	0	0	0	0	0	91	0	0	144	0	0	0	0	0	0	0	0	0	0	0	0	0	0	0	0	0	0	0	78	0	0	0	0	0	0	0	0	0	0	0	0	0	0	0
1278	631a8c5c3861d43eca66522b1536a6c5	0	0	0	0	0	0	0	0	0	0	0	161	132	0	0	0	0	0	0	0	0	0	0	0	0	0	0	0	0	0	0	0	0	0	0	0	0	0	0	0	0	0	0	0	0	0	0	0
1279	50dad0241026a877fcdae11b8cb9fc8d	0	0	0	0	0	0	0	0	0	0	0	0	0	0	0	0	0	0	0	0	0	0	0	0	0	0	0	0	0	0	0	0	0	0	0	0	0	0	0	0	0	142	0	0	62	0	0	169
1280	d9e7eb7f0098300481f8c47ff29ebfe1	0	0	0	135	118	0	0	0	0	0	0	0	0	0	0	0	0	0	0	0	0	0	0	0	0	0	0	0	0	0	0	0	0	119	0	0	0	0	0	0	0	0	0	0	0	0	0	0
1281	d5789a79630665a993b5b145ddf6643d	0	0	99	0	0	0	0	0	0	0	0	0	0	0	0	0	0	0	0	0	0	0	0	0	0	0	0	0	0	0	0	0	0	0	0	0	0	0	0	0	0	0	0	0	0	0	0	0
1282	94f90879aff09cf9da11d629c1a52400	0	0	0	0	0	0	0	0	0	0	0	0	0	0	0	43	0	302	0	0	0	36	0	0	0	0	0	0	0	0	0	0	0	0	0	0	0	0	0	0	0	0	0	0	0	0	0	0
1283	20dbed392ca58a6c04cbba3cf6f480d0	0	0	0	0	0	274	0	0	0	0	0	0	0	0	0	0	0	0	0	0	0	0	0	0	0	0	0	0	0	0	0	0	0	0	0	0	0	0	0	0	0	0	0	0	0	0	0	0
1284	af061c7dedd2a1cceaef16d0d7b2f4b6	0	0	0	0	0	0	141	0	0	0	0	0	0	0	0	0	0	0	0	0	0	0	0	0	0	0	0	0	0	0	0	0	0	0	0	0	0	0	0	0	0	0	0	0	0	0	0	0
1285	514db13998b82610dd41efad6cc75a07	0	0	0	0	0	0	0	0	0	0	0	108	0	0	0	0	0	0	0	0	0	0	0	0	0	0	0	0	0	0	32	0	0	0	0	0	0	0	0	0	0	0	0	0	0	0	0	137
1286	36ef23415965695dc1ec8c4303a3d08c	0	0	0	0	0	0	0	0	0	0	0	0	0	0	0	0	0	0	0	0	0	0	0	0	0	0	0	0	0	249	0	0	0	0	0	0	0	0	0	0	0	0	0	0	0	131	0	0
1287	4319e1dc2a564b92a10f1e114b502dce	0	0	0	0	0	0	0	0	0	0	0	0	0	116	0	0	0	0	0	0	0	0	0	0	0	0	0	0	0	0	0	0	0	0	0	109	0	0	0	0	0	0	0	0	0	0	0	0
1288	8076622ca29f1f62ba2da2cc7740d614	0	0	0	0	0	0	0	0	0	0	0	0	0	0	0	0	0	0	0	0	0	0	0	0	0	0	0	0	0	0	0	0	0	0	0	0	0	0	0	0	0	0	0	0	115	240	0	0
1289	11591ce408b1fa6b6519b7ef70c4dcde	0	0	0	0	0	0	60	0	0	0	0	120	0	0	0	0	0	0	0	0	0	0	0	0	0	0	0	0	0	0	0	0	0	0	0	0	0	0	0	0	0	0	0	0	0	0	0	0
1290	4f611c0ef00e597d49989b8fea99ed3d	0	0	0	0	0	0	0	0	0	0	0	0	0	0	0	0	0	0	0	0	0	0	0	0	0	0	0	0	0	0	0	0	0	0	0	0	0	0	0	0	0	0	0	0	0	0	0	0
1291	96183e17a0e226933cdcb1213b9428fa	0	0	0	211	0	0	0	0	0	0	0	203	0	0	0	0	0	0	0	0	0	0	0	0	0	0	0	0	0	0	0	0	0	0	0	0	0	0	0	0	0	0	0	0	0	0	0	0
1292	b7e23fbb8168cd3740670d77f7f0777f	0	0	0	0	0	0	0	0	70	0	0	0	0	0	0	0	0	0	0	0	0	0	0	0	0	0	0	0	0	0	0	0	0	0	0	0	0	0	0	0	0	0	0	0	0	0	0	0
1293	60eaa13f5ec5721cbd7a66cee4a789b3	0	0	0	0	0	0	0	0	0	0	0	0	0	0	0	0	0	0	0	0	0	0	0	0	0	0	0	0	145	0	0	0	0	0	0	0	0	0	0	0	0	0	0	0	0	0	0	0
1294	dcbd09d43bae4598b84a8bfe3ee2713a	0	0	0	0	0	0	0	0	0	0	0	0	0	0	0	0	0	0	304	0	0	0	0	0	0	0	0	0	0	0	0	0	0	0	0	0	0	0	0	0	0	0	0	0	0	0	0	0
1295	34114af58524353cb95748ab6417e1e2	0	0	0	0	0	0	0	0	0	0	0	0	0	0	0	0	0	0	0	0	0	0	0	0	0	0	0	0	0	0	0	0	0	0	0	0	0	0	0	0	0	0	0	0	0	0	0	0
1296	f3539695810f0586dbee13fd7d74cbfd	0	0	0	0	0	0	0	0	0	0	0	0	0	0	0	0	0	0	0	0	0	0	0	0	0	0	0	0	0	0	0	0	0	0	0	0	0	0	47	0	0	0	0	0	0	0	0	0
1297	4c4dce08517e3e2dd83f494d0dc0e13a	0	0	0	0	0	0	87	0	0	0	0	0	0	0	0	0	0	0	0	0	0	0	0	0	0	0	0	0	0	0	0	0	0	0	0	0	0	0	0	0	0	0	0	0	0	0	0	117
1298	44697d03a8675d6a5021884295f73469	0	0	0	0	0	0	0	0	0	0	0	0	0	0	0	0	0	0	0	0	0	0	0	0	0	0	0	0	0	0	0	0	0	0	0	0	0	0	0	0	0	0	0	0	0	0	0	0
1299	ad383b375a7941bc49a16be1fb55cdba	0	0	0	0	0	0	0	0	0	0	0	0	0	0	0	0	0	0	0	0	0	0	107	0	0	136	0	10	0	0	0	0	0	0	0	0	0	0	0	0	0	0	0	0	0	0	0	0
1300	bec36364adbdc94ad17f0c51087fbeab	0	0	0	0	0	0	0	0	0	0	0	0	0	0	259	0	0	0	0	0	0	0	0	0	0	0	0	0	0	0	0	0	0	0	0	0	0	0	0	0	0	32	0	0	0	0	0	0
1301	b28721729c9d357044a7d5a67bd26ddc	0	0	0	0	0	44	0	0	0	0	0	0	0	0	0	0	0	0	0	53	0	0	0	0	0	0	0	0	0	0	0	0	0	0	0	0	59	0	0	0	0	0	0	0	0	0	0	0
1302	6fafb236f691d5b22b25d87352c73746	0	0	0	0	0	0	0	0	0	0	0	0	0	0	0	0	0	0	0	0	0	0	0	0	0	0	0	0	0	0	0	142	0	0	0	0	0	0	0	0	0	132	0	0	0	0	0	98
1303	f8a104afe0b5e466e253cf80cb3850e2	0	0	0	0	0	0	0	59	0	0	0	198	0	0	0	0	0	0	0	0	0	0	0	0	0	0	0	0	0	54	0	0	0	0	0	0	0	0	0	43	0	0	0	0	0	0	0	0
1304	205739ac1bd54acf6f71e5706843658a	0	0	0	0	0	0	0	0	0	0	0	0	0	0	0	0	0	0	0	104	0	0	0	0	0	0	0	0	0	0	0	0	0	81	0	81	0	157	0	0	0	0	0	0	0	0	0	0
1305	bd83162376a16cca85ed533c0964cbfe	0	0	0	0	0	0	0	0	0	0	0	0	0	0	0	0	0	0	0	0	0	97	0	0	0	0	0	0	0	0	0	105	0	0	0	0	0	0	0	19	0	106	31	0	0	0	0	0
1306	78a263242d22ece24e5d8b849249a850	0	0	0	0	0	0	0	0	0	0	0	375	0	0	0	0	0	0	0	0	0	0	0	0	0	0	0	0	0	0	0	0	0	0	0	0	0	0	0	0	0	0	0	0	0	0	0	0
1307	20344be87d38307086f2ef9afc4dd15a	0	0	0	0	0	0	0	93	0	0	0	0	0	0	0	0	0	0	0	0	0	0	0	0	0	0	0	48	0	0	0	0	0	0	0	0	46	0	0	0	0	0	0	39	0	0	0	0
1308	9cde8fd06849f8979fbfc006e58824c1	0	0	27	0	0	0	0	0	0	0	0	58	0	0	0	0	0	0	0	0	0	0	0	0	0	0	0	0	0	0	0	0	0	0	0	0	0	0	0	0	0	0	0	0	49	93	0	61
1309	db442a084c70d2c8e17c789965512f23	0	0	0	0	0	0	0	0	0	0	0	0	389	0	0	0	0	0	0	0	0	0	0	0	0	0	0	0	0	0	0	0	0	0	0	0	0	0	0	0	0	0	0	0	0	0	0	0
1310	12a59b768bc716687958afab9ea95aa3	0	0	0	0	0	0	0	0	0	0	0	0	0	0	0	0	0	0	0	0	0	0	0	0	0	0	0	0	0	0	0	0	0	0	0	0	0	0	0	0	264	0	0	0	0	0	0	0
1311	89f47d66826e547a7e028ac693995519	0	0	0	0	0	0	0	0	0	0	0	374	0	0	0	0	0	0	0	0	0	0	0	0	0	0	0	0	0	0	0	0	0	0	0	0	0	0	0	0	0	0	0	0	0	0	0	0
1312	e35d00f47749f34e9f44a86987cce84c	59	0	0	0	0	0	0	0	0	0	0	0	0	0	0	0	0	0	0	45	0	0	0	0	0	0	0	0	0	0	0	0	0	26	0	0	0	0	0	0	0	0	0	0	125	134	0	0
1313	dd8ea2ca26f9a423411d27395385efc7	133	0	0	161	0	0	0	0	0	0	0	0	80	0	0	0	0	0	0	0	0	0	0	0	0	0	0	0	0	0	0	0	0	0	0	0	0	0	0	0	0	0	0	0	0	0	0	0
1314	4720145a250681473d1b0d4cc7fcef7e	0	0	0	0	0	0	0	0	0	0	0	0	0	0	130	0	0	0	0	0	0	0	0	0	0	0	0	0	0	0	0	0	0	0	0	0	0	0	0	0	0	0	0	0	0	185	0	0
1315	365534ee429410ba197538c95b56d1dc	0	0	0	0	0	0	0	0	0	0	0	0	0	71	0	0	0	0	0	0	0	0	0	0	0	0	0	0	0	0	0	0	0	0	0	0	0	0	0	164	0	0	0	0	0	0	0	0
1316	f8abcfbcbf7c2caa3f52b884691dc919	0	0	0	0	0	0	0	0	0	0	0	0	0	0	0	0	0	0	0	0	0	0	0	0	0	0	0	0	0	0	62	0	110	0	0	164	0	0	0	0	0	0	0	0	18	0	0	0
1317	4b33804a3c9f92e3162ed5353730a05a	0	0	0	0	85	0	0	0	0	0	0	0	0	0	0	0	0	0	0	108	0	31	0	0	0	0	0	0	0	0	0	0	0	0	0	0	0	0	0	0	0	0	0	0	0	0	0	0
1318	647d9d209344640d065e0dcdd72b6bd9	0	0	0	0	0	0	0	0	0	139	0	28	0	0	0	0	0	0	0	0	0	0	0	0	0	0	0	0	0	0	0	0	0	0	0	85	0	0	0	0	0	0	35	0	0	0	0	0
1319	62efa3b310c9be4a469ac5308189bedc	0	0	0	0	0	0	0	0	0	0	0	0	0	0	62	0	0	0	0	0	0	0	0	0	0	0	0	0	0	0	0	0	0	0	0	0	0	0	225	0	0	0	0	0	0	0	0	0
1320	67c6eff2b465258a4f371d55934a5ad7	0	0	0	33	41	0	0	0	0	0	0	0	0	0	0	0	0	0	0	0	0	0	0	0	0	0	0	0	0	0	0	0	0	0	0	0	0	0	26	0	0	0	101	0	0	0	0	0
1321	6e9e96a9c25778c756ecf1d4b39a0c36	0	0	0	0	0	0	0	0	0	0	0	0	0	0	0	0	0	0	0	0	0	0	0	0	0	0	0	0	0	0	0	0	0	135	263	0	0	0	0	0	0	0	0	0	0	0	0	0
1322	b8d80e34e589f2e59cfa515ae8709a1f	14	0	0	0	0	0	0	0	0	0	0	0	0	0	0	0	61	0	0	0	0	0	0	0	0	0	0	0	0	0	0	0	101	0	0	126	0	0	0	0	0	0	0	0	0	0	0	0
1323	5d2ed5a5544d3cff315bbf5607b3bd47	0	0	0	0	0	0	0	0	0	0	0	0	0	0	0	0	0	0	0	0	0	0	0	0	0	0	0	0	0	0	0	0	0	0	0	0	0	0	0	0	0	0	0	0	0	0	106	0
1324	25340c4f0c82b5264239b6914e00a314	0	0	0	0	0	0	0	0	0	0	0	0	0	0	0	0	0	0	0	0	0	0	0	0	0	233	0	0	0	0	0	0	0	0	0	0	0	0	0	0	0	0	42	0	0	0	0	0
1325	51b572171c150374f28ba906027949e2	0	0	0	122	0	0	0	216	0	0	0	0	0	0	0	0	0	0	0	0	0	0	0	0	0	0	0	0	0	0	0	0	0	0	0	0	0	0	0	0	0	0	0	0	0	0	0	0
1326	8f3e871680898c9d84ebc97556545060	0	0	0	0	0	0	0	0	0	0	86	0	0	0	0	0	0	0	0	0	0	0	0	0	0	0	0	0	0	135	0	0	0	0	0	0	0	0	0	0	0	172	0	0	0	0	0	0
1327	0e287ffd2953b184f390630cae2589b4	65	0	0	0	0	0	0	0	0	76	0	0	0	0	0	0	0	0	0	0	0	0	0	0	0	0	0	0	0	0	65	0	82	0	0	0	0	0	0	0	0	0	0	0	0	0	0	0
1328	d4ceae00fe7eeaf40cf291d72592c856	0	0	0	0	0	0	0	0	0	0	0	0	0	0	0	0	0	139	139	60	0	0	0	0	0	0	0	0	0	0	0	0	0	0	0	0	0	0	0	0	0	0	0	0	0	0	0	0
1329	c2f1e3fe0c94d7a6bddc1e9b2cc43802	0	0	0	0	0	0	0	0	0	0	0	0	0	0	0	0	0	0	0	0	0	0	0	0	0	0	0	63	0	0	0	0	0	0	0	0	0	0	0	114	0	0	0	0	0	0	0	0
1330	343f802431fd117b740661f54d91e3c8	0	0	0	0	0	0	0	0	0	0	0	0	0	0	0	0	0	0	0	0	0	0	0	0	0	0	0	0	0	0	0	0	0	0	0	0	0	0	0	0	0	0	0	130	0	0	0	0
1331	9f1f11aa93b82652a74d57536b201bb5	70	0	0	144	0	0	0	0	0	0	0	0	0	0	0	0	0	0	0	0	0	37	0	0	0	0	0	0	0	0	0	0	0	84	0	0	0	0	71	0	0	0	0	0	0	0	0	0
1332	47b5874b6db95321f4a4ca2e7c05d66b	57	0	0	0	0	0	0	0	0	79	0	0	0	0	0	0	0	0	0	22	0	0	0	0	0	0	0	0	0	0	0	0	0	0	0	95	0	25	53	0	0	0	0	0	0	0	0	0
1333	d9610e7b4a3d389eb3c6a1aba38ace4b	0	0	0	0	0	0	0	137	0	0	0	0	0	0	0	0	0	0	0	0	0	0	0	0	0	0	0	0	0	0	0	0	0	0	0	0	0	0	0	0	0	0	0	0	0	0	0	0
1334	bb48c2177e8241c9367e717809ac33c0	0	0	50	0	0	0	0	0	0	0	0	0	0	0	0	0	0	105	0	0	0	0	0	0	0	0	0	0	0	0	0	0	0	0	0	0	82	0	0	0	0	0	0	0	0	0	0	0
1335	1e27e7a981641501c39b4ee529d89bd0	71	0	0	0	0	0	0	0	0	0	0	0	0	0	0	0	0	0	0	0	0	0	0	0	0	0	0	72	0	0	0	0	0	0	0	0	0	0	110	0	0	148	0	0	0	0	0	0
1336	71f6ef5ee1f7d5138953832922e252e6	0	0	0	0	0	0	0	0	0	0	0	0	0	0	0	0	0	0	0	0	0	0	0	0	0	0	0	0	0	0	0	0	0	0	0	0	117	0	96	0	0	69	0	0	0	0	0	0
1337	45dd9c3a2fb4cca23e384e4f7351b8d6	0	0	0	0	0	0	28	0	0	0	0	0	0	0	0	0	0	0	0	0	0	0	0	0	0	27	0	0	0	0	0	0	0	86	82	0	0	0	146	0	0	0	0	0	0	0	0	0
1338	0b3743c1e7f166d35d2f0e38a59e54bd	0	0	0	0	0	0	0	0	0	0	0	0	0	0	0	0	72	0	0	0	0	0	0	0	0	0	0	0	0	0	174	0	0	0	0	0	87	0	0	0	0	0	0	0	0	0	0	0
1339	5351e0b043c4844400e09d17a034ba8d	0	0	0	0	0	0	0	0	0	0	0	94	0	0	0	0	0	0	0	0	0	0	0	0	0	0	0	0	0	0	0	0	0	0	0	0	0	0	0	0	0	0	0	0	132	158	0	0
1340	20705ff0f9be65bcf3bcf3c1f9a5a8a1	0	0	0	0	0	0	0	0	0	0	0	0	0	0	0	0	0	0	0	0	0	0	0	0	0	0	0	0	0	0	0	0	0	0	0	0	0	0	0	0	0	0	0	129	0	0	0	0
1341	e792821a3d47ca60d12ec9ecd27bb648	0	0	0	0	0	0	0	245	0	0	0	0	0	0	0	0	0	0	0	0	0	0	0	0	0	0	0	0	0	0	0	0	0	39	0	0	0	0	0	0	0	0	0	0	0	0	0	0
1342	c2b90e98e6c010407c5583828b38ded3	0	0	0	0	0	24	0	0	0	0	0	0	0	0	0	0	0	0	0	101	0	0	0	0	0	0	0	0	0	0	0	0	0	0	0	0	0	0	0	0	0	0	0	0	0	0	69	0
1343	7fcceba96f261bbedc77091f6066e4e4	0	0	0	0	0	0	0	0	0	0	0	0	0	0	0	0	0	0	0	0	0	0	0	0	0	0	0	0	0	0	0	0	0	0	0	0	0	0	0	0	44	108	0	0	0	0	0	0
1344	fecb54af5c76768c8e0059e132c12072	0	0	0	0	0	0	0	118	0	0	89	0	0	0	0	0	0	0	0	0	0	0	0	0	0	0	0	0	0	0	0	138	0	0	0	0	0	0	0	0	0	0	0	0	0	0	0	0
1345	029b1a5648111161af91f4cf27fafa27	0	0	0	0	0	0	0	0	0	0	0	0	0	0	0	0	0	0	0	0	0	0	0	0	0	0	0	0	0	0	0	0	0	0	223	0	0	0	0	0	0	0	0	0	0	0	0	0
1346	27224a3c4056fbabe766153dec39da59	99	0	0	0	0	0	0	0	0	0	0	0	0	0	62	0	0	0	0	0	0	0	0	0	0	0	0	0	0	0	0	0	0	0	0	0	0	0	0	0	0	0	0	0	0	0	46	0
1347	dbeba5e79a0124fd083d45e28047ff3c	73	0	0	0	0	0	0	0	0	0	112	0	0	0	0	0	0	0	0	0	0	0	0	0	0	0	0	0	0	0	0	0	0	0	0	0	0	0	0	0	0	184	0	0	0	0	0	0
1348	9a95613d30c9f68118c8c57d4f46d4da	0	0	0	66	0	0	0	0	0	0	0	0	0	0	0	0	0	0	0	0	0	0	0	0	103	0	0	0	0	0	0	0	0	0	0	0	0	0	0	0	0	71	0	0	0	0	0	0
1349	5169ec1ee47b649f04472a3aa2e7b66d	0	0	0	0	0	0	46	0	0	0	0	0	0	0	0	0	0	0	0	0	0	0	0	0	0	0	0	0	0	0	0	0	0	0	0	0	0	0	0	0	0	0	0	0	0	0	0	0
1350	7a691f604c44c75d881e5b02abef7395	0	0	0	0	0	0	0	0	0	0	0	0	0	0	0	0	0	0	117	0	0	0	0	0	0	0	0	0	0	112	0	0	0	135	0	0	0	0	0	0	0	0	0	0	0	0	0	0
1351	990301d67a7c416937178bdbd6596840	0	0	0	0	0	0	68	0	0	0	0	0	0	0	0	0	0	0	0	0	0	0	0	0	0	0	0	0	0	0	112	0	0	0	0	0	0	0	0	0	0	73	0	0	0	0	0	0
1352	82dd8d4de3c4373208e5e62221596d3c	0	0	0	0	0	0	0	0	0	0	0	0	0	0	0	0	0	0	0	232	0	0	0	0	0	0	0	0	0	0	62	0	0	0	0	0	0	0	0	0	0	0	0	0	0	0	0	0
1353	61b151cec39910e4cbcfb1b4d898648c	0	0	0	0	0	0	0	0	0	0	0	0	0	0	0	0	0	0	0	0	0	0	0	0	0	0	0	0	0	0	0	0	0	0	361	0	0	0	0	0	0	0	0	0	0	0	0	0
1354	d9ef3fbcf4d3f682afe37b5869c0108d	0	0	0	0	0	0	72	0	0	0	173	0	0	0	0	0	0	0	0	0	0	0	0	0	0	0	0	0	0	0	0	0	0	0	0	0	0	0	0	0	0	0	0	0	0	0	0	0
1355	aa3487195aa3cbed6c6c52d2ba711265	0	0	0	0	0	0	0	0	0	0	0	0	0	0	0	0	0	0	0	0	0	0	0	0	0	0	0	0	0	0	0	0	0	0	0	0	0	0	103	0	36	0	0	0	0	0	68	0
1356	b1375a86be97355346cd7d6b10f6429e	0	0	0	0	0	0	0	0	0	0	0	0	0	0	0	0	0	0	0	0	0	0	0	0	0	0	0	0	0	0	0	0	0	0	0	0	0	0	0	0	0	0	0	127	0	0	0	0
1357	d62a56c061d8ea171537b10f02b356f5	0	0	0	0	0	0	0	0	0	0	0	0	0	0	0	0	0	0	0	0	0	0	0	0	0	0	0	0	0	0	0	0	0	0	0	0	0	0	0	0	0	0	0	127	0	0	0	0
1358	318bceac0a2ef67206a01297b61f83a3	0	0	0	0	76	0	0	0	0	0	0	0	0	0	0	0	0	0	0	0	0	0	0	0	0	0	0	56	0	0	0	0	0	0	101	0	0	0	0	0	0	0	0	0	0	0	0	0
1359	556b674fe938ce0d198548c716016560	0	0	0	0	0	0	0	0	0	0	0	0	0	0	0	0	0	0	0	0	0	0	0	0	0	0	0	0	0	0	0	0	0	0	0	0	0	376	0	0	0	0	0	0	0	0	0	0
1360	8adfbe787385c08772f337ecd7b059cc	0	0	0	0	0	0	0	0	0	0	0	0	0	0	0	0	0	0	0	0	0	0	0	0	0	0	0	0	0	0	0	0	0	0	0	0	0	0	0	0	0	0	0	0	0	0	0	0
1361	22d52200e204acf52b143761214d1647	0	0	0	0	0	0	0	0	0	0	0	0	0	0	0	0	0	0	0	0	0	0	0	0	0	0	0	0	0	0	0	156	88	0	0	39	0	0	85	0	0	0	0	0	0	0	0	0
1362	4423d9166416cc463ca091572d5bcbd3	0	0	0	0	0	0	0	0	0	0	0	0	0	0	0	0	0	0	0	0	0	0	0	0	0	0	0	0	0	0	0	0	0	0	0	0	0	0	0	0	0	43	0	0	0	0	71	0
1363	ed81dbf1513f921c73749f09002f7ccc	0	0	0	0	0	0	0	0	0	0	249	0	0	0	0	0	0	0	0	0	0	0	0	0	0	0	0	0	0	0	121	0	0	0	0	0	0	0	0	0	0	0	0	0	0	0	0	0
1364	9bb0dc9e2e0da4e7ba666122d22daa10	0	169	0	0	0	0	0	0	0	0	0	0	0	0	0	0	0	0	0	0	0	0	0	0	0	0	0	0	0	0	0	0	0	0	0	0	0	0	0	0	0	0	0	0	0	0	0	0
1365	ce82455c376f7310c2f38d27318f37a2	0	53	0	0	0	0	70	0	0	0	0	0	0	0	0	0	0	0	0	0	0	0	0	0	0	0	0	0	0	0	0	0	0	0	0	0	0	0	0	0	0	0	0	0	72	0	0	0
1366	4c58b9152ed2e527288a75da647b22e7	0	0	0	0	0	0	0	0	0	0	0	0	0	0	58	0	0	0	0	0	0	0	0	0	0	0	0	0	0	0	0	0	0	0	0	0	0	0	0	0	0	0	0	0	0	0	0	230
1367	d064d7014b33b83a1b0aa4d7ddd1744d	0	0	0	0	0	0	0	0	0	0	0	0	0	0	0	0	0	0	0	0	0	0	0	0	0	0	0	0	0	0	0	0	0	0	0	0	106	0	0	0	0	0	0	0	169	130	0	0
1368	fdb32a8b99a1f0bfd66a844ba5fa85ca	0	0	0	0	0	0	0	0	0	0	0	0	0	0	0	0	0	0	0	0	0	0	0	59	0	0	0	0	77	0	0	0	0	0	0	0	0	0	92	0	0	0	0	0	0	0	0	0
1369	deeede5b70561c93d48139971aee7a43	0	0	0	0	0	0	0	0	0	0	0	0	0	0	0	0	0	0	0	0	0	0	0	0	0	0	0	0	0	0	0	0	0	445	0	0	0	0	0	0	0	0	0	0	0	0	0	0
1370	cf174ca843cb5fcfdb69b095d3621bab	0	0	0	0	0	0	0	0	0	0	0	0	0	43	0	0	0	0	0	0	10	0	0	0	0	0	0	0	0	0	0	31	32	15	0	71	0	0	0	32	0	0	0	0	0	0	0	0
1371	8abd94fecf48de778e01de169393cb66	0	0	0	0	0	0	0	0	0	0	0	0	0	0	0	0	0	0	0	0	0	0	0	187	0	0	0	0	0	0	0	0	0	0	0	69	0	0	0	0	0	0	0	0	0	0	0	0
1372	35e06a8c5147b6bfa925d5a9fd14f880	0	0	92	0	0	0	0	0	0	0	0	0	0	0	0	0	0	0	0	0	0	0	0	0	0	0	0	0	0	0	0	0	0	0	0	0	0	0	0	0	0	0	0	0	0	0	0	0
1373	b369375ad94e88a7139f7be427c757e5	0	0	0	0	0	0	101	0	0	0	0	0	0	0	0	0	0	0	0	0	0	0	0	0	0	0	0	0	0	0	0	0	0	0	0	0	0	0	0	0	0	0	0	0	0	0	0	0
1374	701618474fcff471ae184e6455eed019	0	0	0	0	0	0	0	0	0	0	0	0	0	0	0	0	0	0	0	0	0	0	0	0	0	0	0	0	0	0	0	0	0	0	0	0	108	0	0	0	0	0	126	0	0	0	0	0
1375	5d10d15ac3e09643ab80e380a15e260e	0	0	0	0	0	0	0	0	0	92	0	0	0	51	0	0	0	0	0	0	0	0	0	0	0	0	0	0	0	0	0	0	0	0	0	0	0	95	0	0	0	0	0	0	0	0	0	0
1376	9bb7c855b5a00e5ea049853f8f41b22d	107	0	0	0	0	0	0	96	0	0	0	0	0	0	0	0	0	0	0	0	0	0	0	0	0	0	0	109	0	0	0	0	0	0	0	0	0	0	0	0	0	0	0	0	0	0	0	0
1377	c519f9d2428ad637560473787e5a3717	0	0	0	0	0	0	0	83	0	0	0	0	0	0	0	0	0	0	0	0	0	0	0	0	0	0	0	0	0	0	0	0	0	0	0	0	71	0	0	0	0	0	0	0	0	0	0	0
1378	e5088aaf7c3f45cf9864f30a2c870720	129	0	0	0	0	0	0	0	0	0	0	0	0	0	0	0	0	0	0	0	0	0	0	0	0	0	0	0	0	0	0	204	0	0	0	0	0	0	0	0	0	0	0	0	0	0	0	0
1379	dbcc8fd670ad986d29dc613ec94784ae	0	0	0	0	0	0	0	0	0	22	0	137	0	0	0	0	0	0	0	0	0	0	0	0	0	0	0	0	0	37	0	0	0	0	0	0	0	0	0	0	0	24	0	0	0	0	0	0
1380	7b2c8370969dbd7f56469c45a71590f3	0	0	0	0	0	0	0	0	0	0	0	0	0	0	0	0	0	0	0	0	0	0	0	0	0	0	0	0	0	0	0	0	0	0	0	0	0	0	0	0	0	0	0	0	0	0	0	0
1381	05c801b3acf0157942a938e728f1b3b8	0	0	0	0	0	48	0	0	0	0	0	61	0	0	0	0	0	0	0	0	0	0	0	0	0	0	0	0	0	0	0	0	0	0	0	0	0	0	0	0	0	0	0	0	0	148	0	0
1382	7946adcd0beeb628da8f384f787a1fc7	0	0	0	0	0	0	0	0	0	0	368	0	0	0	0	0	0	0	0	0	0	0	0	0	0	0	0	0	0	0	0	0	0	0	0	0	0	0	0	0	0	0	0	0	0	0	0	0
1383	cf1f0b32337ca6cf98bc6e4104b847a0	0	0	0	0	0	0	0	0	0	0	0	0	0	54	0	0	0	24	0	0	0	0	0	0	0	0	0	0	0	0	0	0	0	0	0	0	0	21	0	0	0	0	0	0	0	0	32	0
1384	e85d29d5a23e06dafc5afea2b9d84a90	0	0	0	0	0	0	0	0	0	0	0	0	0	0	0	0	0	0	0	0	0	0	0	0	0	0	0	0	0	0	0	0	0	0	0	0	0	0	0	0	0	0	0	0	0	0	0	0
1385	909dc2582bab4453211101f472016893	0	0	0	0	0	0	0	0	0	0	0	0	0	0	0	0	0	0	0	0	12	0	0	0	0	0	0	0	0	0	146	0	0	0	0	0	124	0	69	0	0	0	0	0	0	0	0	0
1386	6d2614a1d78182ad316639792b67ff3b	63	0	0	0	0	0	0	0	0	0	0	0	0	0	0	0	0	0	0	0	0	0	0	0	0	0	0	0	0	0	0	95	0	0	148	0	0	0	0	0	0	0	0	0	0	0	0	29
1387	974a1bd8e7f17f435d15d5fb4acb53a0	0	0	0	168	0	0	0	0	0	0	0	0	218	0	0	0	0	0	0	0	0	0	0	0	0	0	0	0	0	0	0	0	0	0	0	0	0	0	0	0	0	0	0	0	0	0	0	0
1388	ce1ad8b7c7efc83de31fb8ad6642ad64	0	0	0	0	0	0	0	0	0	0	0	0	149	87	0	0	0	0	0	0	0	0	0	0	0	0	0	0	0	0	0	0	0	0	0	0	0	0	0	0	0	0	0	0	0	0	0	0
1389	902fbe582af23a6bbd84645c4e92d69e	0	0	0	0	0	0	0	0	0	0	0	0	0	0	0	0	0	0	0	0	0	0	212	0	0	0	0	0	0	0	0	0	0	0	0	0	0	0	0	0	0	0	0	0	0	0	0	0
1390	bd2c8bbaad4077a0fab0d073fa7fee29	0	0	0	0	0	0	0	0	0	0	0	0	0	0	0	0	0	0	0	0	0	0	0	0	0	0	0	0	18	0	0	24	0	80	0	0	0	0	0	0	0	0	0	0	87	0	0	0
1391	d340ac6f0422bb1d1cc6a95950cbefd0	0	0	0	0	0	0	0	281	0	0	0	0	0	0	0	0	0	0	0	0	0	0	0	0	0	0	0	0	0	0	0	0	0	0	0	0	0	0	0	0	0	0	0	0	0	0	0	0
1392	0f3bfd012e8f4d90a7d48004ccee9b83	0	0	0	0	0	0	0	0	0	0	0	0	0	0	0	0	0	0	0	0	0	0	0	0	0	0	0	0	0	0	0	0	0	0	0	359	0	0	0	0	0	0	0	0	0	0	0	0
1393	2435cbacf8dd0b4c8619a2f2af0ee3a8	0	0	0	0	0	0	0	0	0	0	0	0	0	0	0	0	0	0	0	0	0	0	0	0	0	0	0	0	0	0	175	0	0	0	0	179	0	0	0	0	0	0	0	0	0	0	0	0
1394	9ad60d6e60901f8f6817b4a852e65d13	0	0	0	0	0	0	0	0	0	0	0	0	0	0	0	0	0	0	140	0	0	0	0	32	0	0	0	0	0	0	0	16	0	72	0	0	0	0	0	0	0	0	20	0	0	0	0	0
1395	41a3666cc0718d7ea9c2f32798d1c2f7	0	0	0	63	0	0	0	0	0	0	0	0	0	0	0	0	0	0	0	0	0	0	0	0	0	0	0	0	0	0	0	0	0	0	0	0	0	271	0	0	0	0	0	0	0	0	0	0
1396	6ad383cfe8fa0168c54f323067e4d302	0	0	0	0	0	0	0	0	0	0	0	0	0	0	0	0	0	0	0	0	0	0	0	0	0	0	0	0	0	0	0	0	0	0	0	0	0	0	0	0	0	0	0	122	0	0	0	0
1397	5c85684130c3dacb173418587fab4ca9	0	0	0	0	0	0	0	0	0	0	0	0	0	0	0	0	0	0	0	0	0	0	0	0	0	0	0	0	0	0	0	0	0	0	0	0	0	0	0	0	0	0	0	0	0	0	99	0
1398	132671e0558231e1416387ce672ac354	199	0	0	0	0	0	0	0	0	0	0	0	28	0	0	0	0	0	0	0	0	0	0	0	0	0	0	0	0	0	0	0	0	0	0	0	95	0	0	0	0	0	0	0	0	0	0	0
1399	362e2c82dd002a1fc068c531f0e90454	0	0	0	0	0	0	0	0	0	0	0	0	0	0	0	0	0	0	0	0	0	0	0	0	0	0	0	0	0	119	0	0	0	112	0	145	0	0	0	0	0	0	0	0	0	0	0	0
1400	364677729bfa1ab7be4eddb546bb62dd	0	0	0	0	0	0	0	0	0	0	0	0	0	0	0	0	0	0	0	0	0	0	0	0	0	0	0	0	0	0	0	0	0	0	0	0	0	0	0	0	0	0	0	0	0	0	0	0
1401	c16806f38b842fe574167228cc3f087c	0	0	0	0	0	0	0	0	0	0	0	0	0	0	0	0	0	0	0	104	0	0	0	0	0	0	0	0	0	0	0	0	0	0	0	0	0	0	0	0	0	0	245	0	0	0	0	0
1402	9383824d6c9d4785d30df806e8b02991	0	0	0	0	0	0	0	0	0	0	0	0	0	0	0	0	0	0	0	0	0	0	0	0	0	0	0	0	99	0	0	0	0	0	0	88	0	0	0	0	0	0	0	0	0	0	0	0
1403	e9a6568e3950a88a79a2e5b7dc95b739	0	0	0	0	0	0	0	0	0	0	0	0	0	0	0	0	0	116	180	0	0	0	0	0	0	0	0	0	0	0	0	0	0	0	0	0	0	0	0	0	0	0	0	0	0	0	0	0
1404	7b15c680fe631ff3d50adbb2fdfcfd84	0	0	0	0	0	17	0	0	0	0	0	0	0	0	0	0	0	0	0	128	0	0	0	0	0	0	0	0	0	0	0	0	0	0	0	0	0	0	0	0	0	0	0	0	264	0	0	0
1405	6872e2e28a7938b0c4ae75a44ad1500d	0	0	0	53	0	0	0	0	0	0	0	0	0	0	0	0	0	0	0	0	0	0	0	0	0	0	0	0	0	0	0	0	138	0	0	0	0	0	0	0	0	0	0	0	0	0	0	0
1406	4982845ade69f3254e36a3e95c8bde23	142	0	0	0	0	0	0	0	0	0	0	0	0	0	0	0	0	0	0	0	0	0	0	0	0	0	0	0	0	0	0	0	0	0	0	0	0	0	0	0	0	0	0	0	164	0	0	0
1407	07a32c205ec6066dbd645b2c561d04a2	0	0	0	0	0	0	0	0	0	0	0	0	0	0	0	0	0	0	0	0	0	0	0	0	0	0	0	0	0	0	0	0	0	0	0	0	0	0	0	0	0	282	0	0	0	0	0	0
1408	2aebba21555d7e713091417bb3f92bdb	0	0	0	0	0	0	0	0	0	0	0	0	0	0	0	0	0	0	0	0	0	0	0	0	0	0	0	0	0	0	0	0	0	0	0	0	0	113	182	0	0	0	113	0	0	0	0	0
1409	ad2f342240fbe6208f2d93269f86490b	65	62	0	0	0	0	0	0	0	0	0	0	0	0	0	0	0	0	0	0	0	0	0	0	0	0	0	0	0	0	0	0	0	0	0	0	0	0	0	106	0	0	0	0	0	0	0	0
1410	663912afbf4167991420bf29f1a7417f	0	0	0	0	0	0	0	0	0	0	0	0	0	105	43	0	0	0	0	0	0	0	0	0	0	0	0	0	0	0	0	0	0	0	0	36	0	0	0	0	0	0	0	0	0	0	0	0
1411	790f6998abb0d172ee9c88cd658eafba	0	0	0	0	0	0	0	0	63	0	0	0	0	0	0	0	0	0	0	0	0	0	0	0	0	0	0	0	0	0	0	0	0	0	0	0	0	0	0	0	0	0	0	0	0	0	0	0
1412	b8c16fe3078739f8fb99814cd2fbe993	0	0	0	0	0	0	0	0	0	0	0	0	0	0	0	0	0	0	0	0	0	0	0	0	0	0	0	0	0	0	0	0	0	0	0	0	0	0	0	0	0	0	0	0	0	318	0	0
1413	db109651975589ebfc398b0b6074ccec	0	0	0	0	0	0	126	0	0	0	0	0	0	0	0	0	0	0	0	0	0	0	0	0	0	0	0	0	0	0	0	0	0	0	0	0	0	0	0	0	0	0	0	0	0	0	0	0
1414	104973824581df98e380d0848dc96ee4	0	0	0	0	0	0	0	0	0	0	0	0	0	0	0	0	0	0	0	0	0	0	207	0	0	0	0	0	0	0	0	0	0	0	0	0	0	0	0	0	0	0	0	0	0	0	0	0
1415	27c66ca06782ede7fb2df5e3ed99dbfe	0	0	0	0	0	0	0	0	0	210	0	0	0	0	0	0	0	0	0	0	0	0	0	0	0	0	0	0	0	0	0	0	0	0	0	0	0	0	0	0	0	0	0	0	0	0	0	0
1416	a23ed18cdadba62f3d5e6524d089996b	0	0	0	0	0	54	0	0	0	0	0	0	0	0	0	0	0	0	0	0	0	0	0	0	0	0	0	0	0	0	0	0	0	0	0	0	0	0	0	0	0	0	0	0	0	0	76	0
1417	511fcc8074d4a710891892e60a807ebe	0	0	0	0	0	0	0	0	0	0	0	0	0	0	0	0	0	0	0	0	0	0	0	0	0	0	0	0	0	0	0	0	0	0	341	0	0	0	0	0	0	0	0	0	0	0	0	0
1418	29aa133e273a2056f4801754301711fe	0	87	0	186	0	0	0	0	0	0	0	0	0	0	0	0	0	0	0	0	0	0	0	0	0	0	0	0	0	0	0	0	0	0	0	0	0	0	0	0	0	0	0	0	0	0	0	0
1419	99496ac0a699a351c8c893e54e12cb2b	0	0	0	0	0	0	0	0	0	0	0	0	0	0	0	0	0	0	0	0	0	0	0	0	0	0	0	0	0	0	0	0	0	0	0	0	0	0	0	0	0	0	0	0	0	0	0	0
1420	5708a09e6db2149c29742d079098001f	0	0	0	0	0	0	0	0	0	0	0	0	0	0	0	0	0	0	0	0	0	0	0	0	0	0	0	0	130	0	0	0	0	0	0	0	0	0	0	0	0	0	0	0	0	0	0	0
1421	fe18dfc1d20159ec2faf09779d6062c3	0	0	0	0	0	0	0	0	0	0	0	0	76	0	0	0	0	0	0	0	0	0	0	0	0	0	0	0	0	0	0	0	0	0	0	0	0	0	0	0	0	0	0	0	0	0	0	0
1422	1a3e2827efadf55f20290ae9e5eefdb8	0	0	0	0	0	0	0	0	0	0	0	0	0	143	0	0	0	0	0	0	0	0	0	0	0	0	0	0	0	0	0	0	0	0	0	0	0	0	0	0	0	0	0	0	0	0	0	0
1423	be116ba8ea1662089efbcc9802856b5d	0	0	0	0	0	0	0	0	0	0	0	0	0	0	0	0	0	330	0	0	0	0	0	0	0	0	0	0	0	0	0	0	0	0	0	0	0	0	0	0	0	0	0	0	0	0	0	0
1424	30bf5b1bd5fe4ac05930b340b6d21223	0	0	36	0	0	0	0	0	0	0	0	0	0	0	0	0	0	0	0	0	0	0	0	0	0	0	0	0	0	0	0	0	159	0	0	0	0	0	0	0	0	0	0	0	0	0	0	0
1425	30fbccf63f6bc91198125f0c457bed09	0	0	0	0	0	0	0	0	0	0	0	0	0	0	0	0	0	0	0	0	0	0	0	0	0	0	0	0	0	0	0	0	0	0	0	0	0	0	0	26	0	0	0	0	0	0	0	0
1426	285311acc6efbca91f416e21aebb1b14	0	0	0	0	0	0	78	0	0	0	0	0	0	0	0	0	0	0	0	0	0	0	0	0	0	0	0	0	0	0	0	0	0	0	0	132	0	0	0	0	0	0	0	0	0	0	0	0
1427	ede2de0acdfad81a6abb9e54d0563466	0	0	0	0	0	0	0	0	0	0	0	0	0	0	0	0	0	59	0	0	0	0	0	0	0	0	0	0	0	0	0	0	0	131	0	179	0	0	0	0	0	0	0	0	0	0	0	0
1428	a7e6f8482cab0a0cc08b61bf4bf4d7e6	0	0	0	0	80	0	0	0	0	0	0	0	0	0	0	0	0	0	0	0	0	0	0	0	0	0	0	0	0	0	0	0	0	0	0	0	0	0	0	0	0	0	0	0	0	0	0	79
1429	6440c686f8eccd4fbaddc4897523bb76	0	0	0	0	0	0	0	0	0	91	0	0	0	0	0	0	0	0	0	0	0	0	0	0	0	0	0	0	0	0	0	0	0	0	191	0	0	0	0	0	0	0	0	0	0	0	0	0
1430	6576b4ddb09e86d41faa4e074621e51f	0	0	0	0	0	0	0	0	0	0	0	0	0	0	0	0	0	0	0	14	0	0	0	0	0	0	0	0	0	3	0	0	0	0	0	0	0	0	0	0	97	0	181	0	0	0	0	0
1431	1aa04f8e50b8cc00ddf54c1ef744c04c	0	0	0	0	0	0	0	0	0	0	0	0	0	0	0	0	0	0	0	0	0	0	0	0	0	0	0	82	0	0	0	0	0	0	0	0	0	0	0	0	0	0	0	0	0	0	0	94
1432	c245586c921bea71eb552ba2002eff17	0	0	0	0	0	0	0	0	0	0	0	62	0	0	0	0	0	0	0	0	0	0	0	0	0	0	0	0	0	0	0	0	0	0	0	0	0	0	0	0	0	0	0	0	0	0	79	0
1433	45394b5b6f6701ce020af620c1ab654a	0	0	0	0	0	0	0	0	0	0	0	0	0	0	0	0	0	0	0	144	0	0	0	0	0	0	0	0	0	0	0	0	0	0	0	0	0	0	0	0	0	0	0	0	194	0	0	0
1434	4d2071044fc5df7ec829fa341295c50d	0	0	0	0	0	0	0	0	0	0	0	0	0	0	0	0	0	0	0	0	0	0	0	0	0	0	0	0	0	0	0	0	0	0	0	0	0	0	0	0	216	0	0	0	0	0	0	26
1435	94aff805a38ef36fcd3d75b7bc1e275a	0	0	0	0	0	0	0	0	0	0	0	0	0	0	0	0	0	0	0	0	0	0	0	0	0	0	0	0	0	0	0	0	0	0	0	0	0	0	0	0	0	0	0	0	0	0	0	0
1436	a163054d7eaa9c2235fdbbb60782e2a9	0	0	0	101	0	0	0	0	0	54	0	0	0	0	0	0	0	0	0	46	0	0	0	0	0	0	0	0	0	0	0	0	53	0	0	0	0	64	0	0	0	0	0	0	0	0	0	0
1437	673b1806ce5f8936559b53294b7b408a	0	159	0	0	0	0	0	0	0	0	0	0	0	0	0	0	0	0	0	0	0	0	0	0	0	0	0	0	0	0	0	0	0	0	0	0	0	0	0	0	0	0	0	0	0	0	0	0
1438	cddd0444aa2e9668ad627fffea5647fe	0	0	0	0	0	0	0	0	0	0	0	155	0	0	0	0	0	0	0	0	0	0	0	0	0	0	0	0	0	0	18	0	0	0	41	0	0	0	46	32	0	0	0	0	0	0	0	0
1439	ce94f876fa4715fde4418eebe6697a0f	0	0	0	0	0	0	0	0	0	0	0	0	0	0	0	0	0	0	0	0	0	0	0	0	0	0	0	0	0	140	0	0	0	0	0	0	0	0	0	0	0	0	0	0	0	0	0	0
1440	c6d5be3714c339182ca3dceaeb0e3439	0	0	0	147	0	0	0	0	0	0	0	0	0	0	0	0	0	0	0	0	0	0	0	0	0	0	0	0	0	0	0	0	0	123	0	0	0	0	0	0	0	0	0	0	0	0	0	0
1441	2f609b9628ad8ee1de095a29442c08bf	0	58	0	0	0	0	0	0	0	0	0	0	0	0	0	0	0	0	0	0	0	0	0	0	0	0	0	0	0	0	0	0	84	0	0	0	0	0	0	0	0	0	0	0	0	0	0	0
1442	c887f7b8a3dc4f6088aa26b4602507ef	0	0	0	0	0	0	0	0	0	0	0	0	0	0	0	0	0	0	0	182	0	0	0	0	0	0	0	0	0	0	0	0	0	0	0	0	0	0	0	0	0	0	0	61	0	0	0	0
1443	a6d46a3d245a561037c7482d516ee11c	0	0	0	0	227	0	0	0	0	0	0	0	0	0	0	0	0	0	0	0	0	0	0	0	0	0	0	0	0	0	0	0	0	0	0	0	0	0	0	0	0	0	0	0	0	0	0	0
1444	53a72b97cdcd0bad65cbd7303fdddc67	0	0	0	0	0	0	0	0	0	0	0	0	0	0	0	0	0	0	0	0	0	0	0	0	0	0	0	0	0	0	0	347	0	0	0	0	0	0	0	0	0	0	0	0	0	0	0	0
1445	b069ad6b38531efec7ce1ce9140f42b5	0	0	0	0	0	0	0	0	0	0	0	0	0	0	0	0	0	0	0	0	0	0	0	0	0	176	0	91	0	0	0	0	0	0	0	0	0	0	0	0	0	0	0	0	0	0	0	0
1446	da9869801cce0f43416567d9c4fd2d6f	0	0	0	0	0	97	0	0	0	0	0	0	0	0	0	0	0	0	0	0	0	0	0	0	0	0	0	0	0	0	0	0	0	0	0	0	0	0	0	0	0	0	100	0	0	0	0	0
1447	89b758a91f1d9aeadf24f3fef7ea49aa	0	0	0	0	0	0	0	0	0	0	0	0	0	0	0	0	0	0	0	0	0	0	0	0	0	0	0	0	0	0	213	0	0	121	0	0	33	0	0	0	0	0	0	0	0	0	0	0
1448	e151f1f5af80365ebc278140ff287f48	0	0	0	0	0	0	0	270	0	0	0	0	0	0	0	0	0	0	0	0	0	0	0	0	0	0	0	0	0	0	0	0	0	0	0	0	0	0	0	0	0	0	0	0	0	0	0	0
1449	7b818ae074e14b1d5a7454711407c50e	0	0	0	0	0	0	0	0	0	0	0	0	0	0	0	0	0	0	0	0	0	0	0	0	0	0	0	0	0	0	0	0	0	0	0	0	0	378	0	0	0	0	0	0	0	0	0	0
1450	3c11dfc49d69fa0bbb2cd22b175ecba9	0	0	0	0	0	0	0	0	0	0	0	0	0	0	0	0	0	0	0	0	69	0	0	0	0	0	0	0	0	0	0	0	0	0	0	0	0	0	0	0	0	0	0	0	0	0	0	0
1451	ffb9bbbf87e5535a8fe1d550ce166638	0	0	0	0	0	0	123	0	0	0	0	0	0	0	0	0	0	0	0	0	0	0	0	0	0	0	0	0	0	0	0	0	0	0	0	0	0	0	0	0	0	0	0	0	0	0	0	0
1452	4b31495671966bd501e6d9a0cdfba191	0	0	0	0	0	0	0	0	0	0	0	0	0	0	0	0	0	0	0	0	0	0	0	0	0	0	0	0	56	0	0	0	148	0	0	0	0	0	0	0	0	0	0	0	0	0	0	0
1453	182bf0ac282c7a67209c1014d0996e6e	0	0	0	0	0	0	0	0	0	0	0	0	0	0	0	0	194	0	0	0	0	0	0	0	0	0	0	0	0	0	0	0	0	0	0	0	0	0	0	0	0	0	0	0	0	0	0	0
1454	3bcdb5eb89e56ba4141b165d51df1896	0	0	0	0	0	0	0	0	0	0	0	0	59	0	0	0	0	0	0	0	0	0	0	0	0	0	0	0	0	0	0	0	0	0	0	0	0	0	0	0	0	158	0	0	0	0	0	108
1455	f1ed77c30ab4082566aef45561e916d0	0	0	0	0	0	0	71	0	0	0	32	0	0	0	0	0	0	0	0	0	0	0	0	0	0	0	0	0	0	0	0	0	0	0	0	78	0	0	0	0	0	37	0	0	0	0	0	0
1456	3ccf47aa2126bca5a377606d8ea7658a	0	0	0	0	0	0	0	0	0	0	0	0	0	0	0	0	0	0	0	0	0	0	0	0	0	0	0	0	0	0	0	129	0	0	0	0	0	0	0	0	0	0	0	0	0	0	0	0
1457	a84ce76af177130c7be0bb5ff169c885	0	0	0	0	0	0	0	0	0	132	0	0	0	0	0	0	0	0	0	0	0	0	0	0	0	0	0	0	0	0	0	0	0	0	0	0	0	132	0	0	0	0	0	0	0	0	0	0
1458	f574a8c5d77360370321edadf6ee6690	0	0	0	0	0	0	0	0	0	0	0	0	0	0	0	0	0	0	0	0	0	0	0	0	0	0	0	0	0	0	0	0	0	0	331	0	0	0	0	0	0	0	0	0	0	0	0	0
1459	ab0b8e2d1f05d543ad56482d2a046775	0	156	0	0	0	0	0	0	0	0	0	0	0	0	0	0	0	0	0	0	0	0	0	0	0	0	0	0	0	0	0	0	0	0	0	0	0	0	0	0	0	0	0	0	0	0	0	0
1460	9623df7728af620f481e9cce1435d6f3	0	0	0	0	0	0	0	0	0	0	0	0	0	0	0	0	0	0	0	0	0	0	0	0	0	0	0	0	0	0	0	0	0	206	0	0	204	0	0	0	0	0	0	0	0	0	0	0
1461	3e7aaf149da602357402be5bb1e6b58a	0	0	0	0	0	0	0	0	0	0	0	0	144	0	0	0	0	0	0	0	0	0	0	0	0	0	0	0	0	0	0	0	0	0	0	0	0	0	0	0	0	0	187	0	0	0	0	0
1462	e9af7d050d114ab0d2b0c993d972340c	0	0	0	0	0	0	0	0	0	0	0	0	0	139	0	0	0	0	0	0	0	0	0	0	0	0	0	0	0	0	0	0	0	0	0	0	0	0	0	0	0	0	0	0	0	0	0	0
1463	134005b1ee60374ba2d271261dd92ee2	0	0	0	0	0	0	0	0	0	72	0	82	0	0	0	0	0	0	0	0	27	0	0	0	0	0	0	0	0	0	0	0	0	0	0	0	0	0	0	0	0	0	0	0	0	0	0	0
1464	d41251f8836cfad72d13d59eb1fdb55e	0	0	0	0	0	52	0	91	0	0	0	0	0	0	0	0	0	0	0	43	0	0	0	0	0	0	0	0	0	0	36	0	0	0	0	0	0	0	62	0	0	0	0	0	0	0	0	0
1465	0e87ca0ce4d7b7353bc751c1558f7811	0	13	0	24	0	0	0	42	0	0	0	173	49	0	0	11	0	0	0	0	0	0	0	0	0	0	0	0	0	0	0	0	0	0	0	0	0	0	0	0	0	0	0	0	0	0	0	0
1466	977c28c4b8b29b9734d9317904adcb63	0	0	0	0	0	0	0	0	0	0	97	0	0	0	0	0	0	0	0	0	0	0	0	0	0	0	0	245	0	0	0	0	0	0	0	0	0	0	0	0	0	0	0	0	0	0	0	0
1467	431e992dc39d037a1edda8d89386ad12	0	70	0	0	0	0	0	0	0	0	0	0	0	0	0	0	0	0	0	202	0	0	0	0	0	0	0	0	0	0	0	0	0	0	0	0	0	0	0	0	0	0	0	0	0	0	0	0
1468	a63bdc91ac7d20a439f52198efe3b430	0	0	0	0	69	0	0	0	0	0	0	0	0	0	0	0	0	0	0	0	0	0	0	0	0	0	0	0	0	0	0	0	0	283	0	0	0	0	0	0	0	0	0	0	0	0	0	0
1469	bbd6c1c33812cce76074eee81102db0b	0	155	0	0	0	0	0	0	0	0	0	0	0	0	0	0	0	0	0	0	0	0	0	0	0	0	0	0	0	0	0	0	0	0	0	0	0	0	0	0	0	0	0	0	0	0	0	0
1470	fd16b7c92fcf47fdf0258e72a3b79f01	0	0	0	0	0	0	0	0	0	0	0	0	0	0	0	0	0	0	0	0	0	0	0	0	0	0	0	0	0	0	0	0	0	0	0	0	0	0	0	129	0	0	0	0	0	156	0	0
1471	88e2f36c7333accc21dc6e0a6e899ddd	0	0	0	0	0	0	0	0	0	0	0	0	0	0	0	0	0	0	0	0	0	0	0	0	0	0	0	0	0	0	0	0	0	0	0	0	0	0	0	0	0	0	0	0	0	0	0	0
1472	f927de43c55f63972a4ef5f1460ebf0f	0	0	0	0	0	0	0	0	0	0	0	0	0	0	0	0	0	0	0	0	0	0	0	0	0	0	0	0	0	0	194	0	0	0	0	0	0	0	0	0	0	0	0	0	0	0	0	112
1473	bd47580a05da1e10c5b167070dbb2cae	0	0	0	33	0	57	0	0	0	0	0	0	0	0	0	0	0	0	0	0	0	0	0	0	0	0	0	0	0	0	0	0	0	0	0	0	0	0	317	0	0	0	0	0	0	0	0	0
1474	93d0f1d112e1abdc5cd3303821447987	0	0	0	0	0	0	0	0	0	0	0	0	0	0	0	0	0	0	0	0	0	0	199	0	0	0	0	0	0	0	0	0	0	0	0	0	0	0	0	0	0	0	0	0	0	0	0	0
1475	4f705d9402255dc9dd9c038e95653f2c	0	0	0	0	100	0	0	0	0	0	0	0	0	0	0	0	0	0	0	0	0	0	0	0	0	0	0	0	0	0	0	0	0	0	0	97	0	0	0	0	0	0	0	0	0	0	0	0
1476	29274020bc3bb07d0e10bf8c8d2c18fa	0	0	0	0	0	0	0	0	0	0	0	0	0	0	0	0	0	0	0	187	0	0	0	0	0	0	0	0	0	0	0	166	0	0	0	0	0	0	0	0	0	0	0	0	0	0	0	0
1477	60d0655509bf27ab937ecf70d22786c6	0	0	0	0	0	0	0	0	0	0	0	0	0	0	0	0	0	0	0	0	0	0	0	0	0	0	0	0	125	0	0	0	0	0	0	0	0	0	0	0	0	0	0	0	0	0	0	0
1478	7c6b5bb098f0f9d9d8eb85cdef0d33c1	0	0	0	0	0	0	0	0	0	0	0	0	0	0	0	0	0	0	0	0	0	0	0	0	0	0	0	0	125	0	0	0	0	0	0	0	0	0	0	0	0	0	0	0	0	0	0	0
1479	4dedfffae59a26abe382de1b6c6a4705	0	0	0	0	0	0	0	0	0	0	0	0	0	0	0	0	0	0	0	0	0	0	0	0	0	0	0	0	0	206	0	0	0	0	0	0	0	0	0	0	0	0	0	0	0	0	0	0
1480	aa464857bf3665bc68f263607f21dc11	0	0	0	0	0	0	0	0	0	0	0	0	0	0	0	0	0	0	0	0	0	0	166	0	0	0	0	0	0	55	0	0	0	0	0	0	0	0	0	0	0	0	0	0	0	0	0	0
1481	05932f1dab02880b5e991cdbbe9c2b17	0	0	0	0	0	0	0	0	0	0	0	0	0	0	0	0	0	102	0	0	0	0	0	0	0	114	62	0	0	0	0	0	0	0	0	0	0	0	0	0	0	0	0	0	0	0	0	0
1482	6fb83906f3a989067eb42f90b7c077e8	0	0	0	0	0	0	0	0	0	0	0	0	0	0	160	0	0	0	0	0	0	0	0	0	0	0	0	115	0	0	0	0	0	0	0	0	0	0	0	0	0	0	0	0	0	0	0	0
1483	f991636c4661823a6f04595b6aee83ed	0	0	0	0	0	0	0	0	0	0	0	0	0	0	8	0	0	0	0	0	0	0	0	0	0	0	0	0	0	0	0	123	0	0	0	0	0	0	0	0	0	0	0	0	38	0	0	0
1484	333ee105cffb2c6d77ab3a3dc1220cbf	0	0	0	0	0	0	0	0	0	0	0	0	0	0	0	0	0	0	261	0	0	0	0	0	0	0	0	0	0	0	0	0	0	0	0	0	0	0	0	0	0	0	0	0	0	0	0	0
1485	646387567b005d778b2aefe414074c36	0	0	0	0	0	0	0	0	0	0	0	0	0	0	0	0	0	0	0	0	0	0	0	0	0	0	0	0	0	0	0	13	0	0	0	69	0	0	0	57	0	0	0	0	0	0	0	0
1486	6db267dedc633f33261cd63f3fb36a26	0	0	0	0	0	0	0	203	0	0	0	0	0	0	0	0	0	0	0	0	0	0	0	0	0	0	0	0	0	0	0	0	0	0	0	0	0	0	0	0	0	0	0	0	94	0	0	0
1487	57783bb028f35f46768cda0ce185ec33	0	0	0	0	0	0	0	0	0	0	0	0	0	0	0	0	0	0	0	0	0	0	197	0	0	0	0	0	0	0	0	0	0	0	0	0	0	0	0	0	0	0	0	0	0	0	0	0
1488	258723920ddb326d94c1e62cfac333a2	0	0	0	0	0	0	0	0	0	0	0	0	0	0	0	0	0	0	0	0	0	0	0	0	0	0	0	0	124	0	0	0	0	0	0	0	0	0	0	0	0	0	0	0	0	0	0	0
1489	2e6a9ab4913d3c87e8ba9b0daf253c0e	0	153	0	0	0	0	0	0	0	0	0	0	0	0	0	0	0	0	0	0	0	0	0	0	0	0	0	0	0	0	0	0	0	0	0	0	0	0	0	0	0	0	0	0	0	0	0	0
1490	90527668a1c9ed579d00f3de95ecb394	0	0	0	0	0	144	0	0	0	0	0	0	0	0	0	0	0	0	0	0	0	0	0	0	0	0	0	0	0	0	0	0	0	0	0	0	0	0	0	0	63	0	0	0	0	0	0	0
1491	458148f3b4ed3342b449cf98f0ef1f16	0	0	0	0	0	0	0	0	0	0	0	0	0	0	0	0	0	0	0	0	0	0	0	0	0	0	0	0	0	0	0	0	49	119	167	0	0	0	0	0	0	0	0	0	0	0	0	0
1492	2da5e7c04b90ae43c6269e5de528990d	0	0	0	0	0	0	0	0	0	0	0	0	0	0	0	0	0	0	0	0	0	0	0	0	0	0	0	0	0	0	0	0	0	0	0	334	0	0	0	0	0	0	0	0	0	0	0	0
1493	868a6a21c22fc460253257e49cf8d046	0	0	0	0	0	0	0	0	0	0	0	0	0	0	0	0	0	132	0	0	0	0	0	30	0	0	0	0	0	0	0	0	0	0	0	0	0	0	0	0	0	60	0	0	0	0	0	0
1494	8f1570b5fa3bb3f69c2e5d897851816c	0	0	0	0	0	0	0	0	0	0	0	0	0	0	0	0	0	0	0	0	0	0	0	0	0	0	0	0	0	0	0	0	0	0	0	0	0	0	0	0	0	0	0	114	0	0	0	0
1495	0b8a70695227d3bda030f412256179bf	0	0	0	0	0	0	0	0	0	0	0	0	0	0	0	0	0	0	0	0	0	267	0	0	0	0	0	0	0	0	0	0	0	0	0	65	0	0	0	0	0	0	0	0	0	0	0	0
1496	248f9cdfbbf2e7770d5f7004e8449438	0	0	0	0	0	0	0	0	0	0	0	0	0	0	0	0	0	0	0	0	0	0	0	0	0	0	0	0	0	0	0	0	0	0	0	0	0	0	0	0	0	0	315	0	0	0	0	0
1497	b0259d3663335189f4f29d8070566b64	0	0	0	0	0	0	0	0	0	0	0	0	0	0	0	0	0	0	0	0	0	0	0	0	0	0	0	0	0	129	0	0	0	0	0	0	0	0	0	159	0	0	0	0	0	0	0	0
1498	220fc52ac4c7863ec910a15a29d8d7bb	0	0	0	0	24	0	0	0	0	0	0	0	0	0	0	0	0	0	0	0	0	0	0	0	0	0	0	0	0	0	0	0	0	0	0	0	0	0	0	77	135	0	0	0	0	0	0	0
1499	f7d5872d24d1ad4b4ccdffca4ae67f58	0	0	0	0	0	0	45	0	0	0	0	0	0	0	0	0	0	0	0	0	0	0	0	0	0	0	0	0	0	0	0	0	0	0	0	0	0	0	0	0	0	37	0	0	0	0	0	0
1500	2de812a1f187351768d10c9b1af67fb3	0	0	0	0	0	0	0	0	0	0	0	0	0	0	0	0	152	0	0	0	0	0	0	0	0	0	0	32	0	0	0	0	0	38	0	0	0	0	0	0	0	0	0	0	0	0	0	0
1501	a5c3c7611f156c9989bb072934677e29	0	0	0	0	0	0	0	59	0	0	0	0	0	0	0	0	0	0	0	0	0	0	0	0	0	0	0	0	0	0	0	0	0	0	0	0	0	169	0	0	0	63	0	0	0	0	0	0
1502	9faee7610e84fe4a60caebb82a14c036	0	0	0	0	0	0	0	259	0	0	0	0	0	0	0	0	0	0	0	0	0	0	0	0	0	0	0	0	0	0	0	0	0	0	0	0	0	0	0	0	0	0	0	0	0	0	0	0
1503	9f9d517bfa9933c41785689b58ab0291	0	0	0	0	0	0	0	0	0	0	0	0	0	0	0	0	0	0	0	0	0	0	0	0	0	0	0	0	0	0	0	0	0	0	0	127	0	0	0	0	104	0	0	0	0	0	0	0
1504	21fbb4dbef57e6735d4c8fd8091a3f19	0	0	0	0	0	0	0	0	0	0	0	0	0	0	0	0	0	0	0	0	0	0	0	0	0	0	0	0	0	0	0	0	0	0	0	0	0	0	0	0	0	0	0	0	0	0	0	0
1505	ede4b78840ccb9a3331cd0651a81e738	0	0	59	0	0	0	0	0	0	0	0	0	0	0	0	0	0	0	0	0	0	0	0	0	0	0	0	0	0	0	0	0	0	0	0	0	0	0	0	74	0	0	0	0	0	0	0	0
1506	d44aa814f63714cd57fc3ac50adfe420	0	0	0	0	0	0	0	0	0	0	0	0	0	0	0	0	0	0	0	0	0	0	0	0	0	0	0	0	0	0	0	0	0	179	0	0	0	0	254	0	0	0	0	0	0	0	0	0
1507	c3610f1647d021a7bd4d9208031d5b25	0	0	0	0	0	0	0	0	0	0	0	0	0	0	0	0	0	0	0	0	0	0	0	20	0	192	0	0	0	0	0	0	0	0	0	0	0	0	0	0	0	0	0	0	0	0	0	16
1508	f3e3926b67dcf895eb5febced6fc84fe	0	0	0	0	0	0	0	0	0	0	0	0	0	0	0	0	0	0	0	0	0	0	0	0	0	0	0	0	0	0	0	0	0	0	166	0	0	0	0	0	0	0	0	0	0	0	0	0
1509	8cd97e3d083c28e03f887cbd8a775cf3	0	0	0	0	0	0	0	0	0	0	95	78	88	0	0	0	0	0	0	0	0	0	0	0	0	0	0	0	0	0	0	0	0	0	0	0	0	0	0	0	0	0	0	0	0	0	0	0
1510	1c810b41ef08d6181d4f0e7f13e0c2cb	0	0	0	0	0	0	0	0	0	0	0	0	0	0	0	0	0	0	0	80	0	0	0	0	0	0	0	130	0	0	0	0	0	0	0	0	0	0	0	0	0	0	0	0	0	0	0	0
1511	501b4c56e13ac1d1a1ddaa36cd83bd0f	0	0	0	0	0	0	0	0	0	0	0	0	0	0	0	0	0	0	0	0	0	0	0	0	0	0	0	0	0	0	0	0	0	0	0	0	0	0	0	0	0	0	0	0	0	0	0	0
1512	32dccd5d0dcb9c72c76169bfed9a0ba0	0	0	37	0	0	0	0	0	0	0	0	0	0	0	0	0	0	0	0	0	0	0	0	0	0	0	0	0	0	0	0	0	0	0	0	0	216	0	0	0	0	0	0	0	0	0	0	0
1513	3ba0c389dc844173b5a0809e32b59ead	0	0	0	0	0	0	0	0	0	0	0	0	0	0	0	0	0	0	0	0	0	0	0	0	0	226	0	0	0	0	0	0	0	0	0	0	0	0	0	0	0	0	0	0	0	0	0	0
1514	9695073abace259bacaabd34a2242db8	0	0	0	0	0	0	0	49	0	0	0	0	0	0	0	0	0	0	0	0	0	0	0	0	0	0	0	0	0	0	0	0	0	0	0	88	0	0	0	0	0	0	0	0	109	0	0	0
1515	0bfc9e366de7517dff88563803c10b94	0	0	0	0	0	159	0	0	0	0	0	0	0	0	0	0	0	93	0	0	0	0	0	0	0	0	0	0	0	0	0	0	0	0	0	0	0	0	0	0	0	0	0	0	0	0	0	0
1516	48b94afe3f5dc4d5eaa53672ab9ea22e	0	0	0	0	0	0	0	0	0	0	0	0	0	0	0	0	0	0	0	0	0	0	0	0	0	0	0	0	0	0	0	0	0	0	0	0	0	0	0	254	0	0	0	0	0	0	0	0
1517	4b742627f70483a1daa317f10a5b5357	0	0	0	127	0	0	0	0	0	107	0	0	0	0	0	0	0	0	0	0	0	0	0	0	0	0	0	0	0	0	0	0	0	0	0	0	0	0	52	0	0	0	0	0	0	0	0	0
1518	343e110b29943ff437f00ee2bcdbcae4	0	0	0	0	0	0	0	0	0	0	0	0	0	0	0	0	0	0	0	0	0	0	0	0	0	0	0	0	0	173	0	0	0	0	0	0	0	0	0	0	0	0	0	0	0	0	0	0
1519	9e71e0ddd23e8c291ae218a9eb382205	0	62	0	0	0	0	0	0	0	0	0	0	0	0	0	0	0	0	0	0	0	0	0	0	0	0	0	0	0	0	0	0	0	230	0	0	0	0	0	0	0	0	0	0	0	0	0	0
1520	031a67861cb72d5d049e566bc62c1a57	0	0	0	0	0	0	0	0	0	0	0	0	0	0	0	0	0	0	0	0	0	0	0	0	0	0	0	0	0	190	0	0	105	0	0	0	0	0	0	0	0	0	0	0	0	0	0	0
1521	62fd07e2995cea94448f4a33a82c3868	0	0	0	0	0	0	0	103	0	0	0	0	0	0	0	0	0	46	0	0	0	0	0	0	0	0	0	0	0	0	0	0	0	0	0	0	0	0	0	0	0	0	0	0	0	131	0	0
1522	27bc66b963156b785a9b348fa3f41fbd	0	0	0	0	0	0	0	0	0	0	0	0	0	0	0	113	58	0	0	0	0	0	0	0	0	0	123	0	0	0	0	0	0	0	0	0	0	0	0	0	0	0	0	0	0	0	0	0
1523	36a66c07c2d8bae3dcd93fdf703d760c	0	0	0	0	0	0	0	0	0	0	81	0	0	0	0	0	0	0	0	0	0	0	0	0	0	0	0	0	0	0	0	0	0	106	0	125	0	0	0	0	0	0	0	0	41	0	0	0
1524	af219a898dac79fb0a632a5c1eda9632	0	50	0	0	0	0	34	0	0	0	0	0	0	0	0	0	0	0	0	0	0	0	0	0	0	0	0	0	0	0	0	0	0	146	0	0	0	0	0	0	0	0	0	0	0	0	0	0
1525	6d323f7a59edb81409f6ea118ffb1fa9	0	0	0	0	0	0	0	0	0	0	0	0	0	0	0	0	0	0	0	0	0	0	0	0	0	0	0	0	0	0	0	0	0	0	0	0	0	0	0	0	0	0	0	0	0	0	90	0
1526	75b7c9306bc504b5f29b6211f2227b80	0	0	0	0	0	0	0	0	0	0	0	0	0	0	0	0	0	0	0	0	0	0	0	0	0	0	0	0	0	0	0	0	0	0	0	0	0	0	0	0	0	0	0	0	0	0	90	0
1527	2e1a686ff18923b82332af94f093e33d	0	0	0	0	0	0	0	0	0	0	0	0	0	0	0	0	0	0	0	0	0	0	0	0	0	0	0	0	0	0	119	0	0	131	0	0	0	0	0	0	0	0	0	0	117	0	0	0
1528	5e8460f7241aefa7b1d0096fd1816a8d	75	0	0	67	0	0	0	0	0	0	0	0	0	0	0	0	0	0	0	0	0	0	0	0	0	0	0	0	0	0	0	0	0	0	0	0	0	0	0	0	0	0	0	17	0	0	0	0
1529	228ec220bc802849fecbfab926db6719	0	0	0	0	0	0	0	0	0	0	0	0	0	0	0	0	0	0	0	0	0	0	0	0	0	0	0	0	0	0	0	0	249	0	0	0	0	0	0	0	0	0	0	0	0	0	0	0
1530	325fdd8b6bcfcb9e4ffdca10e0b1afc6	0	0	0	0	0	0	0	253	0	0	0	0	0	0	0	0	0	0	0	0	0	0	0	0	0	0	0	0	0	0	0	0	0	0	0	0	0	0	0	0	0	0	0	0	0	0	0	0
1531	791da695f637af7e8901fa621efea08e	0	0	0	0	0	0	0	0	0	0	198	0	0	0	0	0	0	0	0	0	0	0	0	0	0	0	0	0	0	0	0	0	0	0	0	0	0	0	0	0	0	0	0	0	0	0	0	0
1532	d79871ecdb0e7550915bcf0e129caa88	0	0	0	0	0	0	0	0	0	0	0	0	0	0	0	0	0	0	0	0	0	0	0	0	0	0	0	0	0	165	0	0	0	192	0	0	0	0	0	0	0	0	0	0	0	0	0	0
1533	b50e8e0e7166bd3b8eb0977e32b9ab88	0	0	0	0	0	0	0	0	0	0	0	0	0	0	0	0	0	0	0	0	0	0	0	0	0	0	0	0	0	0	0	151	0	0	0	0	0	0	78	0	0	0	0	0	0	0	0	0
1534	2e03063588ee26173fae44c0358f7df3	0	0	0	0	0	0	0	0	0	0	0	0	0	0	0	0	0	0	0	0	0	0	0	0	0	0	0	0	0	0	0	0	0	117	0	0	0	0	31	0	86	0	0	0	0	0	0	0
1535	2da53bc24a54d6689a119bff98cae71b	0	0	0	0	0	55	0	0	0	0	111	0	0	0	0	0	0	0	0	0	0	0	0	0	0	0	0	0	0	0	0	0	0	0	0	134	0	0	0	0	0	0	0	0	0	0	0	0
1536	c4f8b7c455f6d0b91a4f78bb463f063b	0	0	0	0	0	0	0	0	0	0	0	0	0	0	0	0	0	0	0	0	0	0	0	0	0	0	0	0	0	0	0	0	0	0	0	0	0	0	0	0	0	0	0	0	0	0	0	0
1537	53c0e594f8c5ef92934ba74108a5c31f	0	0	0	0	0	0	0	157	0	0	0	0	0	0	0	0	0	35	0	0	0	0	0	0	0	0	0	0	0	0	0	0	0	0	0	0	0	0	0	0	0	0	0	0	0	0	0	0
1538	29c6af1af120ba5b05db29028cbdbaeb	0	0	0	0	0	0	0	252	0	0	0	0	0	0	0	0	0	0	0	0	0	0	0	0	0	0	0	0	0	0	0	0	0	0	0	0	0	0	0	0	0	0	0	0	0	0	0	0
1539	e4da721561e705024c826913ac653861	0	0	0	0	0	0	0	0	0	0	0	0	0	0	0	0	0	0	0	0	0	0	0	0	0	0	0	0	0	0	0	0	0	180	168	0	0	0	0	0	0	0	0	0	0	0	0	0
1540	206e5065d37ccfedc36f391c0fdbc3bd	0	0	0	0	0	0	0	0	0	0	0	0	0	0	0	0	0	0	0	0	0	0	34	0	0	0	0	0	0	0	0	0	0	0	0	0	0	0	0	0	0	0	0	0	0	0	0	0
1541	ad312aabc59a2da8dfe679e2e316daa0	0	0	0	0	0	0	0	0	0	0	0	0	0	0	0	0	0	0	0	0	0	0	0	202	0	0	0	0	0	0	0	0	0	0	0	0	0	0	0	0	0	0	0	0	0	0	0	0
1542	4e74b7caafa80bd914a36c0d4c7bffa9	0	0	0	0	0	0	0	162	0	0	0	0	0	0	0	0	0	0	0	0	0	114	0	0	0	0	0	0	0	0	0	0	0	0	0	0	0	0	0	0	0	0	0	0	0	0	0	0
1543	e8fa8670ef1ec1f4d3cd27a93c72a7fc	0	0	0	0	0	0	0	0	0	0	0	312	0	0	0	0	0	0	0	0	0	0	0	0	0	0	0	0	0	0	0	0	0	0	0	0	0	0	0	0	0	0	0	0	0	0	0	0
1544	5fe7424ffb666bcee53cd7e66dce8a75	0	0	0	0	0	0	0	0	0	0	0	0	0	0	0	0	0	0	0	0	0	0	0	0	0	0	0	0	119	0	0	0	0	0	0	0	0	0	0	0	0	0	0	0	0	0	0	0
1545	7d74d66d308bf45eeae8aa53766fbfa4	0	0	0	0	0	0	0	0	0	0	101	0	118	0	0	0	0	0	0	0	0	0	0	0	0	0	0	0	0	0	0	0	0	0	0	0	0	0	0	0	0	0	0	0	130	0	0	0
1546	cd9e7e349f9871f7d2cad5a7d986e978	0	0	0	0	0	0	0	0	0	0	0	0	0	0	0	0	0	0	0	0	0	0	0	0	0	0	0	0	0	0	0	0	0	0	0	0	0	0	0	0	0	0	0	0	0	0	89	0
1547	761b29ec03a245f3785385dce9345b15	144	0	0	0	0	0	0	0	0	0	0	0	0	0	0	0	0	0	0	0	0	140	0	0	0	0	0	0	0	0	0	0	0	0	0	0	0	0	0	0	0	0	0	0	0	0	0	0
1548	84b7a4e67ace8c02c73950e98f61e24b	0	0	0	0	0	0	0	0	0	0	0	0	0	24	0	0	0	0	0	0	0	0	0	0	0	0	0	0	0	0	0	0	0	64	0	0	0	126	0	0	0	0	0	0	0	85	0	0
1549	276422a05058ee083262b882fc392f2f	0	0	0	0	0	0	0	0	0	0	0	0	0	0	0	0	0	0	0	63	0	0	0	0	0	0	0	0	0	0	0	0	0	0	0	0	0	0	0	0	0	0	0	0	0	0	0	0
1550	303192f0f84a5ffe2028324d7f2e4460	0	0	0	0	0	0	0	0	0	0	0	0	0	0	0	0	0	0	0	0	0	0	0	0	0	0	0	0	0	0	0	0	0	0	0	0	0	0	0	0	0	0	0	0	0	0	0	0
1551	658cd82b6411d63e30efc362f7caa7db	0	0	0	0	0	0	0	0	0	0	0	0	0	0	0	0	0	0	0	0	0	181	0	0	0	0	0	0	0	0	0	0	0	0	134	0	0	0	0	0	0	0	0	0	0	0	0	0
1552	afa06fb2a14ce0d5852cf4a3537d1789	0	0	0	0	0	0	0	0	0	0	0	0	0	0	0	0	0	0	0	0	0	0	0	0	0	0	0	0	0	0	0	0	0	0	0	0	0	0	0	0	0	0	0	0	0	0	0	0
1553	cd7ab2c79345e309af3e61a5b6050133	0	0	0	0	0	0	0	0	0	0	0	0	0	0	0	0	0	0	0	0	0	0	0	0	0	0	0	0	0	0	0	0	246	0	0	0	0	0	0	0	0	0	0	0	0	0	0	0
1554	41f90776d208738347a9da3faca6fbda	0	146	0	0	0	0	0	0	0	0	0	0	0	0	0	0	0	0	0	0	0	0	0	0	0	0	0	0	0	0	0	0	0	0	0	0	0	0	0	0	0	0	0	0	0	0	0	0
1555	10def8ea92cad29bc99f262ad7b55223	0	0	0	0	0	0	0	0	0	0	0	0	0	0	0	0	0	0	0	0	0	0	0	0	0	0	0	0	0	0	0	0	0	0	0	0	0	211	0	0	0	0	66	0	0	0	0	0
1556	d52f992c87aa97ab350c7274980ba799	0	0	0	0	0	0	36	0	0	0	0	64	0	0	0	0	0	0	0	0	0	0	0	0	0	0	0	0	0	153	0	0	0	0	0	0	0	0	0	0	0	0	0	0	0	0	0	0
1557	3a2beda5b0cbdb2be7d6706cd4dd2e13	0	0	0	0	0	0	114	0	0	0	0	0	0	0	0	0	0	0	0	0	0	0	0	0	0	0	0	0	0	0	0	0	0	0	0	0	0	0	0	0	0	0	0	0	0	0	0	0
1558	4922d1225eb2b050415d35a2aa1f15ea	0	0	0	0	0	0	114	0	0	0	0	0	0	0	0	0	0	0	0	0	0	0	0	0	0	0	0	0	0	0	0	0	0	0	0	0	0	0	0	0	0	0	0	0	0	0	0	0
1559	6dbdaa4910c50fdba7909f82809878e9	0	0	0	0	0	0	0	0	0	0	0	0	0	0	0	0	0	0	0	0	0	0	0	0	0	0	0	0	0	0	0	0	0	0	0	0	0	0	0	0	0	0	0	0	0	0	0	129
1560	9629d65e4c3b6e927626479a898acf6b	0	0	0	0	0	0	0	0	0	0	0	0	0	0	0	0	0	0	0	0	0	0	0	0	0	0	0	0	0	0	0	0	0	0	0	0	0	0	0	0	0	0	0	0	0	0	0	0
1561	56de36c8432aaa0c95e0c25dd3c93522	0	0	0	0	0	0	0	0	0	0	0	0	0	0	0	0	0	0	0	0	0	0	0	0	0	0	0	0	0	0	0	0	0	0	0	0	0	0	0	0	0	0	0	0	0	0	88	0
1562	c6d767a4cbb22888f5f6332539e7dbe9	0	0	0	0	0	0	0	0	0	0	0	213	0	0	0	0	0	0	0	0	0	0	0	0	0	0	0	0	0	0	0	0	0	0	0	0	0	0	0	0	0	0	0	0	122	0	0	0
1563	0e02936e70c62c4bed9814eadd8b61a3	0	0	0	0	0	0	0	0	0	0	0	0	0	0	0	0	0	65	0	0	0	0	0	0	0	0	0	0	92	0	0	0	0	0	0	0	0	0	0	0	0	0	0	0	0	0	0	0
1564	6f85e32097bdd33ab6d38537e9ffe682	0	0	0	0	0	0	0	0	0	0	0	0	0	0	0	0	0	188	0	0	0	117	0	0	0	0	0	0	0	0	0	0	0	0	0	0	0	0	0	0	0	0	0	0	0	0	0	0
1565	cbe8921f0415a2a9a1eda48b0b4c9f51	0	0	0	0	0	0	0	0	0	0	0	0	0	0	0	0	0	0	0	0	0	0	0	0	0	0	0	0	0	0	0	0	244	0	0	0	0	0	0	0	0	0	0	0	0	0	0	0
1566	b159fb24267a92d2a6e81008d4048c34	0	0	0	0	0	0	0	0	0	0	0	0	0	0	0	0	0	0	0	0	0	0	0	0	0	0	0	0	0	0	0	0	0	0	0	0	0	0	61	0	0	0	0	0	0	0	25	146
1567	fa092ab4d618b3c91e1c20cde7768e95	0	0	0	0	0	0	0	0	0	0	0	0	0	0	0	0	0	0	0	0	0	0	0	0	0	0	0	0	0	318	0	0	0	0	0	0	0	0	0	0	0	0	0	0	0	0	0	0
1568	a930bda56fcbec7247dcee646b23f856	0	0	0	0	0	0	0	0	0	0	0	0	0	0	0	0	0	0	0	0	0	0	0	0	0	0	0	0	0	0	310	0	0	0	0	0	0	0	0	0	0	0	0	0	0	0	0	0
1569	bc665db7650e61cbbd8ccd27eb5fab03	0	0	0	0	0	0	0	0	0	0	0	0	0	0	0	0	0	0	0	0	0	0	0	0	0	0	0	0	0	0	0	0	0	0	130	0	0	0	0	0	0	0	0	0	0	0	0	0
1570	ae68efd4905ba52495197ff22e180515	0	0	0	0	0	0	0	0	0	0	0	0	0	0	0	0	0	0	0	0	0	0	0	0	0	0	0	0	0	0	0	145	0	0	0	0	0	0	0	0	0	0	0	0	0	0	0	0
1571	24e01cbda3833f12a099f2329db2eb4c	0	0	0	109	0	0	0	0	0	0	33	129	0	0	0	0	0	0	0	0	0	0	0	0	0	0	0	0	0	0	0	0	0	0	0	0	0	0	0	0	0	0	0	0	70	0	0	0
1572	b43c55ae8e45e48eb31c924c0d5327a8	0	0	0	0	0	0	0	0	0	0	0	0	0	0	0	0	0	0	0	0	0	0	186	0	0	0	0	0	0	0	0	0	0	0	0	0	0	0	0	0	0	0	0	0	0	0	0	0
1573	b6ae668758573570da2eb5c329543fa1	0	0	0	0	0	0	0	0	0	0	0	0	0	0	0	0	0	0	0	45	0	0	0	0	0	0	0	41	0	0	0	0	0	0	0	0	0	0	0	39	0	0	0	0	0	34	0	0
1574	d95ad11a69469c9418c7eaf5b6678498	0	0	0	0	207	0	0	0	0	0	0	0	0	0	0	0	0	0	0	0	0	0	0	0	0	0	0	0	0	0	0	0	0	0	0	0	0	0	0	0	0	0	0	0	0	0	0	0
1575	ca7f71620eb8eea4ca36770c5ce27e0e	0	0	0	0	145	0	0	0	0	0	0	0	0	0	0	0	0	0	0	0	0	0	0	0	0	0	0	0	0	0	0	0	0	0	0	0	0	0	0	73	0	0	0	0	0	0	0	0
1576	ee238884cc235fda784936470f763ed3	0	0	79	0	0	0	0	0	0	0	0	0	0	0	0	0	0	0	0	0	0	0	0	0	0	0	0	0	0	0	0	0	0	0	0	0	0	0	0	0	0	0	0	0	0	0	0	0
1577	e71501ce388459c19b19aa8c3797f875	0	0	0	0	0	0	0	0	0	0	0	0	0	96	0	0	0	0	0	0	0	0	0	0	0	0	0	0	0	0	0	0	0	0	0	0	0	0	0	62	0	0	0	0	0	0	0	0
1578	0861c9b002f09fa63ea7a751ac9ca89e	0	0	0	0	0	0	0	0	0	0	0	0	0	0	0	0	0	0	0	0	0	0	0	0	0	0	0	0	0	0	0	0	0	0	0	0	0	344	0	0	0	0	0	0	0	0	0	0
1579	27eae14ba9612c1b50be38a777b7f374	0	0	0	0	0	0	0	0	0	0	0	0	0	128	0	0	0	0	0	0	0	0	0	0	0	0	0	0	0	0	0	0	0	0	0	0	0	0	0	0	0	0	0	0	0	0	0	0
1580	8d7035592889d6d08408c9902c9889cc	0	0	0	0	0	0	0	0	0	0	0	0	0	128	0	0	0	0	0	0	0	0	0	0	0	0	0	0	0	0	0	0	0	0	0	0	0	0	0	0	0	0	0	0	0	0	0	0
1581	f16b6255e76fa2ced0ad83a244e019df	0	0	0	0	0	0	0	0	0	0	0	0	0	0	0	0	0	0	0	0	0	0	0	0	0	0	0	0	0	0	0	0	0	0	0	0	0	0	0	0	0	0	0	0	0	0	0	35
1582	eab9dac893fb12c50713d81d576af21a	0	0	0	0	0	0	0	138	0	0	0	0	0	0	0	0	0	0	0	0	0	0	0	0	0	0	0	0	0	0	0	0	0	0	0	0	0	0	0	0	0	0	0	0	0	123	0	0
1583	27501db445ad064a9de1e39d121c88a1	0	0	0	0	0	0	0	0	0	0	0	0	0	0	0	0	0	0	0	0	0	0	0	0	0	0	0	0	0	0	0	0	0	0	0	0	0	0	0	0	0	0	0	0	0	0	0	0
1584	47632a0023be62b7e321e6ced6e05399	0	0	0	0	0	0	0	0	0	0	0	0	0	0	0	0	0	0	0	0	0	0	0	0	0	0	0	0	0	0	0	0	0	0	0	0	0	0	0	0	0	0	0	0	88	218	0	0
1585	c88827b0cd301b598dd175650b413093	0	0	0	0	0	0	0	0	0	0	0	0	0	0	0	0	0	0	0	117	0	0	0	0	0	0	0	0	0	0	0	0	0	0	0	0	82	0	0	0	0	0	0	0	0	0	0	0
1586	284ada6f9a9057f11a2a37d196e4af4f	0	0	0	0	0	0	0	0	0	0	0	0	0	0	0	0	0	0	0	0	0	0	0	0	0	0	0	0	0	0	0	0	0	0	0	0	144	0	0	0	0	0	0	0	0	0	0	0
1587	2549377b2bbe3b1e588643b1418fc5bd	0	0	0	38	0	0	0	0	0	47	0	84	0	0	0	0	0	0	0	0	0	59	0	0	0	0	0	0	0	0	0	0	0	0	0	0	0	0	0	0	0	0	0	0	0	0	0	0
1588	e1728342a4713db54b2b756f9603cd2e	0	0	0	0	0	0	0	0	0	0	0	254	0	0	0	0	0	0	0	0	0	0	0	0	0	0	0	0	0	0	0	0	0	0	0	0	59	0	0	0	0	0	0	0	0	0	0	0
1589	e64af2ca446dbba9e40378c5e22b18a2	0	0	0	0	0	0	0	0	0	0	0	0	0	0	0	0	0	0	0	0	0	0	0	0	0	0	0	0	0	0	0	0	0	0	0	0	0	0	0	0	0	0	0	0	0	0	0	0
1590	276b375e2f91f5a6d5fc8cb85f8d89ce	0	0	0	0	0	216	0	0	0	0	0	0	0	0	0	0	0	0	0	0	0	0	0	0	0	0	0	0	0	0	0	0	0	0	0	0	0	0	0	0	0	0	0	0	0	0	0	0
1591	015eb3affd212b7e680aab6f06c7ee01	0	0	0	0	0	0	0	0	0	0	0	143	0	0	0	0	0	0	0	0	0	80	0	0	0	0	0	0	0	0	0	0	0	0	80	0	0	0	0	0	0	0	0	0	0	0	0	0
1592	2d4e45d3191926e4fa7fe2b828c818e4	0	0	0	0	0	0	0	0	0	0	0	0	0	0	0	0	0	0	0	0	0	0	0	0	0	0	0	0	0	0	0	0	0	0	0	0	0	0	0	0	0	0	0	0	0	0	86	0
1593	37b7acb5c0fea8a77adf628643b56cd2	0	0	0	0	0	0	0	0	0	0	0	0	0	0	74	0	0	0	0	0	0	0	0	0	0	0	0	0	0	0	0	0	0	0	0	0	0	0	0	0	0	0	0	0	0	0	0	0
1594	42f9a7f23755d9f6d828b8b2c6e378ee	0	0	0	0	0	0	0	0	0	0	0	0	0	0	0	0	0	0	0	0	0	0	0	0	0	0	0	0	0	0	0	0	0	0	0	0	0	0	0	0	0	0	0	0	0	0	0	0
1595	c5285edfe71debdbd135295a68d434c3	0	0	0	0	0	0	0	0	0	0	0	0	0	0	0	0	0	0	0	0	0	0	0	0	0	0	0	0	0	0	90	0	0	0	0	0	0	0	0	169	0	0	0	0	0	0	0	0
1596	2031004668b462cc2f350c63db1adf30	0	0	0	0	0	0	0	168	0	0	0	0	0	0	0	0	0	0	0	0	0	0	0	0	0	0	0	37	0	0	0	0	0	0	0	58	0	0	0	0	0	0	0	0	0	0	0	0
1597	54faf56655a320ea5b1ed8c1b213b979	0	0	0	0	0	0	0	0	0	0	0	0	0	0	0	0	0	0	0	0	0	0	0	135	0	65	0	0	0	0	0	0	0	0	0	0	0	0	0	0	0	0	0	0	0	0	0	0
1598	b52b992a5c268536652261214ea1f9c7	0	0	0	0	0	0	0	0	0	0	0	0	0	0	0	0	0	0	0	0	0	0	0	0	0	0	0	0	0	0	0	0	0	0	0	0	0	0	0	0	0	0	0	0	0	0	0	0
1599	9ce25ebbf8dd1ec03d0075c1529430dd	0	0	0	0	0	0	0	0	0	0	0	0	0	71	0	0	0	0	0	56	0	0	0	0	0	0	0	0	0	0	0	0	0	0	0	0	0	0	0	0	0	0	0	0	0	0	0	0
1600	8b2d8c58afd9be9dafec6b5d08a2a2c8	0	0	0	0	0	0	0	0	55	0	0	0	0	0	0	0	0	0	0	0	0	0	0	0	0	0	0	0	0	0	0	0	0	0	0	0	0	0	0	0	0	0	0	0	0	0	0	0
1601	2a290f9445fda3c81466dbe139012954	0	0	0	37	0	0	0	0	0	0	0	50	0	0	0	0	0	0	0	0	0	0	0	0	0	0	0	66	0	0	0	0	0	104	0	0	0	0	0	0	0	0	0	0	0	0	0	0
1602	6091f79b4a4658e9cf74acb2d3020649	0	0	77	0	0	0	0	0	0	0	0	0	0	0	0	0	0	0	0	0	0	0	0	0	0	0	0	0	0	0	0	0	0	0	0	0	0	0	0	0	0	0	0	0	0	0	0	0
1603	0d50028faa5ecdc4a816a52b7c635187	0	0	0	0	0	0	0	0	0	0	0	0	0	0	0	0	0	0	0	0	0	0	0	0	0	0	0	0	0	0	0	0	0	0	0	0	0	232	0	74	0	0	0	0	0	0	0	0
1604	866a7baec0dd62be44f7fd9427615153	0	0	0	0	0	0	0	0	0	0	0	0	0	73	0	0	0	0	0	38	0	0	0	0	0	0	0	0	0	0	0	0	0	0	0	0	0	0	0	0	0	0	0	0	0	0	0	0
1605	6e28a67096c949607aa9be3670c2e698	0	0	0	0	0	0	0	0	0	0	0	0	0	0	0	87	0	0	0	0	0	0	0	0	0	0	116	0	0	0	0	0	0	0	0	0	136	0	0	0	0	0	0	0	0	0	0	0
1606	b7e60df64ae448d5062888db02a59fd5	0	0	0	0	0	0	0	0	0	0	0	0	0	0	0	0	0	0	0	0	0	0	0	0	0	0	0	0	0	0	0	0	0	0	0	0	0	0	0	0	0	0	0	0	0	0	85	0
1607	21a95cd354d9358c37f41672e0dd2e25	0	0	0	0	0	0	0	0	0	0	0	0	0	0	0	0	0	0	0	0	0	0	0	0	0	0	0	0	0	0	0	0	73	0	0	52	0	0	0	0	0	0	0	0	0	144	0	0
1608	55a4e8c726de819a989a8642a06d3686	0	0	0	0	0	0	0	0	0	0	0	0	0	125	0	0	0	0	0	0	0	0	0	0	0	0	0	0	0	0	0	0	0	0	0	0	0	0	0	0	0	0	0	0	0	0	0	0
1609	b7d5f19a9b961f33a4af4d7e5eec5251	0	0	0	0	0	0	0	125	0	0	0	0	136	0	0	0	0	0	0	0	0	0	0	0	0	0	0	0	0	0	11	0	0	0	0	0	0	0	0	0	0	0	0	0	0	0	0	0
1610	65c05672566f969126044c662effe91e	0	0	0	0	0	0	0	0	0	0	0	0	0	0	0	0	0	0	0	0	0	0	0	0	0	0	0	0	0	0	0	0	0	0	0	0	0	0	0	0	24	0	0	0	0	0	0	0
1611	44ae98527c80fd591a795690e8ec54d8	0	0	0	0	0	0	0	0	0	0	0	0	0	0	0	0	0	0	0	331	0	0	0	0	0	0	0	0	0	0	0	0	0	0	0	0	0	0	0	0	0	0	0	0	0	0	0	0
1612	325e9fd0951a495d39fd8153d3ab1073	0	0	0	0	0	212	0	0	0	0	0	0	0	0	0	0	0	0	0	0	0	0	0	0	0	0	0	0	0	0	0	0	0	0	0	0	0	0	0	0	0	0	0	0	0	0	0	0
1613	1085e6e00fa348ade1358f3f73c3ba4d	0	41	0	0	0	0	0	0	0	0	0	193	0	0	0	0	0	0	0	0	0	0	0	0	0	0	0	0	0	0	0	0	0	0	0	0	0	0	0	0	0	0	0	0	0	0	0	0
1614	d2ba47f04a4f60e03e538c8965e8469e	0	0	0	0	0	0	0	0	0	15	0	0	0	0	0	0	0	0	0	0	0	0	0	0	0	0	0	0	0	0	125	0	0	0	0	0	0	0	0	0	0	0	0	0	0	0	0	0
1615	e184e24720b86533c99e9cd0bfbc39a7	0	0	0	0	0	0	0	0	0	0	0	0	0	0	32	0	0	0	0	0	0	0	29	0	0	0	57	0	0	0	104	0	0	0	0	0	0	0	0	0	0	0	0	0	0	0	0	0
1616	01cd650e87068329209a9b1d2eedb166	0	0	0	0	0	0	0	0	0	0	0	0	0	0	0	0	0	0	0	0	0	0	0	0	0	0	0	108	0	0	0	0	0	0	0	0	0	160	0	0	0	0	0	0	0	0	0	0
1617	8d5209764a6ee386401d3a1d5db09289	0	0	0	0	0	0	0	0	0	0	32	0	71	0	0	0	0	0	0	0	0	0	0	0	0	0	0	0	0	72	0	0	0	0	0	0	0	72	0	0	25	0	26	0	0	0	0	0
1618	8962ed70ccd1d224f8259da1f7ce01a8	0	0	0	0	0	0	0	0	0	0	0	0	0	0	0	0	0	286	0	0	0	0	0	0	0	0	0	0	0	0	0	0	0	0	0	0	0	0	0	0	0	0	0	0	0	0	0	0
1619	c81a3d09bd0b69de377d345cf7be7cec	0	0	0	90	0	0	0	39	0	0	0	125	47	0	0	0	0	0	0	0	0	0	0	0	0	0	0	0	0	0	0	0	0	0	0	0	0	0	0	0	0	0	0	0	0	0	0	0
1620	e309f7e91647fc582bc7415436976cdd	0	0	0	0	0	0	0	0	0	0	0	0	0	0	0	0	0	0	0	0	0	0	0	0	0	209	0	0	0	0	0	0	0	0	0	0	0	0	0	0	0	0	0	0	0	0	0	0
1621	90851788cd527433b990e858e7ab3235	0	0	0	0	0	0	0	0	0	0	0	0	0	0	0	0	0	0	0	0	0	0	0	0	0	0	0	0	0	0	0	0	0	0	0	0	0	0	0	0	0	0	0	0	0	0	84	0
1622	646b442e4fc0e622e53ccf6775c5d292	0	0	0	0	0	0	0	0	0	0	0	0	0	0	0	0	0	0	0	0	0	0	0	0	0	0	0	0	0	0	0	0	0	80	0	0	0	0	0	0	0	0	0	0	0	0	0	0
1623	698e3f66b24b8b5f7794eca481ab98a5	0	0	0	0	0	0	0	0	0	0	0	0	0	0	135	0	0	0	0	0	0	0	0	0	0	0	0	0	0	0	0	0	0	0	0	0	0	0	0	90	0	0	0	0	0	0	0	0
1624	9a4408b40015749c92e23e8481e66840	0	0	0	0	0	0	0	0	0	0	0	0	0	0	0	0	0	0	0	0	0	0	0	0	0	0	0	0	112	0	0	0	0	0	0	0	0	0	0	0	0	0	0	0	0	0	0	0
1625	c7ceebeaed0a010b2cf630c640d84a40	0	0	0	0	0	0	0	0	0	0	0	0	0	0	0	0	0	0	0	0	0	0	0	0	0	0	0	0	0	0	0	0	0	0	0	0	0	0	0	0	0	0	0	0	0	0	0	0
1626	8b64938079e8e46c3ec87965e593da75	0	0	0	0	0	0	53	0	0	0	0	0	0	0	0	0	0	0	0	0	0	0	0	0	0	0	0	0	0	0	0	0	0	0	0	0	0	0	117	0	0	0	0	0	0	0	0	0
1627	8d07e675f59ec99ba005555f4d362c32	0	0	0	0	0	0	0	0	0	0	0	0	0	0	0	0	0	0	234	0	0	0	0	0	0	0	0	0	0	0	0	0	0	0	0	0	0	0	0	0	0	0	0	0	0	0	0	0
1628	783a765fe5117c48910095afc9df6e5a	0	0	0	0	0	0	0	0	0	0	0	0	0	0	0	0	0	0	0	0	0	0	0	0	0	0	0	0	0	0	0	0	0	0	0	0	0	0	0	0	0	0	0	0	0	166	0	0
1629	25a454391ac27336516eb60e3ebeb026	0	0	0	0	0	0	0	0	0	0	304	0	0	0	0	0	0	0	0	0	0	0	0	0	0	0	0	0	0	0	0	0	0	0	0	0	0	0	0	0	0	0	0	0	0	0	0	0
1630	ba9b1e0c606f3653186208757075ae0e	0	0	0	0	0	0	0	27	0	0	0	0	0	0	0	0	0	0	0	147	0	0	0	0	0	0	0	16	0	0	0	0	0	112	21	0	0	0	0	0	0	0	0	0	0	0	0	0
1631	c18282cb66cb4f6ed9040586b6a934c7	0	0	0	0	0	0	0	0	0	0	0	0	0	0	0	0	0	72	0	0	32	0	0	40	0	0	0	0	0	0	0	0	0	0	0	0	0	0	0	0	0	0	0	0	0	0	0	0
1632	4928e645e0a2a5621e482a0ce55cc2a6	0	0	0	0	0	0	0	0	0	0	0	0	0	0	0	0	0	76	0	0	0	0	0	0	0	0	0	0	0	0	103	0	0	0	0	0	136	0	0	0	0	0	0	0	0	0	0	0
1633	cf44e47da475a2a9b6c6fe3e7fa5d224	0	0	0	0	0	0	0	0	0	0	109	0	0	0	0	0	0	0	0	0	0	0	0	0	0	0	0	0	0	0	0	0	0	0	0	0	0	0	0	0	0	0	181	0	0	0	0	0
1634	cb68f68573eb992f128c72f9b9f0d4ac	124	0	0	0	0	0	0	0	0	86	0	0	0	0	0	0	0	0	0	0	0	0	0	0	0	0	0	0	0	0	0	0	0	0	0	0	0	0	0	0	0	0	0	0	0	0	0	0
1635	69e2a0fe093a304808928c5eb6bfed33	0	0	0	0	0	0	0	0	0	0	0	0	0	0	0	0	0	0	0	0	0	0	0	0	0	0	0	0	0	0	66	0	0	0	0	0	117	0	186	0	0	0	0	0	0	0	0	0
1636	ae7a2c6b297e838dfb92368165124204	0	0	0	0	0	0	54	0	0	0	0	0	0	0	0	0	0	0	0	0	0	0	0	0	0	0	0	0	0	0	0	0	0	0	0	0	0	0	0	0	0	0	0	0	184	0	0	0
1637	1a18cc1f0f1ba08266f874cceeb69bfa	0	0	0	0	0	0	0	0	0	0	0	0	0	0	0	0	0	0	0	0	0	0	0	0	0	0	0	0	0	0	0	0	0	0	0	0	0	0	0	0	0	0	0	0	0	0	0	0
1638	4fea85fcc68772caf07de308473344b0	0	0	0	0	0	0	0	0	0	0	0	0	0	0	0	0	0	0	0	0	0	0	0	0	0	0	0	0	0	0	0	0	0	0	198	0	0	0	0	0	0	0	0	0	66	0	0	0
1639	d3f46d10ec852512908471cfc889a7cc	0	0	0	0	115	0	0	0	0	0	0	0	0	0	0	0	0	0	0	0	0	0	0	0	0	0	0	0	0	55	0	0	0	0	0	0	0	0	0	0	0	0	0	0	0	61	0	0
1640	d99118054b57ccad3835d0d7f6d17828	0	0	0	0	0	0	83	0	0	0	0	0	0	0	0	0	0	0	0	0	0	0	0	0	0	0	0	0	0	0	0	0	0	0	0	0	0	0	0	0	0	0	0	0	0	0	0	0
1641	8126aad920b41e077368a977190cab6f	0	0	0	0	0	0	0	0	0	0	0	288	0	0	0	0	0	0	0	0	0	0	0	0	0	0	0	0	0	0	0	0	0	0	0	0	0	0	0	0	0	0	0	0	0	0	0	0
1642	0aa279071d7dae02b92bcd0e89729968	0	0	0	0	0	0	0	96	0	0	0	149	0	0	0	0	0	0	0	0	0	0	0	0	0	0	0	0	0	0	0	0	0	0	0	0	0	0	0	0	0	0	0	0	0	0	0	0
1643	3a107f172a78c65dd283802d895219cc	0	0	0	0	0	0	0	0	0	0	0	0	0	0	0	0	0	0	0	0	0	0	0	0	0	0	0	0	0	0	0	0	0	0	0	0	0	0	0	0	203	0	0	0	0	0	0	0
1644	3f9e953ae907cb774dc26012e0b4821d	0	0	0	0	0	0	0	0	0	0	0	0	0	0	0	0	0	0	0	0	0	0	0	0	0	0	0	0	0	0	0	0	0	0	0	0	0	0	0	0	203	0	0	0	0	0	0	0
1645	74fa440f3ad0c3a3b46c993d67ffeee9	0	0	0	0	0	0	0	0	53	0	0	0	0	0	0	0	0	0	0	0	0	0	0	0	0	0	0	0	0	0	0	0	0	0	0	0	0	0	0	0	0	0	0	0	0	0	0	0
1646	c496129ef17d97ca0214efbb0ccff162	0	0	0	0	0	0	0	0	0	0	0	0	0	0	0	0	0	0	0	0	0	0	0	0	0	0	0	0	0	0	0	0	0	0	0	0	0	35	0	0	0	0	0	0	0	0	0	0
1647	e1ed637480659768c0b4111209a87e65	0	0	0	0	0	0	0	0	0	0	0	0	0	0	0	0	0	0	0	0	0	0	0	0	0	0	0	0	0	0	0	0	0	0	0	0	0	0	0	0	0	0	0	0	0	0	0	0
1648	921beb2eb4c1b302b831783d7fb3bd04	0	0	0	0	0	0	31	0	0	42	0	0	0	47	0	0	0	0	0	0	0	24	0	0	0	0	0	0	0	0	0	0	0	0	0	0	0	0	0	0	0	0	0	0	0	0	0	0
1649	47535ea7f775fc10552446f274d2963e	0	0	0	0	0	0	0	0	0	0	113	0	0	0	0	0	0	0	0	0	0	0	0	0	0	0	0	0	0	0	0	185	0	0	0	0	0	0	0	0	0	0	0	0	0	0	0	0
1650	5fe507faa8d05a1e572168aeb485a74b	0	0	0	0	0	0	0	0	0	0	0	0	0	0	0	0	0	0	0	0	0	0	0	0	0	0	0	0	0	0	0	124	0	0	0	0	105	0	0	0	0	0	0	0	0	0	0	0
1651	39f1b318aa51cbd352b6b278adaf98fa	0	0	0	0	174	0	0	0	0	0	0	0	0	0	22	0	0	0	0	0	0	0	0	0	0	0	0	0	0	0	0	0	0	0	0	0	0	0	0	0	0	0	0	0	0	0	0	0
1652	3e497f425baf78462cc975c29674bf62	0	0	0	0	0	0	0	0	0	0	0	287	0	0	0	0	0	0	0	0	0	0	0	0	0	0	0	0	0	0	0	0	0	0	0	0	0	0	0	0	0	0	0	0	0	0	0	0
1653	15246cedbe3bc83ee085e31d27f5525e	0	0	0	0	0	0	0	0	0	0	0	0	0	0	0	0	0	0	0	0	0	0	0	0	0	0	0	0	0	0	0	0	0	0	0	0	0	0	0	0	0	0	0	0	0	0	82	0
1654	dafb7f404d4a5064c6142b4d2b7eecc3	0	0	0	0	0	0	0	0	0	0	0	0	0	0	0	0	0	0	0	0	0	0	0	0	0	0	0	0	0	0	0	0	0	0	0	0	0	0	0	0	0	0	58	0	0	162	0	0
1655	52f061f3c81976c5230e46fef4362b0c	0	0	0	0	0	0	0	0	0	0	0	0	0	0	0	0	0	0	0	74	0	0	0	0	0	0	0	0	0	0	39	0	0	0	162	0	0	0	0	0	0	0	0	0	0	0	0	0
1656	87a98fc8ab256fd27d5b1a76e003f1e9	0	0	74	0	0	0	0	0	0	0	0	0	0	0	0	0	0	0	0	0	0	0	0	0	0	0	0	0	0	0	0	0	0	0	0	0	0	0	0	0	0	0	0	0	0	0	0	0
1657	699dd93ccf101ed81d381301f9ef8eb8	0	0	0	0	26	0	0	0	0	0	0	77	0	0	54	0	0	0	0	0	0	0	0	0	0	0	0	0	0	0	41	0	0	0	0	0	0	0	0	0	0	0	0	0	0	0	0	0
1658	78fccef964b1b46c5002f354e4bff2db	0	0	0	0	0	27	0	0	0	0	0	0	0	0	0	0	0	0	0	0	0	0	0	0	0	0	0	0	0	0	94	0	0	0	0	160	0	0	0	0	0	0	0	0	0	0	0	0
1659	9d61632cbeaa9b3abc5c2571ad82e8f9	0	0	0	0	0	0	0	0	0	0	0	0	0	0	0	0	0	0	0	0	0	0	0	0	0	0	0	106	0	60	0	0	0	0	0	0	0	114	0	0	0	0	0	0	0	0	0	0
1660	5822a74f9acc9e5ff4e491deb81e40ff	0	0	0	0	0	0	0	0	0	90	0	0	0	0	0	0	0	0	0	0	0	0	0	0	0	0	0	38	0	0	0	0	0	0	0	0	0	0	0	0	0	0	0	0	0	0	0	0
1661	1b1d759886bab39a8fdc803de4498d1b	0	0	0	0	0	0	0	0	0	0	0	0	0	0	0	0	0	0	0	0	0	0	0	0	0	0	0	0	109	0	0	0	0	0	0	0	0	0	0	0	0	0	0	0	0	0	0	0
1662	8696992bb0a0b17d2365a21de37381f4	0	54	0	0	0	0	0	0	0	0	0	0	0	0	73	0	0	0	0	0	0	0	0	0	0	0	0	0	0	0	0	75	0	0	0	0	0	0	0	0	0	0	0	0	0	0	0	0
1663	9e4babb465857d45bebbb6663ed5d925	0	0	0	0	0	0	0	0	0	0	61	0	0	0	0	0	0	0	0	0	0	0	0	0	0	0	0	0	0	0	0	0	0	0	0	0	0	0	0	0	0	48	0	0	0	170	0	0
1664	a8fd8aba116b3451c2db3fc4e28c56db	0	0	0	0	0	0	0	0	0	0	0	0	0	0	0	0	0	0	0	0	0	0	0	0	0	0	0	0	0	0	0	0	0	0	0	0	351	0	0	0	0	0	0	0	0	0	0	0
1665	119c46621efad5afaf04b97fe37b5215	0	0	0	0	0	0	0	0	0	0	0	0	0	0	0	0	0	0	0	0	0	0	0	0	0	0	0	0	0	0	0	0	0	0	0	0	0	0	0	0	0	0	0	0	0	265	0	0
1666	b795dff215c578dcd192540af1ab9483	0	0	0	0	0	0	0	0	0	0	0	0	0	0	0	0	0	0	0	0	0	0	0	0	0	0	0	0	0	0	0	0	0	0	0	0	0	0	0	0	0	0	0	0	0	164	31	0
1667	857350a22be29d06609fe56f1416364b	0	0	0	0	0	0	105	0	0	0	0	0	0	0	0	0	0	0	0	0	0	0	0	0	0	0	0	0	0	0	0	0	0	0	0	0	0	0	0	0	0	0	0	0	0	0	0	0
1668	e596dde5946c5f1412a9103475e9767e	0	0	0	0	0	0	0	0	0	0	0	0	0	0	0	0	0	0	0	0	0	0	0	184	0	0	0	0	0	0	0	0	0	0	0	0	0	0	0	0	0	0	0	0	0	0	0	0
1669	249931493fcf8d36273c9301b380ded6	0	0	0	0	0	0	0	0	0	0	0	0	0	0	0	0	0	0	0	0	23	0	0	0	0	0	0	0	0	0	0	0	0	29	0	0	0	0	0	0	0	0	0	0	0	0	0	46
1670	855ba366fc453dd2e3ca717f497be7b0	0	0	0	0	0	0	0	0	0	0	0	0	0	0	0	0	0	0	0	0	58	3	0	0	0	0	0	0	0	0	0	0	0	0	0	0	0	0	0	0	0	0	0	0	0	0	0	0
1671	51e1550c6e7d9717583ce78c658597a2	0	0	0	0	0	0	0	0	0	0	0	0	0	0	0	0	0	0	0	0	0	0	0	0	0	0	0	0	0	0	155	0	0	125	0	31	0	0	0	0	0	0	0	0	0	0	0	0
1672	92d0c74fac425f5ca19c58695faa299a	0	0	0	0	0	0	0	0	0	0	0	0	0	0	0	0	0	0	0	0	0	0	0	0	0	0	0	0	0	0	0	0	0	0	0	0	0	0	0	0	0	0	0	0	0	0	55	0
1673	7e1e32ba7e1048e701ea430b7f62caf3	0	0	0	0	0	0	0	0	0	0	0	137	0	0	0	0	0	0	0	0	0	0	0	0	0	0	0	0	0	0	0	0	0	0	0	0	0	0	0	0	0	0	0	0	0	0	0	0
1674	4ce04bc6ea1cf931a9075c27a4936066	0	0	0	0	0	138	0	0	0	0	0	0	0	0	0	0	0	0	0	0	0	34	0	0	0	0	0	0	0	0	0	0	0	0	0	0	0	0	0	0	0	0	0	0	0	0	0	0
1675	65b37b739464b7a55f0762bf1f569fd4	0	0	0	0	0	0	0	0	0	0	0	0	0	0	0	0	0	0	0	0	0	0	0	0	0	0	0	0	0	0	0	0	0	0	283	0	0	0	0	0	0	0	0	0	0	0	0	0
1676	f289abdf04c676f59b9d86d3d4ef0b77	0	0	0	0	0	0	0	0	0	0	0	0	0	0	0	0	0	0	0	0	0	0	0	0	0	0	0	0	0	0	0	0	0	353	0	0	0	0	0	0	0	0	0	0	0	0	0	0
1677	8fa00fec74df6cce3561f7707ef3e5e6	0	0	0	0	0	0	0	0	0	0	0	0	0	0	0	0	0	0	0	0	0	0	0	0	0	0	0	0	0	0	0	0	0	0	0	0	116	0	0	0	0	0	0	0	0	0	0	0
1678	5d47af5e8336037a5483e2af432b9fd9	0	0	0	0	0	0	0	0	0	0	0	0	0	0	0	0	0	0	0	0	0	0	0	0	0	201	0	0	0	0	0	0	0	0	0	0	0	0	0	0	0	0	0	0	0	0	0	0
1679	d5900c6f8d06a96f6c9194987f4a792a	0	0	0	0	191	0	0	0	0	0	0	0	0	0	0	0	0	0	0	0	0	0	0	0	0	0	0	0	0	0	0	0	0	0	0	0	0	0	0	0	0	0	0	0	0	0	0	0
1680	09a4ac1d511418d059264a50d24ef67d	0	0	0	0	0	0	0	0	0	0	0	0	0	0	0	0	0	0	0	0	0	0	0	0	0	0	0	293	0	0	0	0	0	0	0	0	0	0	0	0	0	0	0	0	0	0	0	0
1681	67158e3d8ca53b0aeac85993ba5c1b91	0	36	0	0	0	0	0	0	0	0	0	0	0	0	50	0	0	0	0	0	0	0	0	0	0	0	0	0	0	0	0	0	0	21	51	0	87	0	0	0	0	0	0	0	0	0	0	0
1682	29ee23bb389305c23869882141299a88	70	0	0	0	0	0	0	0	0	0	0	0	0	0	0	0	0	0	0	0	0	0	0	0	0	0	0	0	0	69	0	0	0	53	0	0	0	0	0	0	0	96	0	0	0	0	0	0
1683	20f7433ffb17517e64d8c003c0b3cd8b	0	0	0	0	0	0	0	0	0	0	0	0	0	0	0	0	0	0	0	0	0	0	0	0	0	0	0	0	0	0	0	0	0	0	0	0	0	0	0	0	0	0	0	0	0	0	0	0
1684	f6c80831f108a1415893b82ebc00862f	0	0	0	0	0	0	0	0	0	0	0	0	0	0	0	0	0	0	0	0	0	0	0	0	0	200	0	0	0	0	0	0	0	0	0	0	0	0	0	0	0	0	0	0	0	0	0	0
1685	128bdb4f09fc6385d24d16ad884ded3a	0	0	0	0	0	0	69	0	0	0	0	0	0	0	0	0	0	0	0	0	0	0	0	0	0	0	0	0	0	0	0	0	0	0	0	0	0	0	135	0	0	0	0	0	0	0	0	0
1686	40f363e61937802f9db681fa04759a1d	0	0	0	0	0	0	0	0	0	0	0	0	0	0	0	0	0	0	0	0	58	0	0	0	0	0	0	0	0	0	0	0	0	0	0	0	0	0	0	0	0	0	0	0	0	0	0	0
1687	94f3c9fd34d3b89ae45a3cc7a634379b	0	0	0	0	0	0	0	0	0	0	0	0	0	0	0	0	0	0	0	0	58	0	0	0	0	0	0	0	0	0	0	0	0	0	0	0	0	0	0	0	0	0	0	0	0	0	0	0
1688	7e38cf8f1b5dbe5c0c495bdb2e6f09fb	0	0	0	0	0	0	0	0	0	0	0	0	118	0	124	0	0	0	0	0	0	0	0	0	0	0	0	0	0	0	0	0	0	0	0	0	0	0	0	0	0	0	0	0	0	0	0	0
1689	66a8e006759322bf57c1298ab1b3b086	0	0	37	0	0	0	0	0	0	0	0	0	0	0	0	0	0	0	0	0	0	0	0	0	0	0	0	0	0	0	138	0	0	0	0	0	0	0	0	0	0	0	0	0	0	0	0	0
1690	1840c953b0f678937e378efcdd279c9a	0	0	0	0	0	0	0	0	0	0	0	0	0	0	0	0	0	0	0	0	0	0	0	0	0	0	0	0	0	0	0	0	0	0	0	0	0	0	0	0	0	0	0	0	0	0	80	0
1691	59823ff9d2413174b285460478fa2c0b	0	0	0	0	0	0	0	0	0	0	0	0	0	0	0	0	0	0	0	0	0	0	0	0	0	199	0	0	0	0	0	0	0	0	0	0	0	0	0	0	0	0	0	0	0	0	0	0
1692	6793ba827565aed55a27f6ded9923e76	0	0	0	0	0	0	0	0	0	0	0	0	0	0	0	0	0	0	0	0	0	0	0	181	0	0	0	0	0	0	0	0	0	0	0	0	0	0	0	0	0	0	0	0	0	0	0	0
1693	0f0e47e4399140e2e2acad604eb42951	0	0	0	0	0	0	0	0	0	0	0	0	0	0	0	0	0	0	0	0	0	0	0	0	0	0	0	0	0	0	0	0	0	0	0	0	0	316	0	0	0	0	0	0	0	0	0	0
1694	ef74f0556659c30798f7ca9de4056ca9	0	0	0	0	0	0	0	0	0	0	92	0	0	0	0	0	0	0	0	111	0	0	0	0	0	0	0	0	0	0	0	0	0	0	0	95	0	0	0	0	0	0	0	0	0	0	0	0
1695	d50ba77d80035ac8ec3f1686d1ca0f67	0	0	0	0	0	0	0	0	0	0	0	0	0	0	0	0	0	0	0	0	0	0	0	144	0	0	0	59	0	0	0	0	0	0	0	0	0	0	0	0	0	0	0	0	0	0	0	0
1696	2f99dd90faedc828ccde0ce8ed681406	0	0	0	0	0	0	0	0	0	172	0	0	0	0	0	0	0	0	0	0	0	0	0	0	0	0	0	0	0	0	0	0	0	0	0	0	0	0	0	0	0	0	0	0	0	0	0	0
1697	20c7cc01fe419035925b1990682c5092	0	0	0	0	0	0	0	0	0	0	0	0	19	38	0	0	0	0	0	0	0	0	0	0	0	0	0	0	0	0	0	0	103	0	0	0	0	0	59	0	0	0	0	0	0	0	0	0
1698	f9dc2260f81d3deec02d9d775b85357a	157	0	0	0	0	0	0	0	0	0	0	0	92	0	0	0	0	0	0	0	0	0	0	0	0	0	0	0	0	0	0	0	0	0	0	0	0	0	0	0	0	0	0	0	0	0	0	0
1699	51441cc2402b114839ef0f151ffcc383	0	0	0	0	0	0	0	0	0	0	0	279	0	0	0	0	0	0	0	0	0	0	0	0	0	0	0	0	0	0	0	0	0	0	0	0	0	0	0	0	0	0	0	0	0	0	0	0
1700	352ad7d8bd65ea1f095c7b08411b35ec	0	0	0	0	0	0	0	0	0	0	0	34	23	0	8	0	0	0	0	0	0	0	0	0	0	0	0	0	0	0	69	0	0	72	0	0	0	0	0	0	0	0	0	0	0	0	0	0
1701	5e0df695e90216b821b78374223033e0	0	0	0	0	0	0	0	0	0	142	0	0	0	0	0	0	0	0	0	0	0	0	0	0	0	0	0	0	0	0	0	0	0	0	0	0	0	0	0	0	0	0	0	0	61	0	0	0
1702	5b0b532e36975dfbb1da301d4e3f348d	0	0	0	0	188	0	0	0	0	0	0	0	0	0	0	0	0	0	0	0	0	0	0	0	0	0	0	0	0	0	0	0	0	0	0	0	0	0	0	0	0	0	0	0	0	0	0	0
1703	64d9d0381be3bd96a6329fe6de3f0826	0	0	0	0	0	0	0	0	0	0	0	0	0	0	0	0	0	0	0	0	0	0	0	0	0	0	0	121	0	0	0	0	100	0	0	0	0	0	0	0	25	0	0	0	0	0	0	0
1704	2a34b6ba1ffcb448a490b273e3223ba4	0	0	0	0	0	0	0	0	0	0	0	0	0	0	0	0	0	0	0	0	0	0	0	0	0	0	0	0	0	0	0	0	0	0	0	0	0	0	0	0	86	103	0	0	0	0	0	0
1705	5041c0ad3374beeb9d6b3a13840d5bb4	0	0	0	0	0	0	0	0	0	0	0	0	108	0	0	0	0	0	0	0	0	0	0	0	0	0	0	0	0	0	0	0	0	0	0	0	0	0	0	0	0	190	0	0	0	0	0	0
1706	c53dd180fb41c857500419883bbfc471	0	0	0	0	0	0	0	0	0	0	0	0	0	0	0	0	0	0	0	0	0	0	0	0	0	0	0	0	0	0	0	0	0	0	0	0	0	0	0	0	0	0	0	0	0	0	0	0
1707	7d39d0d758f73b9b61a17c2654fb23c4	0	0	0	0	0	0	0	0	0	0	0	0	0	0	0	0	0	0	0	0	0	0	0	0	0	0	0	0	0	0	0	0	0	0	0	0	0	0	0	20	0	0	101	0	0	0	0	0
1708	62feadd70a781faf22a758056ad942bb	0	0	0	0	0	0	0	0	0	0	0	0	0	0	0	0	0	0	0	0	0	0	0	0	0	0	0	0	0	0	0	287	0	0	0	0	0	0	0	0	0	0	0	0	0	0	0	0
1709	3f07e7706dbb7ee2369ec92beea1b7f3	0	0	0	0	0	0	0	0	0	0	0	0	0	0	0	0	0	0	0	0	0	0	0	0	0	0	0	149	0	0	0	0	0	0	0	0	0	0	0	0	0	0	0	0	0	0	0	0
1710	aafb1fe5042a2838940a44cc5bf934cb	0	0	0	0	0	0	0	0	0	0	0	0	0	0	0	0	0	0	0	0	0	0	0	0	0	0	0	0	0	0	0	0	0	0	0	0	0	0	0	0	0	0	0	0	0	0	0	0
1711	04e82235fc3b922146f45c11eae2530b	78	0	0	0	0	0	0	0	0	0	0	0	0	0	0	0	0	0	0	15	0	0	0	0	0	0	0	0	0	0	33	0	0	0	0	0	0	0	0	0	0	62	0	0	0	0	0	0
1712	fafc8352bda202717436561bc8fcac2f	0	0	0	0	0	0	0	0	0	0	0	0	0	0	0	0	0	0	0	0	35	0	65	0	0	0	0	0	0	0	0	0	0	0	0	0	0	0	0	0	0	0	0	0	0	0	0	0
1713	a619d763f82ad5e33ee131ea3ecc3b18	0	38	0	0	117	0	0	0	0	0	0	0	0	0	0	0	0	0	0	0	0	0	0	0	0	0	0	0	0	0	0	0	0	0	0	0	0	0	0	0	0	0	0	0	0	0	0	0
1714	0e62cbaa85a8f221134a9835537045cc	0	0	0	0	0	0	0	0	0	0	0	0	0	0	0	0	0	0	0	0	0	0	0	0	0	0	0	0	0	0	0	0	0	0	0	0	0	0	0	0	0	0	0	0	0	0	0	0
1715	74f304282763f34928eb74f338b364db	0	0	0	0	0	0	0	0	0	0	0	0	0	0	0	0	0	0	0	0	0	0	0	0	0	0	0	0	0	0	0	0	0	0	0	0	0	0	0	0	0	0	0	0	0	0	0	0
1716	7df841c92e66f523c3355924e325137f	0	0	0	0	0	51	0	0	0	0	0	0	0	0	0	0	0	0	0	0	0	0	0	0	0	0	0	0	0	0	0	0	0	0	0	0	0	0	0	44	0	0	146	0	0	0	0	0
1717	6332535e470b624660831f993d6bbd38	0	0	0	0	0	0	0	0	0	0	0	0	0	0	0	47	0	0	91	0	0	0	0	0	0	87	0	0	0	0	0	0	0	0	0	0	0	0	0	0	0	0	0	0	0	0	0	0
1718	c6073964272990c32c64fb4b5c386e9b	0	0	0	0	0	0	0	0	0	0	0	0	0	0	0	0	0	0	0	0	0	0	0	0	0	0	0	0	0	76	0	0	0	0	0	0	249	0	0	0	0	0	0	0	0	0	0	0
1719	9546cbf260c5c8f86d18b489918ddc48	0	0	0	0	0	0	0	222	0	0	0	0	0	0	0	0	0	0	0	0	0	0	0	0	0	0	0	0	0	0	0	0	0	0	0	0	0	0	0	0	0	0	0	0	0	0	0	0
1720	a8391af632406920c4055a5732645288	0	0	0	0	0	0	0	0	0	0	0	0	0	0	0	0	0	0	0	0	0	0	0	0	0	0	0	0	0	0	0	0	0	0	0	0	0	0	0	0	0	0	0	0	0	0	0	0
1721	8fa411804eb46e1e8bd7317cdf92315f	0	0	0	0	0	0	0	0	0	0	0	117	0	0	0	0	0	0	0	0	0	0	0	0	0	0	0	0	0	0	0	0	0	0	0	77	0	0	0	37	0	0	0	0	0	0	0	0
1722	af4f51458e93201d88d15abb147ea75e	161	0	0	0	0	0	0	0	0	0	0	0	0	0	0	0	0	0	0	0	0	0	0	0	0	0	0	0	0	0	0	0	0	0	0	0	0	0	114	0	0	0	0	0	0	0	0	0
1723	ad56cf46cd54b6963455b92aa29c2301	0	0	0	0	0	0	0	0	0	0	0	0	0	0	0	0	0	0	0	0	0	0	0	0	0	0	0	0	0	0	0	0	0	0	0	0	0	0	0	0	0	0	0	0	0	0	0	0
1724	df0d640ab0ff26713f9b669f61e70555	0	0	0	0	0	0	0	0	0	0	0	0	0	0	0	0	0	0	0	0	0	0	0	0	0	0	0	0	0	0	0	0	0	0	0	0	0	0	0	0	0	0	0	0	0	0	0	0
1725	e98062c4f85e19d925fd307ed3eedf35	0	0	0	0	0	74	0	0	0	0	0	0	0	0	0	0	0	0	0	0	0	0	0	0	0	0	0	0	0	0	0	0	0	0	0	0	0	0	0	0	0	0	0	0	0	0	0	0
1726	51bfced0f2c7109a61ecab9b4a1b6515	0	0	0	0	0	0	0	0	0	0	0	0	0	0	0	0	0	0	0	0	0	0	0	0	0	0	0	0	0	0	0	0	0	147	0	0	193	0	0	0	0	0	0	0	0	0	0	0
1727	7f830d86baeb1c848967a8b8d1c99288	0	0	0	0	0	0	0	0	0	0	0	0	0	0	0	0	0	0	0	0	0	0	0	0	0	57	0	0	0	154	0	0	0	56	0	0	0	0	0	0	0	0	0	0	0	0	0	0
1728	9fae96d1cf4d654af054f89f8e9c691e	0	0	0	0	0	0	0	0	0	0	0	0	0	0	0	0	0	0	0	0	0	0	0	0	0	0	0	0	0	0	0	0	0	0	0	0	0	0	0	0	0	0	0	40	0	149	0	0
1729	4b6629ab0219c55020983e105dffa1e2	0	0	0	0	0	0	0	0	0	0	0	0	0	0	0	0	0	0	0	0	0	0	0	0	0	0	0	0	0	0	0	0	0	0	0	0	0	0	0	0	0	0	0	0	0	0	0	0
1730	6d5bd2020c85ecdbc7ef3fc5287c7540	0	0	0	0	0	0	0	135	0	0	0	0	0	0	0	0	0	0	0	0	0	0	0	0	0	0	0	0	0	0	0	0	0	0	0	0	0	0	0	0	0	116	0	0	0	0	0	0
1731	d081249807c35a240dae11113e009b66	0	0	0	0	0	0	0	0	0	0	0	0	0	0	0	0	0	0	0	0	0	0	0	0	0	0	0	0	0	0	0	0	0	0	0	0	0	0	0	0	0	0	0	0	0	0	0	225
1732	03dc77f250819467c81b70137444ead9	0	0	0	0	0	0	0	0	0	0	0	0	0	115	0	0	0	0	0	0	0	0	0	0	0	0	0	0	0	0	0	0	0	0	0	0	0	0	0	0	0	0	0	0	0	0	0	0
1733	661f87ffe4b956d7366f74e26e8f4ca0	0	0	0	0	0	0	0	0	0	0	0	0	0	0	0	0	0	0	0	0	0	0	0	0	0	0	0	0	0	0	0	0	0	0	0	0	0	0	0	0	0	0	0	0	351	0	0	0
1734	f44df229127084a22ec54aceb9123109	0	0	0	0	0	0	0	0	0	0	0	0	0	0	0	0	0	0	0	0	0	0	0	0	0	0	0	0	0	0	0	0	0	0	0	0	0	0	0	0	0	0	0	0	0	0	0	0
1735	17ebd74550bfa15c1900faa770bb1338	0	0	0	0	0	0	36	0	0	0	0	128	0	0	0	0	0	0	0	0	0	0	0	0	0	0	0	0	0	0	0	0	0	0	0	0	0	0	0	0	0	0	0	0	61	0	0	0
1736	98d0e74e24d45d3e4508d667ff1b1c3b	0	0	0	0	0	0	0	0	0	0	0	0	0	0	0	0	0	0	0	67	0	0	0	0	0	0	0	0	0	0	0	0	0	0	0	0	0	0	0	0	0	0	0	75	0	0	0	0
1737	9d4a5ff2a72fa173aace557b1a5caefd	0	0	0	0	0	0	0	0	0	0	0	0	0	0	0	0	0	0	0	0	0	0	0	0	0	0	0	0	0	0	98	0	0	0	0	0	146	0	82	0	0	0	0	0	0	0	0	0
1738	bb5fd1e32a8c51b4eafdeb46b39cb5aa	0	0	0	0	0	0	0	0	0	0	0	0	0	0	0	0	0	265	0	0	0	0	0	0	0	0	0	0	0	0	0	0	0	0	0	0	0	0	0	0	0	0	0	0	0	0	0	0
1739	f63c09618850478f7da2b8ae88182867	0	0	0	0	0	0	0	0	0	0	0	0	0	0	0	0	0	0	0	0	0	0	0	0	0	0	0	0	0	0	0	0	0	0	0	281	0	0	0	0	0	0	0	0	0	0	0	0
1740	377f879c25181da64bb6d327b3dd623d	0	0	0	0	0	0	0	0	0	0	0	0	0	0	0	0	0	0	0	0	0	0	0	0	0	0	0	0	104	0	0	0	0	0	0	0	0	0	0	0	0	0	0	0	0	0	0	0
1741	3b9b7ac2313e2b39a9e308b55d4d6258	0	0	0	0	0	0	0	0	0	0	0	0	0	0	0	0	0	0	0	0	0	0	0	0	0	0	0	0	0	0	0	0	0	0	0	0	0	0	0	0	0	88	0	0	0	0	0	0
1742	f34033b09ce721c18615e89649004cb8	0	0	0	0	0	0	0	0	0	0	0	0	0	0	0	0	0	0	0	0	0	0	0	0	0	0	0	0	0	0	0	0	0	0	0	0	0	0	0	0	0	0	0	0	0	0	0	224
1743	78e6cab8b9741e89e0c26965e833ac45	45	0	0	0	47	0	0	0	0	0	0	0	0	0	0	0	0	0	0	0	0	0	0	0	0	0	0	0	0	0	71	0	0	32	0	0	0	0	0	0	0	0	0	0	66	0	0	0
1744	ccaf0c6a01474e3e4e3b4897d0494133	0	0	0	0	0	0	0	0	0	0	0	0	0	0	0	0	0	0	0	0	56	0	0	0	0	0	0	0	0	0	0	0	0	0	0	0	0	0	0	0	0	0	0	0	0	0	0	0
1745	32305d0cff82a23388994277b09bc9b4	53	0	0	0	0	0	0	0	0	0	0	0	0	0	0	0	0	0	0	0	0	90	0	0	0	0	0	0	0	0	0	0	0	0	0	0	0	0	0	0	0	46	75	0	0	0	0	0
1746	1e04e570debc379256035eaa19b289df	0	0	0	0	0	0	0	0	0	0	0	156	0	0	0	0	0	0	0	0	0	0	0	0	0	0	0	0	0	0	0	0	0	0	0	0	0	0	0	0	0	0	0	0	0	0	0	0
1747	ced2cb792751525bf919febf4af0a5b9	0	0	0	88	0	0	0	0	0	0	0	0	0	0	0	0	0	0	0	0	0	0	0	0	0	0	0	0	0	0	0	0	0	0	0	203	0	0	0	0	0	0	0	0	0	0	0	0
1748	26a0a3fb85908a4c45cc39ac653807c0	0	0	0	111	0	0	0	0	0	0	0	0	0	0	132	0	0	0	0	0	0	0	0	0	0	0	0	0	0	0	0	0	0	0	0	0	0	0	0	0	0	0	0	0	0	0	0	0
1749	1539f29cff396160f6659224861080ae	0	0	0	0	0	0	0	0	0	0	0	0	0	0	0	0	0	0	0	0	0	0	0	0	0	0	0	0	0	0	0	0	0	0	0	0	0	0	0	0	0	0	0	0	0	0	0	0
1750	282385e9cbc05595ce60309b706a18c8	0	0	0	0	0	0	0	0	0	0	0	0	0	0	0	0	0	0	0	0	0	91	0	0	0	86	62	0	0	0	0	0	0	0	0	0	0	0	0	0	0	0	0	0	0	0	0	0
1751	4363c6faef35ad6f29960726638c84e0	0	0	0	48	0	0	0	0	0	0	0	0	0	0	38	0	0	0	0	0	0	0	0	0	0	0	0	120	0	0	0	0	0	0	0	0	0	0	0	0	0	0	0	0	81	0	0	0
1752	2eb0724390d9d92b1cdaf01af7e8bd6a	0	46	0	0	0	0	0	0	0	0	0	0	0	0	0	0	0	0	0	0	0	0	0	0	0	0	0	0	0	0	0	0	81	0	0	0	0	0	0	0	0	0	0	0	0	0	0	0
1753	606021acb02ec716174b8b4b6c8ee60f	0	127	0	0	0	0	0	0	0	0	0	0	0	0	0	0	0	0	0	0	0	0	0	0	0	0	0	0	0	0	0	0	0	0	0	0	0	0	0	0	0	0	0	0	0	0	0	0
1754	17e962532d3597c45b7ac3fcda8b7390	0	0	0	0	0	0	0	0	0	0	0	0	0	0	0	0	0	0	0	0	0	0	0	0	0	0	0	0	0	0	0	0	0	0	0	0	0	0	0	0	190	0	0	0	0	0	0	0
1755	829be5ee750460aa42194b2982c85336	0	0	0	0	0	0	0	0	0	0	0	0	0	0	0	0	0	0	147	0	0	88	0	0	0	0	0	0	0	0	0	0	0	0	0	0	0	0	0	0	0	0	0	0	0	0	0	0
1756	1cdfd2d1c5fe291296c040c940005585	0	0	0	0	0	0	0	0	0	0	0	0	0	0	0	0	0	0	0	0	0	0	0	0	0	0	0	0	0	0	271	0	0	0	0	0	0	0	0	0	0	0	0	0	0	0	0	0
1757	9b0203afbf38553d67ecda911c7ae488	0	0	0	0	0	0	0	0	0	0	0	0	0	0	0	0	0	0	0	0	0	0	0	0	0	0	0	0	0	0	0	0	0	0	0	0	0	0	0	0	0	0	0	0	0	0	0	0
1758	0ef422d3283fb9701684571313c59c75	0	0	0	113	0	0	0	0	0	0	0	0	0	0	0	0	25	0	0	0	0	0	0	0	0	0	0	0	0	0	0	0	0	0	0	0	0	0	0	0	0	0	0	46	0	0	0	0
1759	ba92580188f270eb7f4ade8fc4378f48	0	0	0	0	0	0	0	0	0	0	0	0	0	0	0	0	0	0	0	0	0	0	0	0	0	0	0	0	0	0	0	0	0	0	0	0	0	0	0	215	0	0	0	0	0	0	0	0
1760	e0a8eeaec02da3ee8f3acba92b52f4b1	0	0	0	15	0	0	0	0	0	0	35	0	0	0	0	0	0	0	0	0	0	0	0	0	0	0	0	0	0	0	0	0	0	0	0	0	0	0	0	0	0	123	0	0	0	102	0	0
1761	fde023478fc76d922797eab64bb45f26	0	0	0	0	0	0	99	0	0	0	0	0	0	0	0	0	0	0	0	0	0	0	0	0	0	0	0	0	0	0	0	0	0	0	0	0	0	0	0	0	0	0	0	0	0	0	0	0
1762	c6473b689b88194d9b5c0adb30c55e36	0	0	0	0	0	0	0	0	0	0	0	0	0	0	0	0	0	0	0	300	0	0	0	0	0	0	0	0	0	0	0	0	0	0	0	0	0	0	0	0	0	0	0	0	0	0	0	0
1763	03a09a7bf3062ca4ea87cd08f679dd82	103	0	0	0	0	0	0	0	0	0	0	0	0	0	0	0	0	0	0	92	0	0	37	0	0	0	0	0	0	0	0	0	0	0	0	0	0	0	0	0	0	0	0	0	0	0	0	0
1764	e8790fc3dd0f5c9ebc64936d9f04c317	0	0	0	0	0	0	0	0	0	0	0	0	0	0	0	0	0	0	0	0	0	0	0	0	0	0	0	0	0	0	0	0	0	0	0	0	0	0	0	0	0	0	79	0	0	0	0	0
1765	0fec11667f9a1084a1ac3da80733af43	0	0	0	18	0	0	0	173	0	0	0	0	0	0	0	0	0	0	0	0	0	0	0	0	0	0	0	0	0	0	0	0	0	0	0	0	0	0	0	0	0	6	0	0	0	0	0	0
1766	ffbb3c097746daaa1cfb46d6ba47452b	0	0	0	0	0	0	0	0	0	0	0	0	0	0	0	0	0	260	0	0	0	0	0	0	0	0	0	0	0	0	0	0	0	0	0	0	0	0	0	0	0	0	0	0	0	0	0	0
1767	2574a9f16716ab764520e88bad80f48e	0	0	0	0	0	0	0	0	0	0	0	0	0	0	0	0	0	0	0	0	0	0	0	0	0	0	0	0	0	0	0	0	0	0	0	0	0	0	0	214	0	0	0	0	0	0	0	0
1768	528928906b221d57562d97ddd4e9f6f8	0	0	0	0	0	0	0	0	0	0	0	0	0	0	0	0	0	0	0	0	0	0	0	0	0	0	0	0	0	0	0	0	0	0	0	0	0	214	0	0	0	0	0	0	0	0	0	64
1769	763d367876d62979efd3843d49a4137b	0	0	0	0	0	0	0	0	0	0	0	0	0	0	0	0	0	0	0	0	0	0	162	0	0	0	0	0	0	0	0	0	0	0	0	0	0	0	0	0	0	0	0	0	0	0	0	0
1770	69114e85c12a2c52d7cca9af1d42dd10	0	0	0	87	0	0	0	0	0	0	0	0	0	0	0	0	0	0	0	0	0	0	0	0	0	0	0	0	42	0	0	0	0	0	0	0	0	0	0	0	0	0	0	0	0	0	0	0
1771	c0d649b5c1e7fafd27f4c200978b564e	0	0	69	0	0	0	0	0	0	0	0	0	0	0	0	0	0	0	0	0	0	0	0	0	0	0	0	0	0	0	0	0	0	0	0	0	0	0	0	0	0	0	0	0	0	0	0	0
1772	ef17fb2b8bfb33b6915b78ffb07cb7cd	0	0	0	0	0	0	0	0	0	0	0	0	0	0	0	0	0	0	0	0	0	0	0	0	0	0	0	0	0	0	0	0	0	0	0	0	0	0	0	0	0	0	0	0	0	0	0	170
1773	eeaf2c2686f7673968eed7f50a290b38	0	0	0	0	0	0	0	0	0	0	0	0	0	0	0	0	0	0	0	0	0	0	0	0	0	0	0	0	0	0	0	0	0	0	0	0	0	0	0	0	0	291	0	0	0	0	0	0
1774	24a93f4e8aeedbe04a4d0b6cee583319	0	0	0	0	54	0	0	0	0	0	0	0	96	0	0	0	0	0	0	0	0	0	0	0	0	0	0	0	0	0	0	0	0	0	0	0	0	106	0	0	0	0	0	0	0	0	0	0
1775	5b6919acb85c51720fdbef2f696c060a	0	0	0	0	0	0	0	0	0	0	0	0	0	0	0	0	0	0	0	112	0	0	0	0	0	0	0	0	0	0	0	0	0	0	0	0	0	0	0	0	0	0	0	0	0	0	0	0
1776	fcc22aa4b5a91791d539a6fecce8de3f	0	44	0	0	0	0	0	0	0	0	0	0	0	0	0	0	0	0	0	0	0	0	0	0	0	0	0	179	0	0	0	0	0	0	0	0	0	0	0	0	0	0	0	0	0	0	0	0
1777	107050dcff0e232c8116963371fa240a	0	0	0	0	0	0	0	0	49	0	0	0	0	0	0	0	0	0	0	0	0	0	0	0	0	0	0	0	0	0	0	0	0	0	0	0	0	0	0	0	0	0	0	0	0	0	0	0
1778	8ad4b736b1463c44ae7a1cda2ef9ebd7	0	0	0	0	0	0	0	0	49	0	0	0	0	0	0	0	0	0	0	0	0	0	0	0	0	0	0	0	0	0	0	0	0	0	0	0	0	0	0	0	0	0	0	0	0	0	0	0
1779	2a6ad8561ff5cccee4b999a169387cf1	0	0	0	0	0	0	0	0	0	0	0	0	0	0	0	0	0	0	0	0	0	0	0	0	0	0	0	0	0	0	0	0	0	0	0	0	0	0	0	0	0	0	0	0	0	0	76	0
1780	f31df5f83eeeef6fba931290e2dacd44	0	0	0	0	0	0	0	0	0	0	0	0	0	0	0	0	0	0	0	0	0	0	0	0	0	0	0	0	0	0	0	0	0	0	0	0	0	0	0	0	0	0	104	56	0	0	0	0
1781	04380cf3623a8eca6bd6f36f6420c152	0	0	0	108	0	0	0	0	0	0	0	0	0	0	0	0	0	0	0	0	0	0	0	0	0	0	0	0	0	0	0	0	0	0	0	0	0	0	31	0	0	0	0	0	0	81	0	0
1782	7175c3c2ccafea1f51f684ea1e4f6201	0	0	0	0	0	0	0	0	0	0	0	0	0	0	0	0	0	163	0	0	0	0	0	0	0	0	0	0	0	0	0	101	0	0	0	0	0	0	0	0	0	0	0	0	0	0	0	0
1783	b0b3eaf4d43ac754a2241373641d2856	0	0	0	0	0	190	0	0	0	0	0	0	0	0	0	0	0	0	0	0	0	0	0	0	0	0	0	0	0	0	0	0	0	0	0	0	0	0	0	0	0	0	0	0	0	0	0	0
1784	449922cf501b9331d64db39734e80a7d	0	0	0	0	0	0	0	0	0	0	31	0	0	0	0	0	0	0	0	0	0	0	117	0	0	0	0	0	0	0	0	0	0	0	0	0	0	48	0	0	0	0	0	0	0	0	0	0
1785	09ddfcd5b2eb812966c8c525e3d250b8	0	0	0	0	0	0	0	0	0	0	68	139	0	0	0	0	0	0	0	0	0	0	0	0	0	0	0	0	0	0	0	0	0	76	0	0	0	0	0	0	0	0	0	0	0	0	0	0
1786	b640267134348959fa95fd8bb3b7d219	0	0	0	0	0	0	0	0	0	0	0	0	0	0	0	0	0	0	0	0	0	0	0	0	0	0	0	0	0	0	0	0	0	0	0	0	0	0	0	92	0	0	62	0	0	0	0	0
1787	b0eee12f05733194f7c98e186acfc6a8	0	0	0	0	91	0	0	0	0	0	0	0	0	0	97	0	0	0	0	0	0	0	0	0	0	0	0	0	0	0	0	0	0	0	0	0	0	0	0	0	0	0	0	0	0	0	0	0
1788	3e2096071eb622bbbd02a1ab4a244ee9	0	0	0	0	0	0	0	0	0	0	0	31	0	0	0	0	0	0	0	0	0	0	0	0	0	0	0	0	0	0	0	0	0	0	0	0	0	0	0	0	0	0	13	0	0	0	63	0
1789	f1976f6847619f259b3d53b3461da687	0	0	0	0	0	0	0	0	0	0	0	0	0	0	0	0	0	0	0	0	0	0	0	0	0	0	0	0	0	0	0	0	0	0	0	0	0	299	0	0	0	0	0	0	0	0	0	0
1790	19e6cfe5b7f5de1212d29d986c4c8717	0	0	0	0	0	0	0	0	0	0	0	0	0	0	0	0	0	0	0	76	0	117	0	0	0	0	0	0	0	85	0	0	0	0	0	0	0	0	0	0	0	0	0	0	0	0	0	0
1791	616220af2063df29220a0b18ba0d08e0	0	0	0	0	0	0	33	0	0	0	0	0	23	0	0	0	0	0	0	0	0	0	0	0	0	0	0	0	0	0	0	0	0	0	0	0	0	0	0	45	0	0	0	34	0	0	0	0
1792	8e4f9e62102a27abf62407ee8842c7cd	0	0	0	0	0	0	0	0	0	0	0	0	0	0	0	0	0	167	0	0	0	0	56	0	0	0	0	0	0	0	0	0	0	0	0	0	0	0	0	0	0	0	0	0	0	0	0	0
1793	b47961893cbe62de594b25706706f225	0	0	0	71	0	0	0	0	0	0	0	0	0	0	0	0	0	0	0	0	0	0	0	0	0	0	0	0	0	0	0	0	0	0	0	0	0	0	0	0	0	0	18	0	0	0	0	153
1794	61cea631b6bad442e7b865837e4f2eec	0	0	0	0	0	0	0	0	0	0	0	0	0	0	0	0	0	0	0	0	0	0	0	0	0	0	0	0	0	0	0	0	0	0	0	0	0	0	0	0	0	0	0	0	0	0	46	0
1795	f1c243884c827deeffdd5910a9e0ac0a	0	0	0	0	0	0	0	0	0	0	59	0	0	0	0	0	0	0	0	0	0	0	0	0	0	0	0	0	0	0	0	0	0	108	0	64	72	0	0	0	0	0	0	0	0	0	0	0
1796	efa7707bfa98e6001bbbac67ece3135e	0	0	0	0	0	0	0	0	0	0	0	0	0	0	0	0	0	0	0	0	0	0	0	0	0	0	0	0	0	0	0	0	0	0	0	0	0	0	0	0	0	0	0	0	0	0	0	0
1797	213845994565fd18c7feeec81ee38d8e	0	0	0	0	0	0	0	0	0	0	0	0	0	0	0	0	0	0	0	0	0	0	0	0	0	0	0	0	0	0	0	0	0	0	0	0	0	0	0	0	0	0	0	0	0	0	0	0
1798	982fa1d4c340936aaa6ed9359d88b9b7	0	0	0	0	0	0	0	0	0	0	0	0	0	0	0	0	0	0	0	0	0	0	0	0	0	0	0	80	0	0	0	101	0	0	0	91	0	0	0	0	0	0	0	0	0	0	0	0
1799	6a4c533720736ebc5f91a2a0bfe366d4	0	0	68	0	0	0	0	0	0	0	0	0	0	0	0	0	0	0	0	0	0	0	0	0	0	0	0	0	0	0	0	0	0	0	0	0	0	0	0	0	0	0	0	0	0	0	0	0
1800	30850db05a02d1afea9bcbe91284f48a	0	0	0	0	0	0	97	0	0	0	0	0	0	0	0	0	0	0	0	0	0	0	0	0	0	0	0	0	0	0	0	0	0	0	0	0	0	0	0	0	0	0	0	0	0	0	0	0
1801	66063a5fd56c7d79979e05140aeb10f4	0	0	0	0	0	0	97	0	0	0	0	0	0	0	0	0	0	0	0	0	0	0	0	0	0	0	0	0	0	0	0	0	0	0	0	0	0	0	0	0	0	0	0	0	0	0	0	0
1802	81d72911c0925b6b084171f0a2f9e497	0	0	0	0	0	0	0	0	0	45	0	0	0	0	0	0	0	0	0	0	0	0	0	0	0	0	0	0	0	0	0	0	0	0	0	0	0	0	21	0	92	0	0	0	0	0	0	0
1803	34cde75ceadcf2429946c9affbdaadc8	0	0	0	0	0	20	0	77	0	37	0	0	0	0	0	0	0	0	0	0	0	0	0	0	0	0	0	0	0	0	0	0	0	0	0	0	0	0	0	0	0	0	0	0	102	0	0	0
1804	d351ccca470cfeffdea341c936dc8b93	0	0	0	0	0	0	0	0	0	0	0	0	0	0	0	0	0	0	0	0	0	0	0	170	0	0	0	0	0	0	0	0	0	0	0	0	0	0	0	0	0	0	0	0	0	0	0	0
1805	26505a673aa5301a5d446716bacdb64a	0	0	0	0	0	0	0	0	0	0	0	0	273	0	0	0	0	0	0	0	0	0	0	0	0	0	0	0	0	0	0	0	0	0	0	0	0	0	0	0	0	0	0	0	0	0	0	0
1806	3507350dfccccef2976f77dcbf2468df	0	0	0	0	0	0	0	0	0	0	0	0	0	0	0	0	0	0	0	0	0	0	0	11	0	0	0	0	0	0	52	0	0	0	0	0	0	0	235	0	0	33	0	0	0	0	0	0
1807	7827b2f7506f5a8a11c11a508e76a646	0	0	0	0	0	0	0	0	0	0	11	0	0	0	0	0	0	0	0	0	0	0	0	0	0	0	0	0	0	0	0	0	0	12	204	0	0	0	0	0	27	0	0	0	0	0	0	0
1808	3f551485ab0a5a2f5615b6a0e6973714	0	0	0	0	0	0	0	0	0	0	0	0	0	0	0	0	0	0	0	0	0	0	0	0	0	0	0	0	0	0	0	0	0	0	0	0	0	0	0	0	0	0	0	0	0	0	0	0
1809	c01f277fb26ffd0ceb0df4e3c9f4d43e	0	0	0	0	0	0	0	0	0	0	0	0	0	0	0	0	0	0	0	0	0	0	0	0	0	0	0	0	0	0	0	0	0	0	0	0	0	0	0	0	0	0	0	0	0	0	0	0
1810	d376c88b785981bbb31f25e91af28a8c	0	0	0	0	0	0	0	175	0	0	0	45	0	0	0	0	0	0	0	0	0	0	0	0	0	0	0	0	0	0	0	0	0	0	0	0	0	0	0	0	0	0	0	0	0	0	0	0
1811	fbd99bf9a6879e0aa93ce6e46eef20af	0	0	0	0	0	0	0	0	0	0	0	0	0	0	0	0	0	0	0	0	0	0	0	0	0	0	0	0	100	0	0	0	0	0	0	0	0	0	0	0	0	0	0	0	0	0	0	0
1812	800e48aad3452fc924a7fd7cbdf8f11d	0	0	0	0	0	0	0	0	0	0	0	0	0	0	0	0	0	0	0	0	0	0	0	0	0	0	0	0	0	0	264	0	0	0	0	0	0	0	0	0	0	0	0	0	0	0	0	0
1813	fb1e50761d948eef3696c28f12a79970	0	0	0	0	0	0	0	0	0	0	0	0	0	0	0	0	0	0	0	0	54	0	0	0	0	0	0	0	0	0	0	0	0	0	0	0	0	0	0	0	0	0	0	0	0	0	0	0
1814	6899ec85646c142b2889790a527114c1	0	0	33	0	0	96	0	0	0	0	0	0	0	0	0	0	0	0	0	0	0	0	0	0	0	0	0	0	0	0	0	0	0	0	0	0	0	0	0	0	0	0	0	0	0	0	0	0
1815	767287a3b39c9ae6e2d122ecc6439fde	0	0	0	0	0	0	0	0	0	0	0	0	0	0	0	0	0	0	0	0	0	0	0	0	0	0	0	0	0	0	0	0	0	0	0	0	0	0	0	0	0	0	0	0	0	0	0	0
1816	1fecd5d74a9a529494e88f1219bbca2f	0	0	0	0	0	0	0	0	0	0	0	0	0	0	0	0	0	0	0	0	0	0	0	0	0	0	0	0	0	0	0	0	0	0	0	0	0	0	0	0	0	0	0	0	0	0	0	0
1817	c923f6420bddf4bd4046db920923d6ca	0	0	0	0	0	0	0	0	0	0	0	0	0	0	0	0	0	0	0	0	0	0	0	0	0	0	0	0	0	0	0	0	0	0	0	0	0	0	0	0	0	0	0	0	0	0	0	0
1818	83dda422a1a111d92a6c71be911edb98	0	0	0	0	0	0	0	0	0	0	0	0	0	0	0	0	0	0	0	0	0	0	0	0	0	0	0	0	0	0	0	0	0	0	61	169	0	41	0	0	0	0	0	0	0	0	0	0
1819	4024da31ba1c2322de698161ae7d4d47	0	0	0	53	0	0	0	75	0	0	129	0	0	0	0	0	0	0	0	0	0	0	0	0	0	0	0	0	0	0	0	0	0	0	0	0	0	0	0	0	0	0	0	0	0	0	0	0
1820	0ecaf4fbe52b40eb424d77b0709139c6	0	0	0	0	0	0	7	35	0	0	0	0	0	0	0	0	0	0	0	0	0	99	0	0	0	0	0	0	0	0	0	105	0	0	0	0	0	0	0	0	0	0	0	0	0	0	0	0
1821	de774412f0aa959f5a0f6f34934e5da4	0	0	0	0	0	0	0	0	48	0	0	0	0	0	0	0	0	0	0	0	0	0	0	0	0	0	0	0	0	0	0	0	0	0	0	0	0	0	0	0	0	0	0	0	0	0	0	0
1822	1a24f7377d5b98d9d73a943b915fc07c	0	110	0	0	0	0	0	0	0	0	0	0	28	0	0	0	0	0	0	0	0	0	0	0	0	0	0	0	0	0	0	0	0	0	0	0	0	0	0	0	0	0	0	0	0	0	0	0
1823	529adb96024fd93fa8d5d34fb9088802	0	0	0	0	0	0	0	0	0	0	0	0	0	0	0	0	0	0	0	0	0	0	0	0	0	0	0	0	0	0	0	0	0	0	0	0	0	0	0	0	0	0	0	0	0	0	0	0
1824	c99aa2ab57c4ed312b38ffe616ea8ba6	0	0	0	0	0	0	0	0	0	0	0	0	0	0	0	0	0	0	0	0	0	0	0	0	0	0	0	0	0	187	0	0	0	0	0	0	0	0	0	0	0	0	0	0	0	74	0	0
1825	aa74d36e74160024ea6b0a1cfb08b728	0	0	0	0	69	0	0	0	0	0	0	95	0	0	0	0	0	0	0	0	0	0	0	0	0	0	0	0	0	0	63	0	0	0	0	0	0	0	0	0	0	0	0	0	0	0	0	0
1826	ddb8e59fa146fb27b74b99c0bae24c1b	0	0	0	0	0	0	0	0	0	0	0	0	0	0	0	0	0	0	0	0	0	0	0	0	0	0	0	0	0	0	0	0	0	0	0	0	0	0	0	0	0	0	0	0	0	28	0	0
1827	5c08826d3ed117129c318787a655dd8d	0	0	0	0	0	0	0	0	0	0	0	0	0	0	0	0	0	0	0	0	0	0	0	0	0	0	0	0	0	0	0	0	0	0	0	0	0	0	0	0	0	91	0	62	0	0	0	0
1828	353f923ad8d785210f82220ab7be5e38	0	0	67	0	0	0	0	0	0	0	0	0	0	0	0	0	0	0	0	0	0	0	0	0	0	0	0	0	0	0	0	0	0	0	0	0	0	0	0	0	0	0	0	0	0	0	0	0
1829	9ac112227ec121d85702666f809d8748	0	0	0	0	0	0	0	0	0	0	0	0	0	0	0	0	0	0	0	0	0	0	0	0	0	0	0	0	0	0	0	0	0	0	259	0	0	0	0	0	0	0	0	0	0	0	0	0
1830	0df0ec73e34f7220a247fd785e4fdbad	0	0	0	0	0	0	0	0	0	0	0	0	0	0	0	0	0	0	0	0	0	0	0	0	0	0	0	0	0	0	0	0	0	0	0	0	0	0	0	0	0	39	0	0	0	0	0	0
1831	14bf9a7f239169946abfd0c5da3703b6	0	0	0	0	0	0	0	0	0	0	0	0	0	0	0	0	0	0	0	0	0	0	0	0	0	0	0	0	0	0	0	0	0	323	0	0	0	0	0	0	0	0	0	0	0	0	0	0
1832	6011e0913b0b00550e71569057c900af	0	0	0	0	0	0	0	0	0	0	0	0	0	109	0	0	0	0	0	0	0	0	0	0	0	0	0	0	0	0	0	0	0	0	0	0	0	0	0	0	0	0	0	0	0	0	0	0
1833	582ab98140ceccce65bced85b8490ab0	0	0	0	0	0	0	0	0	0	0	0	0	0	0	0	0	0	0	0	0	0	0	0	0	0	0	0	0	0	0	0	0	0	0	0	0	0	0	0	0	0	0	0	0	0	0	74	0
1834	8f660c3fc3fb1848a11d49971d8bce22	0	0	0	0	0	0	0	0	0	0	0	0	0	0	0	0	0	0	0	0	0	0	0	0	0	0	0	0	0	0	0	0	0	0	0	0	0	0	0	0	0	0	0	0	0	0	74	0
1835	e7ec460c1ec80ee864c3dc7758b6ba15	0	0	0	0	0	0	0	0	0	0	0	0	125	0	0	0	0	0	0	0	0	0	0	0	0	0	0	0	0	0	0	0	0	0	0	0	0	0	0	111	0	0	0	0	0	0	0	0
1836	54d1401750fe69d4dc84e40e02402478	0	0	0	79	0	0	71	0	0	0	0	0	0	0	0	0	0	0	0	0	0	0	0	0	0	0	0	0	0	0	0	0	0	0	0	0	0	0	0	0	0	0	0	0	0	0	0	0
1837	a1ebb2c5da8f7589f11040161672dfda	0	0	0	37	0	0	39	0	0	0	0	0	0	0	0	0	0	0	0	0	0	0	0	0	0	0	0	0	0	0	0	0	0	0	0	0	0	0	0	0	86	0	0	0	0	0	0	0
1838	34e2b499caee15744263a960b09834b6	0	0	0	0	0	0	0	0	0	0	0	0	0	80	0	0	0	0	0	0	0	0	0	0	0	0	0	71	0	0	0	0	0	0	0	0	0	0	0	0	0	0	0	0	0	0	0	0
1839	15b65479fa6577077f8d9ab126e654be	0	0	0	0	0	0	0	0	0	0	0	0	0	0	0	0	0	0	0	0	0	0	0	0	0	0	0	0	0	124	87	54	0	0	0	0	0	0	0	0	0	0	0	0	0	0	0	0
1840	d48d7a74d05202ae90e33f2f68f89eda	0	0	0	0	0	0	0	0	0	0	0	0	0	0	0	0	0	0	0	0	0	0	0	0	0	0	0	0	0	0	0	0	0	322	0	0	0	0	0	0	0	0	0	0	0	0	0	0
1841	29a3d35961ab8ff3b23362ef8f52d96d	0	0	0	0	0	0	0	0	0	0	0	0	0	0	0	0	0	0	0	0	0	0	0	0	0	0	0	0	0	0	0	0	0	0	0	0	0	0	0	0	0	0	0	0	0	0	0	0
1842	ad9869f2add059aaee5b74b784960899	0	0	0	77	0	0	0	0	0	0	0	0	0	0	0	0	0	0	0	0	0	0	0	0	0	0	0	0	0	0	0	0	0	0	80	0	0	0	0	0	0	0	0	0	15	0	0	0
1843	1fd2494026726aa732a964a9e1369355	145	0	0	0	0	0	0	0	0	0	0	0	0	0	0	0	0	0	0	0	0	0	0	0	0	0	0	0	0	0	0	0	0	102	0	0	0	0	0	0	0	0	0	0	0	0	0	0
1844	d959f0a4d5028dfe7f04f1d3dfc21b69	0	0	0	0	0	0	0	0	0	0	0	0	0	0	0	0	0	0	0	0	0	0	0	0	0	0	0	58	0	0	63	0	0	65	87	0	0	0	0	0	0	0	0	0	0	0	0	0
1845	ab03e00cf42fca9db06b1d6defa10652	0	0	0	0	0	0	0	0	0	0	0	0	0	0	0	0	0	0	0	0	0	0	0	0	0	0	0	0	0	0	0	0	0	0	0	0	0	0	0	0	0	0	0	0	0	0	0	212
1846	9c2f1700428433669add6ca3bc31d871	0	0	0	0	0	0	0	0	0	0	0	0	0	0	0	0	0	0	0	0	0	0	0	0	0	0	0	0	0	0	0	0	0	0	0	0	0	0	122	0	0	0	0	0	0	0	0	0
1847	0e4be7c37319d01167e359e55c59c0fb	0	0	0	0	0	0	95	0	0	0	0	0	0	0	0	0	0	0	0	0	0	0	0	0	0	0	0	0	0	0	0	0	0	0	0	0	0	0	0	0	0	0	0	0	0	0	0	0
1848	53c47e9a2ac041f209d710bfda2eceb4	48	0	0	0	0	0	0	0	0	0	0	0	0	0	0	0	0	0	0	0	0	0	0	0	0	0	0	0	0	0	0	0	0	0	0	0	0	0	0	0	0	0	0	0	0	0	0	0
1849	784238e97f0a93673c7df8bf611b96ab	0	0	0	0	0	0	0	57	0	0	0	0	0	0	0	0	0	0	0	120	0	0	0	0	0	0	0	0	0	0	0	0	0	0	0	0	0	0	0	0	0	0	0	0	0	0	0	0
1850	19e896ee004af0a631f5157830f683df	0	121	0	0	0	0	0	0	0	0	0	0	0	0	0	0	0	0	0	0	0	0	0	0	0	0	0	0	0	0	0	0	0	0	0	0	0	0	0	0	0	0	0	0	0	0	0	0
1851	3a58a44aab817f3237fc04715ac6a7b1	0	0	0	0	0	0	0	0	0	0	0	0	0	0	0	0	0	0	0	0	0	0	0	0	0	0	0	0	98	0	0	0	0	0	0	0	0	0	0	0	0	0	0	0	0	0	0	0
1852	80d799f9d30a6254abdc38584611aba9	0	0	0	0	0	0	0	0	0	0	0	0	0	0	0	0	0	0	0	0	0	0	0	0	0	0	0	0	98	0	0	0	0	0	0	0	0	0	0	0	0	0	0	0	0	0	0	0
1853	e07881062ad376d1e568985ec929c32b	0	0	0	0	0	0	0	0	0	0	0	0	0	0	0	0	0	0	0	0	0	0	0	0	0	0	0	0	0	0	0	0	0	0	0	0	0	0	0	0	0	0	0	0	0	0	0	0
1854	c44a7d033ebe9f52789d663957a402e6	0	0	0	0	0	0	0	0	0	0	0	0	0	0	0	0	0	0	0	0	0	0	0	0	0	0	0	0	0	0	0	0	0	0	0	0	0	0	0	0	0	0	0	0	0	0	0	0
1855	453474f37a5c53617bffcc0fa9a01e4a	0	0	0	0	0	0	0	0	0	0	0	0	0	0	0	0	0	0	0	0	0	0	0	0	109	0	0	0	0	0	0	0	0	0	0	0	0	0	0	0	0	0	0	0	0	0	0	0
1856	5c94c7fb5f023dd8469f87c4e91f2057	0	0	0	0	0	0	0	0	0	0	0	0	0	0	0	0	0	0	0	0	0	0	0	0	0	0	0	0	0	0	0	0	0	0	0	0	0	0	0	0	0	0	0	0	0	0	0	211
1857	e2f33be7021c233e2f97aaf8d95ec93b	0	0	0	0	0	0	0	0	0	0	0	0	0	0	0	0	0	0	0	0	0	0	0	0	0	0	0	0	0	0	0	0	0	0	0	0	0	0	0	0	0	0	0	0	0	0	0	211
1858	1309dd173c34080bbd839cc56cbe0c41	0	0	0	0	0	0	0	0	0	0	0	0	0	0	0	0	0	0	0	0	36	0	0	0	0	0	0	0	0	0	0	0	0	102	0	0	0	0	0	0	0	0	0	0	0	0	0	0
1859	fa6d84bfd6a55c55d4492d165cf44e08	0	0	0	0	0	0	0	0	0	0	0	0	0	0	0	0	0	0	0	0	0	0	0	0	0	0	0	0	0	0	0	0	0	0	0	0	0	0	0	0	0	0	0	0	0	141	0	0
1860	596189a7f79d248392739ad611a669ab	0	0	0	0	0	0	0	0	0	0	0	0	0	0	0	0	0	0	0	0	0	0	0	0	0	0	0	0	0	265	0	0	0	0	0	0	0	0	0	0	0	0	0	0	0	0	0	0
1861	2632f3182bfe01e11b8780f9b52cb6e9	0	0	0	0	0	0	0	0	0	0	0	0	0	0	0	0	0	0	0	0	0	0	0	0	0	0	0	0	0	0	0	0	0	0	0	0	0	289	0	0	0	0	0	0	0	0	0	0
1862	b2a729c0539f69c46ded76cc9960b3c2	0	0	0	0	0	0	0	0	0	0	33	0	0	0	0	0	0	0	0	0	0	0	0	0	0	0	0	83	0	0	0	0	0	0	0	148	0	0	0	0	0	0	0	0	0	0	0	0
1863	7c18c05b8a2c903241d80c6651ed19c9	0	0	0	0	0	0	0	0	47	0	0	0	0	0	0	0	0	0	0	0	0	0	0	0	0	0	0	0	0	0	0	0	0	0	0	0	0	0	0	0	0	0	0	0	0	0	0	0
1864	215f3cbaf9666d958e4ac9afae151656	0	0	0	0	0	0	0	0	0	0	69	51	0	0	0	0	0	0	0	0	0	0	0	0	0	0	0	40	0	59	0	0	0	0	0	0	52	0	0	0	0	0	0	0	0	0	0	0
1865	5a417c035a52e53a0dbfe08d44177f65	0	0	0	0	0	0	0	0	0	0	0	0	0	0	0	0	0	0	0	0	0	0	0	0	0	0	0	0	0	0	0	0	0	0	0	0	0	0	0	0	0	0	0	0	0	0	0	0
1866	8581b753bd80656b3daf14e3c13f461f	0	0	0	0	0	0	0	0	0	0	0	0	0	0	0	0	0	0	0	0	0	0	0	0	0	0	0	0	0	0	0	0	0	0	0	0	172	0	0	0	37	0	0	0	0	0	0	0
1867	f841d6af67d7ff17c512c277abac3a1a	210	0	0	0	0	0	0	0	0	0	0	0	0	0	0	0	0	0	0	0	0	0	0	0	0	0	0	0	0	0	0	0	0	0	0	0	0	0	0	0	0	0	0	0	0	0	0	0
1868	03ae2fb1b1ab7097e7eab6317c549402	0	0	0	0	0	0	94	0	0	0	0	0	0	0	0	0	0	0	0	0	0	0	0	0	0	0	0	0	0	0	0	0	0	0	0	0	0	0	0	0	0	0	0	0	0	0	0	0
1869	789b727330ccd4bf01135a36ca70fa56	0	0	0	0	0	0	94	0	0	0	0	0	0	0	0	0	0	0	0	0	0	0	0	0	0	0	0	0	0	0	0	0	0	0	0	0	0	0	0	0	0	0	0	0	0	0	0	0
1870	51cfc9c26d74e046204d482664f34c03	0	0	0	113	0	0	0	0	0	0	0	0	0	0	0	0	0	0	0	0	0	0	0	0	0	0	0	0	0	0	0	0	0	0	0	0	0	0	0	0	0	0	0	0	55	0	0	0
1871	530c4e68598fc6dc2a5f11e0de2285bd	0	0	0	0	0	0	0	0	0	0	0	0	0	0	0	0	0	0	0	0	0	0	0	0	0	0	0	0	0	0	0	0	0	0	0	0	0	0	0	0	0	0	0	0	0	0	63	28
1872	a44198a3520cbaeef045e5bbc33b9379	0	0	0	0	0	0	0	0	0	0	0	0	0	0	0	0	0	0	17	0	0	0	0	0	0	0	0	0	0	0	0	0	0	51	0	0	0	0	0	0	0	0	0	0	0	0	0	0
1873	23c8b4c9894fdb3715a71f36cebeb98b	0	0	0	0	0	0	0	0	0	0	0	0	0	0	0	0	0	0	0	0	0	0	0	0	0	0	0	0	0	0	0	0	0	0	0	0	0	0	0	56	0	0	0	0	0	0	0	0
1874	6d695b95c8994f0c485d86da5ec3c223	0	0	0	0	0	0	0	0	0	0	0	0	0	0	0	0	0	0	0	0	0	0	0	0	0	0	0	0	0	0	0	0	0	0	0	0	0	0	0	0	0	0	0	0	0	0	0	0
1875	068473882018f4e98a4fb5db51deb158	0	0	0	0	0	0	0	0	0	0	0	0	0	0	0	0	0	0	0	0	0	0	0	0	0	0	0	0	0	0	0	0	0	0	253	0	0	0	0	0	0	0	0	0	0	0	0	0
1876	02e8e99db5f0c3b7e29f25bf2b7c8f2c	0	0	0	0	0	0	0	0	0	0	0	0	0	0	0	0	0	0	0	52	0	0	0	0	0	0	0	0	0	0	0	0	0	43	76	64	0	0	0	0	0	0	33	0	0	0	0	0
1877	f41bbe9e4a61212c49fdccece1d09049	0	0	0	0	0	0	0	204	0	0	0	0	0	0	0	0	0	0	0	0	0	0	0	0	0	0	0	0	0	0	0	0	0	0	0	0	0	0	0	0	0	0	0	0	0	0	0	0
1878	804c0fc8bdb8c612afcb1817ae70861e	0	0	0	0	0	0	0	0	0	0	0	0	0	0	0	0	0	0	0	0	0	0	0	0	0	0	0	0	0	0	0	0	0	0	0	0	0	0	0	109	0	0	0	0	0	0	0	0
1879	f5823f86d12f69ebe7bea83e01afb45d	40	0	0	0	0	0	0	77	0	0	0	0	0	0	0	0	0	0	0	0	0	0	0	22	0	0	0	0	0	0	0	0	0	0	0	0	0	0	107	0	0	0	0	0	0	0	0	0
1880	abf774c166c7b332de8a457f7f0f5055	0	0	0	0	0	0	0	0	0	0	0	0	167	0	0	0	0	0	0	0	0	0	0	0	0	0	0	0	0	0	0	0	0	0	0	0	0	0	0	0	0	0	0	0	118	0	0	0
1881	604bbb040432c80bf230ac4f90aceb59	0	0	0	0	0	0	0	0	0	0	0	0	0	0	0	0	0	0	0	0	0	0	153	0	0	0	0	0	0	0	0	0	0	0	0	0	0	0	0	0	0	0	0	0	0	0	0	0
1882	fa90fd48051ccb0b0b56cd07cb1c6287	0	0	0	16	55	0	0	0	0	0	0	0	0	0	0	0	0	0	0	0	0	0	0	0	0	0	0	100	0	0	0	0	0	76	0	0	0	0	0	0	0	0	0	0	0	0	0	0
1883	9ee812d8df019c1e8b1934ed1e41d769	0	0	0	0	0	0	65	0	0	0	0	0	0	0	0	0	0	0	0	0	0	0	0	0	0	0	0	0	29	0	0	0	0	0	0	0	0	0	0	0	0	0	0	0	0	0	0	0
1884	f43e62cddd696ae7238d67f2c3124905	0	0	0	0	0	0	93	0	0	0	0	0	0	0	0	0	0	0	0	0	0	0	0	0	0	0	0	0	0	0	0	0	0	0	0	0	0	0	0	0	0	0	0	0	0	0	0	0
1885	8a46d43a61929a3085d5794f01ef4be4	0	0	0	0	0	0	0	0	0	0	0	0	0	0	0	0	0	0	0	0	52	0	0	0	0	0	0	0	0	0	0	0	0	0	0	0	0	0	0	0	0	0	0	0	0	0	0	0
1886	9d2b51e99c4d6d97209a9e01176f17b1	0	0	0	0	0	0	0	0	0	0	0	0	0	0	0	0	0	0	0	0	0	0	0	0	0	0	0	0	0	0	0	0	0	0	0	0	0	0	0	0	0	0	0	0	0	0	0	0
1887	ab32c7147dd024d83ee5f107fcfff441	0	0	0	0	0	0	0	0	0	0	0	0	0	0	0	0	0	0	0	0	0	0	0	0	0	0	0	0	0	0	0	0	0	0	0	0	0	0	0	0	0	0	0	0	0	0	72	0
1888	7416fa603b1256142f0544dad6333d5b	0	0	0	0	0	0	0	0	0	0	0	0	0	0	0	0	0	0	0	0	0	0	0	0	0	0	0	0	0	0	0	0	0	0	0	0	0	0	0	0	0	0	0	0	0	0	0	0
1889	62c364b04e5213b20f5305f991fb1ace	0	0	0	0	0	0	0	0	0	0	0	0	0	106	0	0	0	0	0	0	0	0	0	0	0	0	0	0	0	0	0	0	0	0	0	0	0	0	0	0	0	0	0	0	0	0	0	0
1890	166d9a9b2806b83e4d7d8da9f42aea19	0	0	0	0	0	0	0	0	0	0	0	0	0	0	0	0	0	0	0	0	0	0	0	0	0	0	0	0	0	65	0	0	0	0	0	0	0	0	0	0	0	0	0	0	0	0	54	0
1891	9508277d0ff96d3772fb23796e13309e	0	0	0	0	0	0	0	0	0	0	0	0	0	0	0	0	0	0	0	0	0	0	0	0	0	0	0	0	0	0	0	0	0	0	0	0	0	0	174	0	92	0	0	0	0	0	0	0
1892	ebb3deec7f6dba683b6a6afbc913c2b3	0	0	0	0	0	0	0	0	0	0	0	0	0	0	0	0	0	0	0	0	0	0	0	0	0	0	0	0	96	0	0	0	0	0	0	0	0	0	0	0	0	0	0	0	0	0	0	0
1893	dd701b566ce06f4e56ee4c8601657179	0	0	0	0	0	0	0	0	0	0	0	0	0	0	0	0	0	0	0	0	0	0	0	71	0	0	0	0	54	0	0	0	0	0	0	0	0	0	0	0	0	0	0	0	0	0	0	0
1894	aafa2aac9639500bb94678c088ef0552	0	0	0	0	0	0	0	0	0	0	0	42	0	0	0	0	0	0	0	0	0	96	0	0	0	0	0	0	0	0	0	0	0	0	0	0	0	0	0	0	0	0	0	0	0	107	0	0
1895	f9260455af43d456e6f7a698cd8d9680	0	0	0	0	0	0	0	0	0	0	0	0	0	0	0	0	0	0	0	0	0	0	0	0	0	0	0	0	0	0	0	0	0	0	48	0	0	0	0	0	143	0	0	0	0	0	0	0
1896	5c8a20e8b07e41ac2cc43f4257c75526	0	0	0	0	0	0	0	0	0	0	0	0	0	0	0	0	0	0	0	0	0	0	0	0	0	0	0	0	0	0	0	0	0	0	0	0	0	283	0	0	0	0	0	0	0	0	0	0
1897	4823bd137853b8f4bae4ad2f02a76a56	0	0	0	0	0	0	0	0	0	0	0	0	0	0	0	0	0	0	0	280	0	0	0	0	0	0	0	0	0	0	0	0	0	0	0	0	0	0	0	0	0	0	0	0	0	0	0	0
1898	772d77ce92c50198ad701da8cb2725a3	0	118	0	0	0	0	0	0	0	0	0	0	0	0	0	0	0	0	0	0	0	0	0	0	0	0	0	0	0	0	0	0	0	0	0	0	0	0	0	0	0	0	0	0	0	0	0	0
1899	9b761f1138e18261245b84df44889acb	0	0	0	0	0	0	0	0	0	0	0	0	0	0	0	0	0	0	0	0	0	0	0	0	0	0	0	0	0	0	0	0	0	312	0	0	0	0	0	0	0	0	0	0	0	0	0	0
1900	07bed7d7837334ca1003232d31cba9a5	0	0	0	0	0	0	0	102	0	0	0	0	0	0	92	0	0	0	0	0	0	0	0	0	0	0	0	0	0	0	0	0	0	0	0	0	0	0	0	0	0	0	0	0	0	0	0	0
1901	85f6962e02e8de253ad1084fe642fe13	0	0	0	0	169	0	0	0	0	0	0	0	0	0	0	0	0	0	0	0	0	0	0	0	0	0	0	0	0	0	0	0	0	0	0	0	0	0	0	0	0	0	0	0	0	0	0	0
1902	06d28314d55e79555dd802918bc69d25	0	0	0	122	0	0	0	0	0	0	0	0	0	0	0	0	0	0	0	0	0	0	0	0	0	0	0	0	0	0	0	0	117	0	0	0	0	0	0	0	0	0	0	0	0	0	0	0
1903	5ca55e4f26d3dbb1b00892c88f079ec1	0	0	0	0	0	0	0	0	0	0	0	0	0	0	0	0	0	0	0	0	0	256	0	0	0	0	0	0	0	0	0	0	0	0	0	0	0	0	0	0	0	0	0	0	0	0	0	0
1904	2ad805e1665828f1e49d5c56148c22d8	0	0	0	0	0	0	0	0	0	0	0	0	0	0	0	0	0	0	0	0	0	0	0	0	0	0	0	0	0	0	0	0	0	0	0	0	0	0	0	0	0	120	0	0	0	0	0	66
1905	8c4acefa6779cc41aaf42eba2a7a75e2	0	0	0	0	0	0	0	0	0	0	0	0	0	0	0	0	0	0	0	0	0	0	0	0	0	0	0	0	0	0	0	0	0	0	0	0	0	282	0	0	0	0	0	0	0	0	0	0
1906	476a48785b7d677c165a81bc93a7a91e	0	0	0	0	0	0	0	0	46	0	0	0	0	0	0	0	0	0	0	0	0	0	0	0	0	0	0	0	0	0	0	0	0	0	0	0	0	0	0	0	0	0	0	0	0	0	0	0
1907	bfc16bed14853b95f8b7c49a273246ef	0	0	0	0	0	0	0	0	0	0	0	0	0	0	100	0	0	0	0	0	0	0	0	0	0	0	0	0	0	0	0	0	0	0	0	0	0	0	0	0	0	0	0	0	148	0	0	0
1908	a387d7edabf2ebb572841d72c8324dcc	0	0	0	0	0	0	0	0	0	0	0	0	0	0	0	0	0	0	0	0	0	0	0	0	0	0	0	0	0	0	0	0	0	0	0	0	0	0	0	0	0	0	0	0	0	0	0	0
1909	3a73774a42786cd858552cfb0c032c15	0	0	0	0	0	0	92	0	0	0	0	0	0	0	0	0	0	0	0	0	0	0	0	0	0	0	0	0	0	0	0	0	0	0	0	0	0	0	0	0	0	0	0	0	0	0	0	0
1910	4c6c2b55f098c00ec7952aff21c2c8a0	0	0	0	0	0	0	0	0	0	0	0	0	0	0	0	0	0	0	0	0	0	0	0	0	0	0	0	0	0	0	0	0	0	0	0	257	0	0	0	0	0	0	0	0	0	0	0	0
1911	9b1a481245769e0559f8960dcd832ae1	0	0	0	0	0	0	0	201	0	0	0	0	0	0	0	0	0	0	0	0	0	0	0	0	0	0	0	0	0	0	0	0	0	0	0	0	0	0	0	0	0	0	0	0	0	0	0	0
1912	976caa3d7a4acff255419c92e151e607	0	0	0	0	0	0	73	0	0	0	0	0	0	0	0	0	0	0	0	0	0	0	0	0	0	0	0	0	0	0	0	0	0	0	0	0	0	0	0	0	0	0	0	0	0	0	0	0
1913	fdede0441a85a57f466fea0f22ed70d6	0	13	0	0	0	0	0	0	0	0	0	75	0	0	0	0	0	0	0	0	0	0	0	0	0	0	0	0	0	0	0	72	0	0	0	0	0	0	0	0	0	29	0	0	0	26	0	0
1914	143e5c6d73dd385ab0f8bf1bd077c0c8	0	0	0	0	0	0	0	0	0	0	0	0	0	0	0	0	0	0	0	0	0	255	0	0	0	0	0	0	0	0	0	0	0	0	0	0	0	0	0	0	0	0	0	0	0	0	0	0
1915	79ede9a74a73c32ad37ff41f1c9891d9	0	0	0	0	0	0	0	0	0	0	0	0	0	0	73	0	0	0	0	0	0	0	0	0	0	0	0	0	0	0	0	0	0	0	0	0	0	0	162	0	0	0	0	0	0	0	0	0
1916	91ccf7ec0e61243d3981e2a7f30bb3b0	0	0	0	0	0	0	0	0	0	0	0	0	0	0	0	0	0	0	0	0	0	0	0	0	0	0	0	0	0	0	0	0	0	0	248	0	0	0	0	0	0	0	0	0	0	0	0	0
1917	aa196edc03c224d6cf6a26d06dd888f2	0	0	0	0	0	0	0	0	0	0	0	0	0	0	0	0	0	0	0	0	0	0	0	0	0	0	0	0	0	0	0	0	0	0	248	0	0	0	0	0	0	0	0	0	0	0	0	0
1918	c331b086bd4f6336ff882b58e39526de	0	0	0	0	0	0	0	0	0	0	0	0	107	61	0	0	0	0	0	0	0	0	0	0	0	0	0	0	0	0	0	0	0	0	0	0	0	0	0	0	0	0	0	0	0	0	0	0
1919	bd2bd4e0a9433efaed52ba92e6ef9781	0	0	0	0	0	0	0	0	0	0	0	0	0	0	0	0	0	0	0	0	0	0	0	0	0	0	0	0	0	0	0	0	0	0	0	0	0	0	0	0	0	0	0	0	0	0	0	0
1920	e9b413092acf78f2a8722df4125aa625	0	0	0	0	0	0	0	0	0	0	0	0	0	0	0	0	0	0	0	0	0	0	0	0	0	0	0	0	0	0	0	0	0	0	0	0	0	0	0	0	0	0	0	0	0	0	0	0
1921	80578ddc7f35d6fb6597c1358f9253c9	0	0	0	0	0	0	0	0	0	0	0	0	0	0	0	0	0	0	0	50	0	0	0	0	0	0	0	0	0	0	0	0	0	0	0	0	0	0	0	0	0	0	0	0	0	0	58	0
1922	a19f51ba2200bea70ecbc98c63048850	0	0	0	0	0	0	0	0	0	0	0	0	0	95	0	0	0	0	0	0	0	0	0	0	0	0	0	0	0	0	0	0	0	0	0	0	27	0	0	0	0	0	0	0	0	0	0	0
1923	ebff7bb86a9bfb5b012c12ba22208ceb	0	0	0	0	0	0	0	0	0	0	0	0	0	0	0	0	0	0	0	0	0	0	0	0	0	0	0	0	0	0	0	0	0	245	51	0	0	0	0	0	0	0	0	0	0	0	0	0
1924	cae68cda76ddd208e61572c4509adb84	0	0	0	0	0	0	0	0	0	0	0	0	0	0	0	0	0	0	0	0	0	0	0	0	0	0	0	0	0	256	0	0	0	0	0	0	0	0	0	0	0	0	0	0	0	0	0	0
1925	ecfebf6ec869643f130772c16ab3ae91	0	0	0	0	0	0	0	0	0	0	0	0	0	0	0	0	0	0	0	0	0	0	0	0	0	0	0	0	0	0	0	0	0	0	0	0	0	0	187	0	32	0	0	0	92	0	0	0
1926	adc40fecb897bd2fca0d48f338d6168b	0	0	0	0	0	0	0	0	0	0	0	0	0	0	8	0	0	0	0	0	0	0	0	0	0	0	0	0	0	0	0	0	0	0	51	0	0	0	0	0	0	0	0	0	0	0	0	0
1927	3e4343b9e7f5ba0fe187b19ffa6faa6d	0	0	0	0	0	0	0	0	0	0	0	0	0	0	0	0	0	0	0	0	51	0	0	0	0	0	0	0	0	0	0	0	0	0	0	0	0	0	0	0	0	0	0	0	0	0	0	0
1928	5433e8c7461c8b87cbb87dd686a973c9	0	0	0	0	0	0	0	0	0	0	0	0	0	0	0	0	0	0	0	0	51	0	0	0	0	0	0	0	0	0	0	0	0	0	0	0	0	0	0	0	0	0	0	0	0	0	0	0
1929	435fe5989df6676f562280d8ce0123c1	0	0	0	0	0	0	0	0	0	0	0	0	0	0	0	0	0	0	0	0	0	0	0	0	0	0	0	0	0	0	0	0	0	0	0	0	0	0	0	0	0	0	0	87	0	0	0	0
1930	719dd7fa3f39b8e8d5f3eb6b60eae999	0	0	0	0	0	0	0	0	0	0	0	0	0	104	0	0	0	0	0	0	0	0	0	0	0	0	0	0	0	0	0	0	0	0	0	0	0	0	0	0	0	0	0	0	0	0	0	0
1931	f647f1b345d01c9db79ad0699977dbe6	0	0	0	0	0	0	0	0	0	152	0	0	0	0	0	0	0	0	0	0	0	0	0	0	0	0	0	0	0	0	0	0	0	0	0	0	0	0	0	0	0	0	0	0	0	0	0	0
1932	23c09467f14b91928b6d333d91b14e4f	0	0	0	0	0	0	43	52	0	0	0	0	0	0	0	0	0	0	0	0	0	0	0	0	0	0	0	0	0	0	0	0	0	0	0	0	0	0	0	0	0	0	0	0	0	0	0	0
1933	43ce03c8b852fff4072ef61450cd8ad0	0	0	0	0	0	0	0	111	0	67	0	0	0	0	0	0	0	0	0	0	0	0	0	0	0	0	0	0	0	0	0	0	0	0	0	0	0	0	0	0	0	0	0	0	0	0	0	0
1934	d5bf5f81c8e6b97d8da26c7f4c046c28	0	0	0	0	0	0	0	0	0	0	0	0	0	0	0	0	0	0	0	0	0	0	0	0	0	0	0	0	0	0	0	0	0	0	0	0	0	0	0	0	0	0	0	0	0	0	0	0
1935	c33252f4dff7f46ac11c329edf712320	0	0	0	0	0	0	0	0	0	0	0	79	77	0	0	0	0	0	0	104	0	0	0	0	0	0	0	0	0	0	0	0	0	0	0	0	0	0	0	0	0	0	0	0	0	0	0	0
1936	db73da1e5c1796d26eed0a8342e5d012	0	0	0	0	0	0	0	0	0	0	0	0	0	0	0	0	0	0	0	0	0	0	0	0	0	0	0	255	0	0	0	0	0	0	0	0	0	0	0	0	0	0	0	0	0	0	0	0
1937	569f2f854c58f8dc17428315025678e9	0	0	0	0	0	0	0	0	0	0	0	0	0	0	0	0	0	0	0	0	0	0	0	0	0	0	0	0	0	0	248	0	0	0	0	0	0	0	0	0	0	0	0	0	0	0	0	0
1938	ff3181b96f60078d0b767ddc926f338d	0	0	0	0	0	0	0	0	0	0	0	0	0	0	0	0	0	0	0	0	0	0	0	0	0	0	0	0	0	0	0	0	195	0	0	0	0	0	0	0	0	0	0	0	0	0	0	0
1939	0279ee64186932f7bff3ca00beabed52	0	0	0	0	0	0	0	0	0	0	0	0	0	0	0	0	0	0	0	0	0	0	0	0	0	0	0	0	0	0	0	0	0	0	0	0	0	0	0	0	0	0	0	0	0	0	0	0
1940	9858f6ac69e6ae80e1281f4fc6fd8b64	0	0	0	0	44	0	0	0	0	0	71	0	0	0	47	0	0	0	0	0	0	0	0	0	0	0	0	0	0	0	0	0	0	0	0	0	0	0	0	0	0	0	0	0	63	0	0	0
1941	041e49137a2c48999e232a449c835a6b	0	0	0	0	0	0	0	0	0	0	0	0	0	0	0	0	0	0	0	0	0	0	0	0	0	0	0	0	0	0	0	0	0	0	0	0	0	0	0	0	173	0	0	0	0	0	0	0
1942	00ec343862eae78424bc3aacd8b8806a	0	0	0	0	0	0	0	50	0	0	0	0	0	0	0	0	0	0	0	0	0	0	0	0	0	0	0	0	0	0	0	0	0	0	0	0	0	0	0	0	90	0	54	0	0	0	0	0
1943	d991a506e16b942ce0f1b85fd457e193	0	0	0	0	0	0	0	0	13	0	0	156	0	0	0	0	0	0	0	0	0	0	0	0	0	0	0	0	0	0	0	19	0	0	0	0	0	0	0	0	0	0	0	0	0	0	0	0
1944	260b54f1c0253e14afb9dba4015c6677	0	0	0	0	54	0	0	0	0	0	0	0	0	0	0	0	0	0	0	0	0	0	0	0	0	0	0	0	0	0	0	0	0	0	0	0	0	77	0	0	0	0	0	0	0	0	0	0
1945	2a3e54a2c4188209535ce2fd596d4e52	0	0	0	0	0	0	0	0	0	0	0	0	0	0	0	0	0	0	0	0	0	0	0	0	0	0	0	0	0	0	0	0	0	0	0	0	0	276	0	0	0	0	0	0	0	0	0	0
1946	f0a6079d89273768bce063925bc74c61	0	0	0	0	0	0	0	0	0	0	0	0	0	0	0	0	0	0	0	0	0	0	0	0	0	0	0	0	0	0	0	0	0	0	0	0	0	0	0	0	0	0	0	0	0	0	0	0
1947	07e59ff324db90dcdb2cc84a4d7be128	0	0	0	0	0	0	0	0	0	79	30	87	0	0	0	0	0	0	0	0	0	0	0	0	0	0	0	0	0	0	0	0	0	0	0	0	0	0	0	0	0	0	0	0	0	0	0	0
1948	a80898b2861d51fd3713d02b97c84c66	0	0	0	0	165	0	0	0	0	0	0	0	0	0	0	0	0	0	0	0	0	0	0	0	0	0	0	0	0	0	0	0	0	0	0	0	0	0	0	0	0	0	0	0	0	0	0	0
1949	d2c371a87f9513286d4ae57d280c5a23	0	0	0	0	18	0	0	0	0	0	0	0	0	24	0	0	0	0	0	0	0	0	0	0	0	0	0	0	45	0	0	0	0	0	0	0	0	0	61	0	0	0	0	0	0	0	0	0
1950	2c3273960ab03c6a918c0422dacb00bf	0	0	63	0	0	0	0	0	0	0	0	0	0	0	0	0	0	0	0	0	0	0	0	0	0	0	0	0	0	0	0	0	0	0	0	0	0	0	0	0	0	0	0	0	0	0	0	0
1951	485cd5ef0338922ac839f8d16b02e673	0	0	0	0	0	0	0	0	0	0	0	0	0	0	0	0	0	0	0	113	0	0	0	0	0	0	0	0	0	0	0	0	0	0	0	0	34	0	0	0	0	0	0	0	0	0	0	0
1952	91f266105f68028498fe9d50fef73818	70	0	0	0	0	0	0	0	0	0	0	0	0	0	0	0	0	0	0	0	0	0	0	0	0	0	0	0	0	0	0	0	0	0	0	0	0	115	0	0	0	0	0	0	0	53	0	0
1953	fa44eeaba20f51c01fcdbb66eb9e44e5	0	0	0	0	0	0	0	0	0	0	0	0	0	0	0	0	0	0	0	0	0	0	0	0	0	0	0	0	0	0	0	0	0	0	0	0	0	0	0	0	0	0	0	0	0	0	38	0
1954	cab3962223d0b78b23f250fc12f9ca4d	0	0	0	0	0	0	0	0	0	0	0	0	0	0	0	0	0	0	0	0	0	0	0	0	0	0	0	0	93	0	0	0	0	0	0	0	0	0	0	0	0	0	0	0	0	0	0	0
1955	93a96da76cd300ecd9603a8f703ec5c3	0	0	0	0	0	0	0	0	0	0	0	0	0	0	0	0	0	0	0	0	0	0	0	0	0	0	0	0	0	0	0	0	0	0	0	0	0	0	0	0	0	201	0	0	0	0	0	49
1956	d998e1816aaf0265e9130cb033c598c3	0	0	0	0	0	0	0	0	0	0	0	0	0	0	0	0	0	0	0	0	0	0	0	0	0	0	0	0	0	0	0	0	0	0	0	0	0	0	0	0	0	266	0	0	0	0	0	0
1957	316c8f60b38e7a2876602eee51a8d99b	0	0	0	0	0	0	0	0	0	0	0	0	0	0	0	0	0	0	0	0	0	0	0	0	0	0	0	0	0	0	0	0	0	0	0	0	0	0	0	0	0	0	0	0	313	0	0	0
1958	678689885dca65698ad46fcbed91439e	0	0	0	0	0	0	0	0	0	0	0	0	0	0	0	0	0	0	0	0	0	0	0	0	0	0	0	0	0	0	0	0	0	0	0	0	300	0	0	0	0	0	0	0	0	0	0	0
1959	ff9cbfe11287dca4eafa5b61cb2e6fc0	23	0	0	0	0	0	0	0	0	0	0	0	53	0	0	0	0	0	0	0	0	0	0	0	0	0	0	0	0	0	0	0	0	0	0	0	0	0	0	0	70	0	0	23	0	0	0	0
1960	45b4579e2d53e7dddcb81e50457c8fef	0	0	0	0	0	0	0	0	0	0	0	0	0	0	0	0	0	0	0	0	0	0	0	0	0	0	0	0	0	0	147	0	0	0	0	0	0	0	140	0	0	0	0	0	0	0	0	0
1961	f8bd5f37cddc06f4a5f960f129f3ac3e	0	0	0	0	0	174	0	0	0	0	0	0	0	0	0	0	0	0	0	0	0	0	0	0	0	0	0	0	0	0	0	0	0	0	0	0	0	0	0	0	0	0	0	0	0	0	0	0
1962	a9014f0166465de4ca28f7771f760b5d	0	0	0	0	0	0	0	0	0	0	0	0	0	0	0	0	0	0	0	0	0	0	0	0	0	0	0	0	0	0	0	0	0	0	0	0	0	0	0	0	0	48	66	0	0	122	0	0
1963	4ca9b3104cdd027403ecd6aa125a55d5	0	0	0	0	0	0	0	0	0	18	0	0	0	0	0	0	0	0	0	0	0	0	0	0	0	0	0	0	0	0	0	0	0	0	0	0	0	0	0	0	0	0	23	31	0	0	0	0
1964	93e15ee23b62681f2646de6bc8b4747f	0	0	0	0	0	0	0	0	0	0	0	0	0	0	0	0	0	0	0	0	0	0	0	0	0	0	0	0	0	152	0	99	0	0	0	0	0	0	0	0	0	0	0	0	0	0	0	0
1965	412359388795e4e94ada24646b502a38	0	0	0	0	0	0	0	0	0	0	0	0	0	0	0	0	0	0	0	0	0	0	0	0	0	0	0	0	0	0	0	0	0	0	0	10	0	0	0	0	0	0	0	0	0	0	0	0
1966	ad4b176991ec58fd38a94379c9bd51c6	0	0	0	0	0	0	0	0	0	0	253	0	0	0	0	0	0	0	0	0	0	0	0	0	0	0	0	0	0	0	0	0	0	0	0	0	0	0	0	0	0	0	0	0	0	0	0	0
1967	2029844dca377216719412fabc2d84fd	0	0	0	0	0	0	0	0	0	0	0	0	0	0	0	0	0	0	0	0	0	0	0	0	0	0	0	0	0	0	0	0	0	0	0	0	0	0	0	194	0	0	0	0	0	0	0	0
1968	315939e299609018b80a175a3d0ccbfa	0	0	0	0	0	0	0	0	0	149	0	0	0	0	0	0	0	0	0	0	0	0	0	0	0	0	0	0	0	0	0	0	0	0	0	0	0	0	0	0	0	0	0	0	0	0	0	0
1969	f59b98ef1698bbf38a6cb12185dd6896	0	0	0	0	0	0	0	0	0	0	0	0	0	0	0	0	0	0	0	0	0	0	0	0	0	0	0	0	0	0	0	0	0	0	0	0	0	0	0	0	0	0	0	0	0	225	0	0
1970	37fe5d4c747815eb600dae5078eca667	0	0	0	0	0	0	0	0	0	0	0	0	0	0	0	0	0	0	0	0	0	19	0	0	0	0	0	0	0	0	0	0	0	80	0	0	0	0	0	0	0	0	0	0	0	148	0	0
1971	91265500b226732b1d1c406b29736871	0	0	0	0	0	0	0	0	0	0	0	0	0	0	0	0	0	0	0	0	0	0	0	0	0	0	0	0	0	0	0	0	0	0	0	0	0	0	0	0	0	0	0	0	0	0	0	199
1972	a070cf20ccc5a5b569b210daad885359	0	0	0	0	0	0	0	0	0	0	0	131	0	0	0	0	0	0	0	0	0	0	0	0	0	0	0	0	0	0	0	0	0	0	0	0	0	0	0	0	0	0	0	0	0	103	0	0
1973	f5c81eb2990871954598ecf46c3cbf8d	0	0	0	0	0	0	0	0	0	0	0	0	0	0	0	0	0	0	0	0	0	0	0	0	0	0	22	0	0	0	0	0	0	0	0	0	271	0	0	0	0	0	0	0	0	0	0	0
1974	9ed2806e3b0bc4687dcb4baf752664b2	0	0	0	0	0	0	0	0	0	0	0	0	0	0	0	0	0	0	0	0	0	0	0	0	0	0	0	0	0	0	0	0	0	0	0	0	0	0	0	0	0	0	0	0	0	0	69	0
1975	a3de4095f83e5d54fcf73de8693d5dfa	0	0	0	0	0	0	0	0	0	0	0	0	0	0	0	0	0	0	0	0	0	0	0	0	0	0	0	0	0	0	0	169	0	0	0	0	96	0	0	0	0	0	0	0	0	0	0	0
1976	d68afa2307f351e97d60b01aa9598474	0	0	0	0	0	0	0	0	0	0	0	0	0	0	0	0	0	0	0	0	0	0	0	0	0	0	0	0	0	0	0	0	0	0	0	0	0	0	0	0	0	0	0	0	0	0	0	125
1977	af8cae52001aa801aaae1f563eeb06c8	0	0	0	0	0	0	0	0	0	0	0	0	0	0	0	0	0	0	0	0	0	0	0	0	0	0	0	106	0	0	0	0	0	0	139	0	0	0	0	0	0	0	0	0	0	0	0	0
1978	186b7b7d279bf1f7506094a31cace1e5	0	0	0	0	0	0	0	0	0	0	0	0	0	0	0	0	0	0	0	0	0	0	0	0	0	0	0	0	0	0	0	0	0	0	0	0	0	0	0	0	0	0	0	0	0	0	0	0
1979	a63d896d32e6d89cc376b9a8a5d641e4	0	0	0	0	0	0	0	0	0	0	0	0	0	0	0	0	0	0	0	0	0	0	0	0	0	0	0	0	0	0	0	0	0	0	0	0	0	0	0	0	0	0	0	0	0	0	0	0
1980	271701c953cd96b9e2a2d5592c5e1897	0	0	0	0	0	0	89	0	0	0	0	0	0	0	0	0	0	0	0	0	0	0	0	0	0	0	0	0	0	0	0	0	0	0	0	0	0	0	0	0	0	0	0	0	0	0	0	0
1981	f0849a9614d5e0084ea625dee65f7ca9	0	0	0	0	0	0	0	0	0	0	0	0	0	0	0	0	0	0	0	54	0	0	0	0	0	0	0	0	0	97	0	0	0	0	0	0	0	59	0	0	33	0	0	0	0	0	0	0
1982	6692b5a9b847c8ffcef3e01d6429fccd	0	0	0	0	0	0	0	0	0	0	0	0	0	0	0	0	0	0	0	0	0	0	0	0	0	0	0	28	0	0	0	0	0	0	0	0	0	0	0	0	151	0	0	0	0	0	0	0
1983	c07f9d5786ee6a5c5d32729d3f81768f	0	0	0	0	0	0	0	0	0	0	0	0	0	0	0	0	0	0	0	0	0	0	0	0	0	0	0	0	0	0	243	0	0	0	0	0	0	0	0	0	0	0	0	0	0	0	0	0
1984	d93a1ecd1df4993881ac83c021edc942	0	0	0	0	0	0	0	0	0	0	0	0	0	0	0	0	0	0	0	83	0	0	0	0	0	0	0	0	0	0	0	0	0	0	65	0	0	0	0	0	0	0	0	0	0	0	0	0
1985	b5228a2984f0eee261894e52a60b1570	0	0	0	0	0	0	0	0	0	0	0	0	0	0	0	0	0	0	0	0	0	0	0	0	0	0	0	0	0	0	0	0	0	94	55	0	0	0	158	0	0	0	0	0	0	0	0	0
1986	2278e57693bcb612d0e7a3410258a70a	0	0	0	0	0	0	0	0	0	0	0	0	0	0	0	0	0	0	0	0	0	0	0	0	0	171	0	0	0	0	0	0	0	0	0	0	0	0	0	0	0	0	0	0	0	0	0	0
1987	8f3b50a1e63d7ba8c246b558b44af58e	0	0	0	0	0	0	0	0	0	0	0	0	0	0	0	0	0	0	0	0	0	0	0	0	0	0	0	0	0	0	0	0	0	0	0	0	0	0	0	0	0	0	0	0	0	0	0	198
1988	d890e6e3f98bd308172e1c9022ea3d2c	0	89	0	0	0	0	0	0	0	0	0	0	0	0	0	0	0	0	0	0	0	0	0	0	0	0	0	0	0	0	0	0	0	0	0	53	0	0	0	0	0	0	0	0	0	0	0	0
1989	b47c0bcf5a631040a61f14f61569e263	0	0	0	0	0	0	0	0	0	0	0	94	0	0	0	0	0	0	0	40	0	0	0	0	0	0	0	0	0	46	0	0	0	0	0	0	0	0	0	0	0	72	0	0	0	0	0	0
1990	bfd9f4c7c355dbf2900fc828cd2247cf	0	0	0	0	0	0	0	0	0	0	0	0	0	0	0	0	0	0	0	0	0	0	0	0	0	0	0	0	0	0	0	0	0	0	0	0	0	0	0	0	0	0	0	0	0	223	0	0
1991	1a1e283748d19f66cb5e5af3ff8e31f2	0	0	0	0	0	0	0	0	0	0	0	0	0	0	0	0	0	0	0	0	0	0	0	0	0	0	0	0	0	0	0	0	0	0	0	0	0	0	0	0	169	0	0	0	0	0	0	0
1992	0f112153584e7b76261c4abf6d798b98	0	0	0	0	0	0	0	0	0	0	0	0	0	0	0	0	0	0	0	0	0	0	0	0	0	0	0	0	0	0	0	0	190	0	0	0	0	0	0	0	0	0	0	0	0	0	0	0
1993	9883bf7eead1f5d0c7c8cbc9b9663024	0	0	0	0	0	0	0	193	0	0	0	0	0	0	0	0	0	0	0	0	0	0	0	0	0	0	0	0	0	0	0	0	0	0	0	0	0	0	0	0	0	0	0	0	0	0	0	0
1994	0bb89b2e5c7787986c28e1238e94109b	0	0	0	0	0	0	0	0	0	0	68	9	0	0	0	0	0	0	0	0	0	0	0	0	0	0	0	0	0	0	62	0	0	0	0	0	63	0	0	42	0	0	0	0	0	0	0	0
1995	8309d0b0693f8cb48d69c36403162d59	0	0	0	0	0	0	0	0	0	0	0	0	0	0	178	0	0	0	0	0	0	0	0	0	0	0	0	0	0	0	0	0	0	0	0	0	0	0	0	0	0	0	0	0	0	0	0	0
1996	759069ed0845d9a6e35a7e8786eb2d4f	0	0	0	0	0	0	0	0	0	0	0	136	0	0	0	0	0	0	0	0	0	0	0	0	0	0	0	0	0	0	0	0	0	0	0	0	0	0	0	0	0	0	0	0	0	96	0	0
1997	5190d10491cbbf5cb91a1971a9728cc8	0	0	0	0	0	0	0	0	0	0	0	0	0	0	0	0	0	0	0	0	0	0	0	0	0	0	0	0	0	0	0	0	0	0	0	0	0	270	0	0	0	0	0	0	0	0	0	0
[truncated: 13,194 more rows]
[truncated: 7 more columns]

## Sheet: Family_absolute_counts
Wolves, dogs and humans in regular contact can mutually impact each other’s skin microbiota
Stefanie Urimare Wetzels, Cameron R. Strachan, Beate Conrady, Martin Wagner, Iwan Anton Burgener, Zsófia Virányi, Evelyne Selberherr
family	D10s	D11s	D12s	D13s	D14s	D15s	D1s	D2s	D3s	D4s	D5s	D6s	D7s	D8s	D9s	H10s	H11s	H12s	H1s	H2s	H3s	H4s	H5s	H6s	H7s	H8s	H9s	PD10s	PD11s	PD12s	PD1s	PD2s	PD3s	PD4s	PD5s	PD6s	PD7s	PD8s	PD9s	W10s	W11s	W12s	W13s	W14s	W15s	W16s	W1s	W2s	W3s
Acetobacteraceae	135	71	28	136	159	129	28	64	0	53	111	87	158	144	50	0	17	137	37	174	97	89	51	0	0	25	29	263	45	322	242	389	103	321	81	546	226	178	700	353	345	322	179	50	161	178	33	332	242
Acholeplasmataceae	0	0	0	0	0	0	0	0	0	0	0	0	0	0	0	0	0	3	0	0	0	0	0	0	0	0	0	31	0	0	0	0	0	0	0	0	0	0	0	0	0	0	0	0	0	0	0	0	0
Acidaminococcaceae	0	0	0	27	0	20	0	0	0	0	0	0	12	0	0	0	0	15	0	168	97	3	20	0	0	0	0	14	0	0	0	0	36	61	0	0	47	264	41	0	0	41	24	0	459	15	0	0	0
Acidimicrobiaceae	78	16	0	144	24	37	42	46	0	0	91	73	84	0	118	0	10	22	0	0	0	47	0	0	0	0	0	41	12	127	33	87	69	76	0	22	80	93	0	16	40	0	0	28	0	46	0	22	73
Acidimicrobineae_incertae_sedis	0	0	0	0	39	0	0	0	0	0	0	0	0	0	0	0	0	0	0	0	0	0	0	0	0	0	32	0	0	0	0	0	0	0	0	0	0	0	0	0	0	0	0	0	0	0	0	26	0
Actinomycetaceae	149	36	0	127	76	0	24	0	0	105	0	0	0	0	117	37	58	611	200	81	248	52	503	75	3	590	38	219	58	0	192	0	93	110	379	0	550	11	275	31	27	103	0	0	0	0	0	0	0
Actinospicaceae	0	0	0	0	0	0	0	0	0	0	0	0	0	0	0	0	0	0	0	0	0	0	0	0	0	0	0	0	0	0	4	0	0	0	0	0	0	0	0	0	0	0	0	0	0	0	0	0	0
Aerococcaceae	0	0	137	0	137	0	0	0	29	0	49	0	0	0	23	0	0	304	551	63	0	203	289	100	0	29	0	43	38	0	22	16	18	189	535	85	19	73	0	27	0	49	20	0	0	0	0	0	190
Aeromonadaceae	220	0	0	49	0	138	0	238	0	23	59	0	31	12	117	0	0	0	0	90	0	34	0	123	0	0	46	229	0	0	0	0	45	62	83	0	87	50	94	0	0	39	0	0	135	60	0	70	388
Alcaligenaceae	0	0	0	119	249	321	154	0	0	45	16	161	173	0	26	0	0	0	0	173	2	13	0	0	0	21	0	50	0	41	35	21	0	39	40	0	0	32	41	0	340	52	59	21	0	147	0	131	234
Alcanivoracaceae	0	0	0	0	0	0	49	0	0	44	0	0	0	54	0	0	0	0	0	0	0	0	0	0	0	0	0	0	0	0	0	0	0	0	0	0	0	0	0	0	0	0	0	0	0	0	0	12	0
Alicyclobacillaceae	0	0	0	0	6	0	0	0	0	0	0	0	0	0	0	0	0	0	0	0	7	0	0	6	0	0	0	0	0	22	0	0	8	0	0	6	31	10	17	0	0	8	0	0	0	0	0	0	21
Alteromonadaceae	0	0	0	0	22	0	0	0	0	0	0	0	0	0	0	0	0	0	0	0	0	0	0	0	0	0	0	35	38	0	0	0	0	40	0	0	14	25	0	0	0	46	5	0	0	32	0	50	0
Anaerolineaceae	58	89	23	206	114	0	0	44	0	124	153	1245	176	118	0	0	0	84	0	93	0	29	0	0	0	8	0	89	14	156	47	22	122	25	8	13	103	0	0	9	0	87	26	0	0	130	0	0	0
Anaeroplasmataceae	0	0	0	0	0	0	0	0	0	0	0	0	0	0	0	0	0	0	0	0	0	0	0	0	0	0	0	0	0	0	0	0	0	0	0	0	0	0	0	0	0	0	0	0	55	0	0	0	0
Armatimonadaceae	13	0	0	42	40	41	23	0	0	0	61	142	52	27	57	0	0	0	0	41	0	27	4	0	0	4	0	0	0	93	44	22	24	29	0	81	18	39	59	72	53	30	68	66	39	63	5	50	69
Armatimonadetes_gp2	0	0	0	0	0	0	0	0	0	0	0	0	13	0	0	0	0	0	0	0	0	0	0	0	0	0	0	0	0	0	0	0	0	0	0	0	0	0	0	0	0	0	0	0	0	0	0	0	0
Armatimonadetes_gp4	0	0	0	0	0	0	0	0	0	0	0	12	0	38	0	0	0	0	0	0	0	0	0	0	0	0	0	0	0	0	0	0	92	0	15	33	0	16	11	0	0	0	0	0	0	0	0	11	0
Armatimonadetes_gp5	0	0	0	0	0	0	38	19	0	20	17	173	47	0	0	0	0	0	0	28	0	0	0	0	0	0	0	41	0	84	4	0	9	22	0	0	0	11	72	15	0	44	26	0	21	33	0	26	66
Aurantimonadaceae	0	92	0	337	105	143	36	0	0	17	114	0	113	0	51	0	18	147	0	23	0	0	0	0	0	39	0	285	34	163	186	248	0	106	0	290	205	0	653	28	59	0	0	0	41	54	71	0	41
Bacillaceae 1	0	0	0	0	0	0	0	0	0	0	0	0	0	0	0	0	0	0	0	0	0	0	0	0	0	0	0	0	53	0	0	0	349	0	32	171	0	99	0	0	0	36	0	0	0	0	0	66	0
Bacillaceae 2	0	57	0	0	0	0	0	0	0	0	0	14	0	0	0	0	0	0	0	0	0	0	0	37	0	0	0	15	0	0	0	0	0	0	80	58	0	10	141	0	0	0	0	0	0	0	0	16	22
Bacillales_Incertae Sedis X	0	0	0	0	0	0	0	0	0	0	0	0	0	0	0	0	0	0	0	0	0	0	0	0	0	0	0	0	0	0	0	0	50	0	0	0	0	0	0	0	0	0	0	0	0	0	0	0	0
Bacillales_Incertae Sedis XI	16	0	7	44	0	0	0	0	0	0	51	9	0	0	0	0	0	228	215	117	185	156	227	201	0	338	54	76	48	0	35	0	0	36	131	116	187	24	139	0	16	48	0	0	0	0	0	0	0
Bacillales_Incertae Sedis XII	27	0	0	70	0	0	0	34	0	0	22	0	0	0	0	0	0	0	21	0	0	0	0	0	0	35	0	39	119	26	97	0	153	80	0	163	121	0	0	0	0	0	231	0	0	0	0	0	0
Bacteriovoracaceae	67	0	0	136	61	21	0	105	0	0	94	48	102	26	84	0	3	140	0	121	9	43	0	0	0	0	5	130	69	226	129	75	136	83	22	143	117	59	76	0	28	0	80	0	69	119	27	64	55
Bacteroidaceae	216	10	232	142	37	168	28	166	0	139	40	53	98	21	118	0	0	49	0	960	35	31	0	26	0	16	0	201	0	30	131	34	76	159	277	225	502	567	493	70	67	49	35	6	177	16	0	0	64
Bdellovibrionaceae	24	27	0	0	11	37	26	25	0	15	0	0	57	29	0	0	0	79	0	0	0	0	0	0	0	0	0	38	0	9	39	20	36	77	0	0	34	21	0	19	0	23	43	0	42	29	0	0	0
Beijerinckiaceae	0	0	0	0	0	0	28	0	0	58	92	0	67	0	58	5	0	0	0	56	0	0	0	0	0	0	0	0	0	0	0	80	105	0	0	0	0	0	0	0	0	0	0	0	0	0	34	0	0
Bifidobacteriaceae	0	0	0	25	0	0	4	0	0	0	0	0	0	10	0	0	0	0	0	0	0	0	19	187	0	30	15	0	32	16	0	0	7	0	8	0	54	174	0	22	0	23	0	0	76	0	0	0	0
Bogoriellaceae	0	0	0	0	0	0	0	0	0	0	0	0	0	0	0	0	0	0	0	0	0	0	0	0	0	0	0	28	0	0	0	0	0	0	0	0	0	0	0	0	0	0	0	0	0	0	0	0	0
Bradyrhizobiaceae	62	0	137	314	32	0	198	252	51	222	51	297	54	7	202	53	0	58	0	45	0	78	18	83	23	0	0	45	83	200	94	178	192	199	0	232	125	143	0	83	46	0	23	69	238	312	152	25	26
BRC1_genera_incertae_sedis	32	0	0	0	28	20	0	0	0	0	39	145	0	22	0	0	0	36	0	0	0	0	6	0	0	0	0	0	0	0	33	26	0	9	0	23	12	10	0	67	0	0	23	8	11	0	0	0	0
Brevibacteriaceae	126	7	0	101	39	0	12	14	0	18	36	0	132	0	31	0	162	629	197	0	0	135	65	283	0	0	0	198	18	32	134	24	0	80	226	0	182	30	286	28	0	36	23	75	87	12	8	142	0
Brucellaceae	0	0	0	0	0	19	0	0	0	0	0	0	0	0	0	0	0	137	0	0	0	0	0	0	0	0	0	23	0	0	61	0	0	0	0	0	0	0	53	0	333	36	0	0	0	0	25	66	0
Bryobacter	0	0	0	0	9	0	0	0	0	0	0	0	0	0	0	0	0	0	0	0	0	0	0	0	0	0	0	0	0	0	0	0	0	0	0	0	19	0	0	0	0	0	0	0	5	0	0	0	0
Burkholderiaceae	0	29	80	0	32	0	251	0	0	0	0	0	0	0	0	0	38	0	0	0	0	0	0	0	0	0	0	0	0	0	0	0	0	0	0	0	0	68	0	0	0	0	0	0	0	0	0	45	53
Burkholderiales_incertae_sedis	0	89	170	16	0	0	65	0	0	76	0	95	0	131	64	17	30	0	0	0	28	0	0	0	0	0	0	54	29	0	48	0	83	96	33	159	106	0	47	0	39	27	66	26	70	110	21	83	79
Caldilineaceae	32	21	0	49	64	0	0	13	0	0	22	206	39	17	34	0	0	23	3	13	0	29	0	0	0	0	0	16	0	55	117	53	82	93	36	18	32	27	53	0	5	0	20	0	29	0	18	0	0
Campylobacteraceae	364	0	182	21	16	9	0	80	5	88	8	0	36	18	14	15	0	60	25	12	0	21	174	0	0	120	0	30	0	26	0	27	4	113	320	39	196	71	55	0	0	7	16	0	0	0	0	77	22
Cardiobacteriaceae	388	0	294	163	8	7	0	0	0	98	0	11	33	0	118	0	0	0	0	0	0	28	228	0	0	65	11	118	16	38	53	0	49	100	162	62	305	65	28	71	49	0	39	11	0	0	0	0	0
Carnobacteriaceae	0	0	0	209	0	23	23	271	0	0	0	172	46	0	50	118	339	910	273	381	326	133	635	77	0	769	32	124	66	208	161	124	144	70	126	177	418	91	247	0	125	160	0	12	341	219	0	192	407
Caulobacteraceae	193	80	0	243	230	386	102	404	23	119	232	522	304	28	198	30	35	519	60	242	114	342	81	58	0	168	62	409	144	682	312	346	347	562	710	364	180	167	374	269	243	426	193	112	499	696	137	741	329
Cellulomonadaceae	80	44	0	104	87	121	116	215	0	0	194	215	516	100	166	0	0	0	49	274	0	117	0	30	0	0	0	169	107	184	226	189	102	301	93	254	118	96	286	159	36	372	210	83	170	199	0	190	287
Chitinophagaceae	1490	909	106	1405	1089	265	871	2773	229	683	1504	4494	2746	541	1342	46	91	262	46	1724	65	1027	77	78	0	151	63	966	472	2910	1315	1387	720	1887	684	718	1096	596	1269	1607	1247	1877	1565	300	2745	2977	575	1142	2824
Chlamydiaceae	0	0	0	0	0	0	0	0	0	0	0	0	0	0	0	0	0	0	0	0	0	0	0	0	0	0	0	0	0	0	0	0	0	0	0	0	0	4	0	0	0	0	0	0	0	0	0	0	0
Chromatiaceae	0	0	0	0	0	0	0	0	0	0	24	0	0	0	0	0	0	19	0	0	0	0	0	0	0	0	0	26	0	0	0	0	0	0	121	13	0	0	0	0	0	0	0	0	0	0	0	0	0
Chthonomonadaceae	21	0	0	0	14	0	0	0	0	0	0	0	14	0	13	0	0	0	0	16	0	0	0	0	0	0	0	0	0	51	0	16	0	39	0	81	0	14	20	0	0	0	0	0	14	0	0	0	19
Clostridiaceae 1	36	92	0	103	74	115	0	451	0	52	51	133	142	81	64	0	0	99	0	479	27	69	0	10	0	49	66	121	238	271	159	138	88	204	79	102	295	797	230	399	187	804	276	78	1346	238	341	605	392
Clostridiaceae 2	0	0	0	0	0	0	0	0	0	0	0	0	0	0	0	0	0	0	0	0	0	0	0	0	0	0	0	0	13	0	0	0	0	0	0	0	0	0	0	0	0	0	0	0	0	0	0	0	0
Clostridiales_Incertae Sedis XI	0	22	97	112	25	0	13	0	0	0	16	0	18	0	53	370	521	2316	1670	465	0	663	296	1822	39	960	426	211	180	24	110	22	92	271	221	97	232	149	222	12	56	102	21	13	0	0	0	0	223
Clostridiales_Incertae Sedis XII	0	9	0	0	11	0	0	65	0	34	0	97	22	0	15	0	0	0	0	16	0	15	0	0	0	0	0	0	0	0	0	0	0	8	35	0	43	0	0	0	0	0	0	0	3	43	0	31	32
Clostridiales_Incertae Sedis XIII	0	0	0	0	10	0	0	19	0	15	0	26	0	0	0	0	0	13	0	0	0	0	0	0	0	27	0	0	109	0	0	0	0	0	31	29	28	280	0	0	21	0	20	0	248	0	0	0	73
Clostridiales_Incertae Sedis XVII	0	0	0	0	0	0	0	0	0	0	0	0	0	0	0	0	0	0	0	0	0	0	0	0	0	0	0	0	0	0	0	0	0	0	0	25	0	0	8	0	0	0	0	0	0	0	0	0	0
Clostridiales_Incertae Sedis XVIII	0	0	0	0	0	0	0	0	0	0	0	0	0	0	0	0	0	0	0	0	0	0	0	0	0	0	0	0	4	0	0	0	0	0	0	26	0	0	0	0	0	0	0	0	0	0	0	0	0
Clostridiales_incertae_sedis	0	0	0	0	0	0	0	0	0	0	0	0	0	0	0	0	0	0	0	0	0	0	0	0	0	0	0	0	42	0	0	18	0	0	0	0	0	0	0	0	0	0	0	0	0	0	0	0	0
Comamonadaceae	1240	346	383	910	820	453	565	1316	0	633	1079	1702	1428	436	935	109	0	678	261	751	135	626	89	432	45	149	63	1043	394	1268	1094	1023	921	1026	986	986	1384	619	1439	713	503	1861	956	217	1549	2379	451	689	1395
Conexibacteraceae	40	0	0	65	67	83	74	0	0	0	31	49	0	0	36	0	0	33	0	25	25	0	0	0	0	0	0	134	27	80	132	183	166	0	34	97	137	148	97	0	11	153	100	0	0	0	65	124	35
Coriobacteriaceae	0	0	0	0	11	75	0	0	0	14	25	0	0	0	0	0	9	117	0	115	0	23	42	36	0	31	0	13	17	0	0	7	74	0	15	0	94	323	62	135	48	132	0	0	343	0	63	63	0
Corynebacteriaceae	173	113	77	276	267	169	191	36	100	38	662	26	77	71	211	959	1899	2651	3110	584	453	2017	2481	2547	5261	2062	1110	677	595	783	435	314	124	2218	5646	178	1672	356	988	178	377	717	208	85	89	33	59	16	788
Corynebacterineae_incertae_sedis	0	0	0	0	0	0	0	0	0	0	0	0	0	0	0	0	0	0	0	0	0	0	0	0	0	0	0	0	0	0	0	0	0	0	0	0	0	0	0	0	0	35	0	0	0	0	0	0	0
Coxiellaceae	0	50	0	0	0	0	0	24	0	26	9	0	0	0	13	0	0	0	0	15	0	0	0	0	0	0	0	0	0	0	0	0	0	0	2	0	21	32	18	0	0	0	0	16	0	0	0	29	0
Cryomorphaceae	52	0	0	33	0	12	0	57	0	18	65	50	24	0	0	0	0	20	0	56	17	28	0	18	0	0	0	114	107	100	11	53	43	85	25	32	62	59	78	23	15	0	0	0	42	48	0	0	19
Cryptosporangiaceae	0	0	0	0	0	0	0	0	0	0	0	0	0	0	0	0	0	0	0	0	0	0	0	0	0	0	0	0	0	0	0	0	0	0	0	0	0	0	0	40	0	0	0	0	0	0	0	0	0
Cyclobacteriaceae	0	17	0	0	0	0	0	0	0	0	0	0	0	0	0	0	0	27	0	0	0	0	0	0	0	5	0	0	34	80	0	0	147	9	0	0	0	17	15	0	0	0	0	0	0	0	30	0	67
Cystobacteraceae	0	0	0	104	28	20	0	67	0	36	0	83	0	82	0	0	0	10	0	25	0	0	0	0	0	0	0	0	0	39	23	31	58	0	16	92	62	39	39	0	51	0	29	0	67	37	0	68	73
Cytophagaceae	968	501	103	1578	952	1047	743	358	80	379	1266	341	1660	243	1066	43	80	448	49	963	127	648	67	88	0	148	47	1814	517	2422	1778	2652	1278	1503	452	2688	1409	855	4031	1153	1338	3525	1158	227	1066	2229	369	493	981
Deinococcaceae	0	0	0	7	0	0	0	0	0	0	21	0	18	0	0	0	0	27	0	8	12	17	24	12	0	0	13	54	30	101	294	63	56	1114	124	190	687	45	262	72	52	107	48	32	0	55	35	70	21
Demequinaceae	0	0	0	0	0	0	0	0	0	0	0	0	0	0	0	0	0	0	0	0	0	0	0	0	0	0	0	0	0	0	0	0	0	17	0	0	0	0	61	0	0	0	0	0	0	0	0	0	0
Dermabacteraceae	62	22	0	40	0	0	0	0	0	0	0	0	29	20	32	30	72	145	119	25	29	146	29	54	0	0	57	102	25	65	433	0	41	407	516	69	204	36	186	0	49	0	58	160	27	0	19	95	0
Dermacoccaceae	0	0	0	0	0	0	0	0	0	0	0	0	0	0	0	0	0	0	93	0	0	267	0	0	0	0	0	0	0	95	456	0	0	417	51	65	431	0	0	0	0	0	0	0	0	0	0	0	0
Dermatophilaceae	0	0	0	0	0	0	0	0	0	0	0	0	0	0	0	0	0	0	0	0	0	0	0	0	0	0	0	0	55	0	0	0	0	0	0	0	0	0	0	0	0	0	0	0	0	0	0	0	0
Desulfobulbaceae	0	0	0	5	0	0	0	0	0	0	0	22	6	0	0	0	0	6	0	0	0	0	0	0	0	5	0	0	0	0	0	0	0	9	0	0	0	0	0	0	0	0	0	0	0	0	0	0	0
Desulfomicrobiaceae	0	0	31	0	0	0	0	0	0	0	0	0	0	0	0	0	0	0	0	11	0	0	0	0	0	0	0	15	0	0	0	0	0	0	0	10	19	0	0	0	0	0	0	0	0	0	0	0	0
Desulfovibrionaceae	18	0	49	12	0	0	0	0	0	0	0	0	0	0	20	0	0	0	0	0	0	0	0	0	0	0	0	0	0	0	0	0	0	0	0	0	14	37	0	0	0	0	0	0	16	0	0	0	0
Desulfuromonadaceae	0	0	0	0	0	13	19	124	0	9	0	38	0	0	0	0	0	0	0	19	0	53	0	0	0	0	0	0	0	0	0	0	0	0	13	0	15	0	0	0	0	25	0	0	30	47	0	24	0
Dietziaceae	0	0	0	0	337	0	0	0	0	0	0	0	0	0	0	0	0	75	0	38	0	84	0	0	0	0	0	79	618	309	579	0	24	289	0	0	62	0	195	0	0	0	0	0	0	0	0	0	0
Edaphobacter	0	0	0	0	0	0	0	0	0	0	0	0	23	0	0	0	0	0	0	0	0	0	0	0	0	0	0	0	0	0	0	0	0	0	0	0	0	0	0	55	0	201	0	0	0	0	0	49	0
Elusimicrobiaceae	0	0	0	0	0	0	0	0	0	0	0	0	0	0	0	0	0	0	0	0	0	0	0	0	0	0	0	0	0	0	0	0	0	0	0	0	0	18	0	0	0	0	0	0	0	0	0	0	0
Enterobacteriaceae	329	125	0	538	0	905	159	336	60	107	1031	107	404	98	397	0	46	562	180	478	0	509	0	101	0	0	0	195	0	195	244	701	312	96	432	363	317	276	416	143	340	234	219	43	557	146	82	223	683
Enterococcaceae	64	156	0	148	0	261	0	140	0	0	156	0	51	0	0	0	0	0	0	0	0	0	0	0	0	0	0	0	0	0	126	0	0	0	116	0	0	0	106	192	96	203	0	0	33	0	70	0	145
Erysipelotrichaceae	133	0	0	112	24	231	0	190	0	38	44	0	137	0	43	0	0	26	3	98	20	0	52	42	0	42	5	90	191	78	58	35	66	486	176	121	410	1213	157	102	124	169	0	0	329	0	47	97	263
Erythrobacteraceae	112	81	0	230	63	0	144	217	28	161	270	807	325	61	146	0	0	109	0	182	0	107	0	0	0	0	0	194	37	432	129	131	187	353	68	107	98	0	219	0	0	339	45	114	310	378	99	313	622
Eubacteriaceae	0	0	0	18	0	0	0	22	0	0	0	25	0	0	14	0	56	20	7	0	22	0	46	0	0	158	0	0	0	0	0	0	0	0	19	0	18	127	0	0	0	20	0	0	0	11	0	22	50
Euzebyaceae	0	0	0	0	0	0	0	0	0	0	0	0	0	0	0	0	0	0	0	0	0	0	0	0	0	0	0	0	0	9	0	0	0	0	0	0	0	0	0	0	0	0	0	0	0	0	0	0	0
Family I	0	0	0	0	59	0	0	223	0	0	0	0	2	0	0	0	0	77	0	48	0	0	0	0	0	44	0	18	0	37	117	94	0	109	72	451	26	0	221	0	0	0	0	26	27	30	0	0	0
Family IV	15	46	0	0	31	0	0	0	0	0	0	20	0	0	0	0	0	0	0	56	0	27	0	0	0	0	0	147	0	44	71	70	144	73	36	54	118	9	205	0	0	0	18	0	71	19	0	49	0
Family IX	0	0	0	0	0	0	0	0	0	0	0	0	0	0	0	0	0	0	0	0	0	0	0	0	0	0	0	0	0	0	0	0	34	0	0	0	0	0	0	0	0	0	0	0	0	0	0	0	0
Family V	0	0	0	0	0	0	0	0	0	0	0	0	16	0	0	0	0	0	0	31	0	0	0	0	0	0	0	24	41	5	0	0	0	28	0	0	35	0	0	0	0	0	0	0	0	0	0	0	0
Family VIII	0	210	0	0	0	0	0	0	0	0	0	18	97	0	0	0	0	0	0	0	121	0	0	0	0	0	189	0	0	0	0	0	0	33	0	0	0	0	0	0	0	0	13	0	0	0	0	0	0
Family XI	0	0	0	0	0	0	0	0	0	0	0	0	0	0	0	0	0	0	0	0	0	0	0	0	0	0	0	0	0	0	0	0	0	0	0	21	0	0	0	0	0	0	0	0	0	0	0	0	0
Family XIII	0	0	0	0	33	0	0	0	0	0	0	0	0	0	0	0	0	0	0	0	0	0	0	0	0	0	0	45	0	27	23	0	0	0	16	0	0	25	0	0	36	196	0	0	0	0	0	0	0
Fibrobacteraceae	0	0	0	0	0	0	0	0	0	0	0	0	0	0	0	0	0	0	0	0	0	0	0	0	0	0	0	0	0	0	0	0	0	0	0	0	0	4	0	0	0	0	0	0	0	0	0	0	0
Flammeovirgaceae	0	0	0	0	0	0	0	0	0	0	0	0	0	0	0	0	0	7	0	0	0	0	0	0	0	0	0	0	0	39	0	0	0	0	0	0	0	10	6	0	0	0	0	0	0	0	0	0	0
Flavobacteriaceae	3992	967	969	3752	1428	1754	749	4719	169	3856	3353	1461	2852	524	1513	57	42	1553	236	3044	235	2328	1008	382	974	1046	199	2655	768	2999	1857	2293	2371	2514	4656	1794	3868	1648	2287	925	2532	1606	3193	644	5460	2513	479	1016	7603
Fusobacteriaceae	537	0	275	98	115	36	0	121	0	172	67	32	53	16	283	105	0	227	101	527	45	73	766	30	0	891	171	224	63	25	115	116	181	312	381	466	961	336	756	118	263	304	0	17	133	28	242	0	85
Geminicoccus	0	0	0	0	15	0	0	9	0	0	0	0	22	0	20	0	0	0	0	28	16	0	0	18	0	0	0	44	0	37	0	0	0	0	0	0	34	34	0	12	25	19	0	0	0	0	0	0	0
Gemmatimonadaceae	72	24	0	84	91	29	60	31	0	44	96	167	83	71	131	0	0	36	0	155	0	0	0	0	0	0	11	130	47	228	186	163	206	173	44	174	66	19	30	162	75	100	77	0	94	198	127	117	374
Geobacteraceae	0	0	17	0	0	0	0	117	0	79	30	87	41	0	0	0	0	0	0	26	0	0	0	0	0	0	0	0	0	0	13	0	0	0	0	20	0	0	22	0	0	0	0	0	26	75	0	0	0
Geodermatophilaceae	0	0	0	98	22	226	0	34	0	0	90	18	71	0	0	0	0	0	0	59	21	85	29	29	0	0	0	307	102	161	253	151	53	207	111	413	187	72	409	87	25	28	102	0	0	0	47	23	58
Gilvimarinus	0	0	0	0	0	0	0	0	0	0	0	0	0	0	0	0	0	0	0	0	0	7	0	8	0	0	0	0	21	0	0	0	0	0	0	0	0	0	25	0	96	28	0	0	0	0	0	0	0
Glycomycetaceae	12	23	0	0	2	0	0	0	0	4	0	0	0	0	16	0	0	5	0	0	0	0	0	5	0	0	0	101	0	14	0	0	0	0	0	43	0	35	7	0	0	0	0	0	0	0	0	62	0
Gp1	22	14	0	19	7	19	0	12	0	0	0	22	29	0	0	0	0	0	0	0	0	0	0	0	0	0	0	0	0	0	33	0	0	0	0	0	0	0	0	8	0	0	0	17	19	0	0	28	0
Gp10	31	0	0	31	85	23	10	117	0	49	35	69	82	45	0	8	0	0	0	74	0	7	0	0	0	0	0	55	0	24	48	0	82	24	25	39	29	81	95	11	0	11	0	0	65	37	0	31	13
Gp11	0	10	0	0	0	0	0	18	0	12	0	21	0	0	0	0	0	0	0	25	0	0	0	0	0	0	0	0	0	19	0	0	0	41	0	0	0	10	0	0	0	0	0	0	0	0	0	0	0
Gp16	479	237	0	927	919	420	252	1039	0	398	1201	1276	996	790	592	68	0	182	25	1268	49	387	12	100	0	34	23	824	122	859	615	522	599	802	379	762	696	1016	1270	647	325	729	706	84	711	835	427	965	630
Gp17	0	58	0	0	0	0	0	187	0	67	100	194	165	47	29	0	0	0	0	132	0	54	0	0	0	0	0	67	5	27	16	72	84	93	61	33	58	123	42	10	31	29	33	24	83	157	0	77	41
Gp18	0	0	0	0	0	0	0	0	0	0	0	14	0	0	0	0	0	0	0	0	0	0	0	0	0	0	0	0	0	12	0	0	0	29	0	0	9	0	0	0	0	0	7	0	0	0	0	0	52
Gp2	0	0	0	59	7	0	0	0	0	48	0	0	30	0	8	0	0	0	0	9	0	0	0	0	0	0	0	0	0	0	0	0	0	0	0	0	0	0	0	0	0	9	9	0	32	0	0	75	0
Gp22	0	0	0	0	0	0	23	19	0	0	0	0	23	0	0	0	0	0	0	2	0	0	0	0	0	0	0	0	0	0	0	0	0	0	12	0	0	0	0	0	0	0	0	0	0	0	0	0	0
Gp25	11	0	0	16	60	0	0	20	0	17	0	28	42	0	0	0	0	0	0	49	0	25	0	0	0	0	0	0	0	0	12	0	0	0	31	59	0	0	0	0	0	0	0	12	0	11	0	0	0
Gp3	60	71	0	240	61	0	36	139	0	82	62	207	141	21	59	0	0	14	0	46	31	45	0	0	0	0	0	39	14	153	114	96	64	142	47	47	18	79	53	13	62	57	96	0	127	74	0	37	51
Gp4	1015	732	101	1411	892	509	831	1171	249	1002	1426	5098	2030	710	1073	0	0	482	35	1105	0	681	65	53	0	74	22	650	167	2193	1303	1210	800	1703	655	1246	876	439	874	2369	874	1986	782	403	1005	2631	673	1589	3410
Gp5	0	34	0	37	25	20	11	61	0	18	0	58	62	17	5	0	0	0	0	36	0	0	0	0	0	0	0	0	0	0	0	0	5	0	0	0	25	0	18	0	5	25	0	0	0	31	6	19	21
Gp6	1009	1347	111	2130	2323	1066	1010	3951	244	2033	3171	6269	3601	2640	2394	147	68	453	76	3351	275	1024	84	136	0	105	0	1204	263	2775	1992	1726	1545	3046	1850	2441	1250	2336	2009	2244	1315	2338	2057	595	2698	4518	1115	3966	2745
Gp7	21	31	45	57	0	31	0	106	24	50	78	487	41	50	74	0	0	13	0	13	0	38	0	0	0	0	0	96	15	75	108	160	84	102	83	55	30	63	17	10	73	58	56	21	87	154	14	105	178
Gp9	0	0	0	0	0	0	0	0	0	0	0	0	12	0	0	0	0	0	0	0	0	0	0	0	0	0	0	0	0	0	0	0	0	0	0	0	0	0	0	0	0	0	0	0	0	0	0	0	0
Gracilibacteraceae	0	0	0	0	0	0	0	88	0	0	0	5	0	0	0	0	0	0	0	0	0	0	0	0	0	0	0	0	0	41	12	0	0	0	0	16	0	0	11	0	0	0	0	0	0	0	0	0	0
Granulicella	0	0	0	0	0	0	0	18	0	0	24	0	0	0	0	0	0	0	0	14	0	0	0	0	0	0	0	0	0	0	24	0	0	0	0	0	28	0	0	0	0	0	0	0	0	0	0	0	81
Hahellaceae	0	0	0	0	0	0	0	0	0	0	0	0	0	0	0	0	0	0	0	0	0	0	0	0	0	0	0	0	0	0	0	0	0	0	0	0	0	0	0	0	0	0	0	0	0	0	0	0	18
Halanaerobiaceae	0	0	0	0	0	0	0	0	0	0	0	0	0	0	0	0	0	0	0	0	0	0	0	0	0	0	0	0	58	0	0	0	0	0	0	0	0	5	0	0	0	0	0	0	0	0	0	0	0
Halobacteriaceae	0	0	0	0	0	0	0	0	0	0	0	0	0	0	0	0	0	0	0	0	0	0	0	0	0	0	0	0	0	0	0	0	0	0	0	0	3	0	4	0	0	0	0	0	0	0	0	0	0
Halomonadaceae	7	0	0	0	0	0	0	0	0	13	0	0	0	0	0	0	0	55	0	0	0	0	0	0	0	0	11	0	0	0	0	0	0	0	0	0	27	0	24	0	0	0	0	0	0	0	0	0	0
Helicobacteraceae	56	0	62	77	0	0	0	0	0	105	0	16	5	0	55	45	0	0	0	128	0	0	0	0	0	6	193	0	0	7	13	0	32	0	63	0	116	57	4	0	0	0	0	0	0	0	0	0	0
Herpetosiphonaceae	0	0	29	0	13	0	13	0	0	0	30	96	0	0	29	0	0	0	0	21	0	0	0	0	0	0	0	0	0	0	0	47	0	15	0	0	0	0	0	23	0	22	0	0	0	0	0	7	51
Holophagaceae	0	0	0	0	0	0	0	0	0	0	0	0	0	0	0	0	0	0	0	0	0	0	0	0	0	0	0	0	0	0	0	0	0	0	0	0	15	0	0	0	0	0	0	0	9	0	0	0	0
Hydrogenophilaceae	0	0	0	0	0	0	0	0	0	0	0	0	0	0	0	0	0	0	0	0	0	0	0	0	0	0	0	0	0	0	0	0	0	0	0	0	47	0	0	0	0	0	0	0	0	0	0	0	0
Hyphomicrobiaceae	141	188	19	481	330	206	66	268	0	293	124	407	316	395	93	18	0	65	24	352	18	124	54	0	0	4	0	277	72	344	175	344	368	282	143	205	297	189	449	262	91	455	115	134	230	366	75	419	334
Iamiaceae	0	0	0	17	0	0	0	0	0	0	0	0	0	0	20	0	0	25	0	0	0	5	0	0	0	0	0	0	0	47	21	0	0	0	0	40	0	0	0	17	31	0	0	0	0	0	0	0	27
Intrasporangiaceae	1364	1143	196	1965	1379	376	451	624	239	482	1992	1403	1973	610	1480	0	0	836	70	1056	185	569	0	162	0	291	176	957	470	1354	1931	1354	945	1396	333	1180	1391	161	1064	823	770	1226	1520	114	1438	1001	972	1710	2740
Jiangellaceae	0	0	0	26	0	0	0	0	0	0	0	0	0	28	0	0	0	0	0	0	0	0	0	0	0	0	0	0	0	0	0	0	0	33	79	0	0	0	0	0	0	0	0	0	0	0	0	0	0
Kineosporiaceae	71	0	0	267	152	85	64	58	0	15	145	234	149	0	124	43	0	51	0	108	77	58	0	0	0	0	0	231	37	245	232	174	278	246	96	213	298	151	601	164	163	445	140	0	139	99	240	120	142
Kofleriaceae	0	0	0	0	0	0	0	0	0	0	0	0	0	0	0	0	0	0	0	0	0	0	0	0	0	0	0	0	0	0	0	0	0	0	0	0	0	0	25	0	0	0	0	0	0	0	0	0	0
Ktedonobacteraceae	0	0	0	0	0	0	0	0	0	0	0	0	0	0	23	0	0	14	0	0	0	0	0	0	0	0	0	0	0	0	0	0	0	0	0	0	0	0	0	0	0	0	0	0	0	0	0	64	0
Lachnospiraceae	98	14	57	46	53	280	23	316	0	177	98	41	114	0	71	63	31	249	21	554	0	76	259	57	0	278	39	183	225	100	252	163	221	464	196	194	486	3018	877	317	216	154	72	0	1482	0	72	97	140
Lactobacillaceae	65	0	21	545	0	455	16	0	0	24	36	0	44	0	39	42	471	759	230	258	44	580	328	388	0	745	169	261	12	44	90	84	54	230	34	63	393	1150	208	439	139	920	37	23	259	0	49	38	187
Legionellaceae	30	40	0	0	0	0	0	0	0	22	78	0	27	2	0	0	0	31	0	35	0	14	0	13	0	0	0	22	0	37	0	22	0	0	0	17	31	42	54	28	0	12	11	0	19	0	0	9	0
Leptospiraceae	0	0	0	0	0	0	0	0	0	0	0	0	0	0	0	0	0	0	0	0	0	0	0	0	0	0	0	0	0	6	0	0	0	0	0	0	0	0	0	0	0	0	0	0	0	0	0	0	0
Leptotrichiaceae	107	0	36	76	31	0	0	0	0	52	0	0	17	0	0	0	10	190	29	40	35	40	2004	7	0	941	13	28	173	55	10	13	34	47	51	77	246	15	79	37	151	61	0	0	8	0	0	0	0
Leuconostocaceae	0	5	0	0	10	154	97	13	0	0	0	0	0	0	0	0	0	0	0	65	0	259	0	34	0	0	15	78	10	0	0	196	0	22	0	23	127	26	52	29	0	16	0	0	27	0	5	0	328
Listeriaceae	114	270	0	405	133	180	253	178	0	256	387	0	64	239	240	0	0	0	42	210	0	1109	141	28	0	22	0	79	22	0	162	1124	60	54	90	81	0	47	71	0	562	55	529	28	49	0	17	0	579
Marinilabiaceae	0	0	0	0	0	0	0	0	0	0	0	0	0	0	0	0	0	0	0	0	0	0	0	0	0	0	0	0	57	0	0	0	0	0	0	0	0	0	0	0	0	0	0	0	0	0	0	0	0
Methanobacteriaceae	0	0	0	0	0	0	0	0	0	0	0	0	0	0	0	0	0	10	0	7	0	0	0	0	0	11	0	0	26	34	0	0	0	0	0	0	0	607	0	0	0	0	0	0	687	0	0	61	0
Methanocorpusculaceae	0	0	0	0	0	0	0	0	0	0	0	0	0	0	0	0	0	0	0	0	0	0	0	0	0	0	0	0	0	0	0	0	0	0	0	0	0	0	0	0	0	0	0	0	16	0	0	0	0
Methanomicrobiaceae	0	0	0	0	0	0	0	0	0	0	0	0	0	0	0	0	0	0	0	0	0	0	0	0	0	10	0	0	22	0	0	0	0	0	0	0	0	0	0	0	0	0	0	0	0	0	0	0	0
Methanosarcinaceae	0	0	0	0	0	0	0	0	0	0	0	56	0	0	0	0	0	0	0	0	0	0	0	0	0	0	0	0	68	0	4	0	0	0	0	4	10	0	0	0	0	0	0	0	0	0	0	0	0
Methylobacteriaceae	341	179	23	497	356	609	69	134	0	102	281	93	395	0	387	74	63	200	24	229	15	194	19	22	0	109	44	840	214	608	345	1130	527	456	334	904	571	473	2369	82	187	314	226	31	174	103	65	246	175
Methylococcaceae	0	0	0	0	14	0	0	0	0	0	0	17	26	0	0	0	0	20	0	0	0	4	0	0	0	0	0	0	0	0	0	0	0	0	21	0	21	0	0	0	0	0	0	0	0	5	0	0	0
Methylocystaceae	0	0	0	0	0	61	0	0	0	0	34	17	0	0	0	0	0	0	0	20	0	0	0	0	0	0	0	0	0	0	0	0	0	0	0	0	0	0	28	0	0	0	0	0	0	0	0	0	0
Methylophilaceae	144	0	0	85	73	22	53	115	18	23	107	88	121	9	61	0	0	0	0	115	0	140	10	0	0	0	8	50	0	151	122	110	192	59	0	61	136	44	151	74	0	85	110	0	265	282	0	0	29
Microbacteriaceae	1017	912	78	3303	1639	1214	982	666	191	557	1629	712	1787	389	1177	105	64	534	0	1091	0	1045	79	168	109	0	68	2029	569	1566	1547	1429	1536	1323	916	2438	1837	1193	2763	721	1967	1650	823	259	1265	749	336	567	999
Micrococcaceae	571	488	105	762	588	735	460	313	38	274	699	310	717	539	698	242	3743	5110	1055	1083	539	1571	2225	3770	0	818	1092	2010	846	898	2105	1619	1117	4366	1750	1344	1805	1367	3827	787	1237	1427	1281	263	949	1045	422	1284	1975
Micromonosporaceae	91	62	21	37	80	45	236	29	14	34	107	633	154	91	61	0	26	0	0	151	0	195	0	0	0	0	0	94	122	110	17	125	131	243	142	283	150	0	144	126	88	198	164	166	0	101	129	135	248
Moraxellaceae	2057	116	797	2213	1305	3554	115	992	946	2313	3025	379	797	413	1180	304	449	2110	1717	2734	630	4550	2252	3884	409	2761	1080	2663	659	787	1893	4248	1512	4674	4475	1114	2576	1989	2738	10493	1294	1112	6069	126	1657	396	436	1113	7674
Mycobacteriaceae	60	0	0	177	90	454	81	157	10	103	141	144	155	40	124	0	0	35	0	172	24	88	0	0	0	0	0	158	55	93	80	161	52	0	0	211	107	282	0	167	105	370	200	58	140	98	65	309	166
Mycoplasmataceae	0	0	0	72	0	0	0	0	0	0	10	4	7	0	0	0	0	23	0	0	0	0	0	0	0	15	0	0	0	14	0	0	11	19	37	0	160	34	325	0	0	6	0	0	0	0	0	0	0
Myxococcaceae	0	0	0	0	0	0	0	0	0	0	0	0	105	0	0	0	0	0	0	0	0	0	0	0	0	0	0	0	0	0	0	76	0	0	0	0	27	0	0	25	0	209	0	47	0	0	0	0	0
Nakamurellaceae	108	94	0	127	155	0	60	193	0	63	165	0	123	0	0	0	0	0	0	187	0	0	0	45	0	0	0	86	0	209	0	166	145	100	0	160	0	186	268	242	0	268	125	0	154	163	90	254	197
Nannocystaceae	0	0	0	0	4	0	0	13	0	0	0	0	12	0	10	0	0	0	13	21	0	10	0	0	0	0	0	0	13	0	0	0	14	16	0	37	0	15	0	45	0	0	14	0	16	8	0	94	0
Natranaerobiaceae	0	0	0	0	0	0	0	0	0	0	0	0	0	0	0	0	0	0	0	0	0	0	0	0	0	0	0	0	13	0	0	0	0	0	0	0	0	0	0	0	0	0	0	0	0	0	0	0	0
Neisseriaceae	961	331	1039	587	178	76	34	35	114	784	295	86	218	95	533	319	0	940	97	503	104	402	1349	102	58	1159	196	1165	132	118	918	431	470	911	1093	690	1657	756	636	246	363	207	147	107	60	0	0	0	181
Nitrosomonadaceae	0	0	0	0	83	0	0	0	0	32	0	0	0	0	0	0	0	0	0	69	0	140	0	0	0	0	0	0	0	0	0	0	0	0	5	0	0	0	0	0	0	33	0	0	0	0	0	209	552
Nitrospiraceae	7	5	0	16	0	0	9	0	5	13	0	0	18	2	0	0	0	0	0	33	0	0	0	0	0	2	0	38	0	18	19	30	19	23	25	63	31	47	0	17	0	28	20	0	51	32	0	0	0
Nocardiaceae	2131	1132	802	4688	2085	4008	227	388	34	281	3795	199	934	1595	995	50	257	364	368	568	310	419	319	2062	187	60	45	3220	174	234	2068	232	1324	655	281	468	498	259	1008	405	474	252	1207	1291	1439	70	300	1129	634
Nocardioidaceae	1186	821	97	2349	1656	867	578	511	174	423	2079	830	2045	712	1350	68	61	521	0	1427	197	747	64	102	0	296	122	1574	444	2270	1808	1418	2003	1673	660	2259	1572	1291	2476	805	979	1396	1137	339	1401	737	584	1743	1796
Nocardiopsaceae	224	0	0	213	32	62	0	0	0	0	176	0	127	0	206	0	0	0	0	0	0	0	0	0	0	0	0	270	0	0	0	0	75	0	0	0	0	0	0	0	0	0	0	0	0	0	0	18	0
OD1_genera_incertae_sedis	0	0	0	3	0	0	0	0	0	6	0	0	3	0	0	0	0	4	0	0	0	0	0	0	0	0	0	0	0	35	0	0	0	0	0	19	11	0	0	0	0	0	0	6	0	4	30	0	0
Ohtaekwangia	15	15	0	102	21	44	22	252	0	49	74	329	115	39	25	0	0	0	0	199	0	104	0	0	0	0	0	0	12	136	20	90	73	58	86	0	49	95	77	61	11	82	76	51	119	65	0	53	269
OP11_genera_incertae_sedis	0	0	0	0	0	6	0	0	0	0	0	0	0	0	0	0	0	0	0	0	0	0	0	0	0	0	0	0	0	0	0	0	0	0	0	0	0	0	0	0	0	0	0	0	0	0	0	0	0
Opitutaceae	111	0	0	126	118	94	0	257	19	17	145	432	196	0	98	0	0	100	0	167	0	92	0	0	0	7	0	77	0	353	116	174	13	129	95	80	128	104	229	77	213	24	73	25	192	250	0	0	198
Oxalobacteraceae	912	536	0	1424	810	1168	694	833	55	619	1180	441	1391	385	1355	63	0	364	0	1210	118	718	54	143	121	227	180	1062	551	1008	850	1163	922	604	361	1239	818	507	1243	284	857	1516	965	255	1350	1410	100	1193	715
Paenibacillaceae 1	13	81	10	120	50	0	0	35	0	15	43	28	30	0	19	10	0	0	0	40	0	30	0	12	0	0	0	123	0	114	123	35	133	99	25	188	79	117	103	0	75	211	37	15	33	25	105	43	23
Paenibacillaceae 2	0	0	0	0	0	0	0	0	0	0	0	0	0	0	0	0	0	0	0	0	0	0	0	0	0	0	0	0	0	0	0	0	0	0	0	0	0	0	83	0	0	0	0	10	0	0	0	0	0
Parachlamydiaceae	49	0	0	41	26	0	12	0	0	52	36	0	55	35	0	0	0	23	0	20	0	12	3	0	0	0	0	16	0	22	57	0	31	53	8	51	35	33	21	0	12	22	30	0	20	0	0	34	19
Pasteurellaceae	1603	200	989	834	297	134	0	60	73	1046	183	85	321	0	1100	434	0	1245	541	491	343	760	1078	326	0	1114	0	810	0	265	798	401	891	658	1604	1213	2449	671	1122	61	671	381	270	32	106	0	22	0	193
Pasteuriaceae	81	72	0	83	67	115	64	254	28	119	203	100	274	138	25	0	0	0	0	151	0	54	0	0	0	0	17	57	0	106	141	63	48	111	0	21	80	202	179	101	59	37	0	0	97	223	0	131	40
Patulibacteraceae	0	0	0	29	0	43	0	0	0	0	18	0	46	0	41	0	0	0	0	0	14	0	0	0	0	27	0	50	20	28	12	0	0	0	0	48	42	58	57	0	0	0	0	0	0	0	0	0	0
Peptococcaceae 1	0	0	0	14	16	0	0	16	0	0	0	6	0	0	0	0	0	0	0	0	0	0	0	0	0	0	0	0	13	0	0	0	0	0	0	0	0	3	0	0	0	0	0	0	0	0	0	0	0
Peptococcaceae 2	0	0	0	0	0	0	0	0	0	0	0	0	0	0	0	0	0	0	0	0	0	0	0	0	0	10	0	0	5	0	44	0	0	0	0	0	0	0	0	0	0	0	0	0	0	0	0	0	0
Peptostreptococcaceae	219	194	214	94	57	0	81	203	0	111	0	27	110	37	252	25	0	148	30	264	192	81	72	24	0	380	0	245	996	129	303	85	179	371	357	224	713	1337	353	52	226	389	161	87	555	51	282	348	218
Phaselicystidaceae	0	0	0	0	0	0	0	0	0	0	0	0	0	0	0	0	0	0	0	0	69	0	0	0	0	0	0	29	0	0	0	0	0	0	0	0	0	0	0	0	0	0	0	0	0	0	0	0	0
Phyllobacteriaceae	112	100	0	259	112	109	0	150	0	36	86	146	220	83	47	0	0	0	0	0	0	0	0	0	0	0	0	66	0	81	116	0	84	0	0	108	74	256	244	50	18	163	0	38	160	156	37	144	47
Planctomycetaceae	227	238	58	965	682	512	216	601	0	220	768	869	703	531	346	56	0	294	27	772	87	373	15	67	0	27	15	624	102	771	460	710	873	795	335	671	487	916	830	841	387	821	371	102	543	522	189	587	805
Planococcaceae	313	308	49	276	68	1268	65	101	0	189	507	0	384	199	166	0	0	87	19	409	0	0	45	150	0	21	0	701	851	711	995	0	369	174	363	618	682	1286	559	107	145	651	660	215	528	0	88	482	571
Polyangiaceae	0	30	0	56	75	65	90	138	0	27	85	45	97	0	0	0	0	35	0	48	0	0	0	0	0	0	0	0	35	65	35	97	147	50	134	0	100	73	75	0	0	245	80	0	120	98	0	161	170
Porphyromonadaceae	2218	72	2438	745	348	220	0	146	0	1991	172	142	534	29	1233	35	0	490	68	409	185	176	489	103	0	665	34	661	291	126	592	477	912	1649	2554	1062	4441	1986	667	131	923	716	108	25	141	32	0	0	517
Prevotellaceae	184	67	191	56	23	211	26	180	0	220	19	43	166	6	15	53	0	840	205	7	13	57	370	81	0	1087	71	28	0	24	0	0	0	7	227	0	718	2513	82	0	73	98	0	0	3506	0	0	0	0
Prolixibacter	0	0	0	0	0	0	0	0	0	0	0	0	0	0	0	0	0	0	0	0	0	0	0	0	0	0	0	0	0	0	0	0	0	0	0	0	19	0	0	0	0	0	0	0	0	0	0	0	0
Promicromonosporaceae	0	53	0	0	0	0	0	0	0	0	11	0	0	15	0	0	0	0	0	0	0	0	0	34	0	0	0	46	0	0	0	0	33	0	0	0	0	76	0	0	88	0	0	0	22	0	0	144	0
Propionibacteriaceae	0	0	0	0	2	0	52	0	0	0	0	0	14	0	0	11073	7184	1042	6913	1521	0	569	160	6333	764	1032	1682	0	0	0	25	0	19	26	0	0	0	18	0	0	2	0	0	0	0	0	0	0	8
Pseudoalteromonadaceae	0	0	0	0	22	0	0	0	0	0	8	0	0	0	0	20	0	0	0	0	0	0	0	0	0	0	159	0	0	0	0	0	0	0	0	31	41	26	0	0	0	0	14	0	0	0	0	0	0
Pseudomonadaceae	866	1985	164	2564	528	2436	419	691	11	375	1528	201	3405	519	636	0	137	567	291	2532	476	10046	86	588	1253	498	274	2127	868	798	1371	7798	802	901	518	873	929	1179	1868	884	657	1749	10167	6436	5278	728	73	347	2194
Pseudonocardiaceae	390	154	48	645	241	188	228	154	34	67	532	164	504	89	498	0	0	329	32	262	26	159	38	94	0	26	34	538	247	464	399	323	358	313	213	524	586	387	1241	427	294	328	270	39	260	88	85	822	405
Psychromonadaceae	0	0	0	0	0	0	0	0	0	0	0	0	0	0	0	0	0	0	0	0	0	0	98	0	0	0	0	0	0	0	0	0	0	0	0	44	0	0	0	0	0	0	0	0	0	0	0	0	0
Puniceicoccaceae	0	0	0	0	0	0	0	0	0	0	0	0	0	0	0	0	0	0	0	0	0	8	0	0	0	0	0	0	0	0	0	0	0	0	0	0	0	0	0	0	0	0	0	0	3	0	0	0	0
Rhizobiaceae	261	0	77	500	251	204	77	178	39	15	448	137	313	0	293	0	0	205	95	260	31	373	0	0	322	129	83	333	117	225	372	338	197	408	72	206	267	214	442	232	69	312	144	55	233	105	0	78	62
Rhizobiales_incertae_sedis	0	0	0	0	0	0	0	0	0	0	104	0	0	0	0	0	0	0	0	0	0	0	0	0	0	0	0	0	0	0	0	0	0	0	0	22	0	0	0	0	0	0	0	0	0	0	0	0	0
Rhizomicrobium	0	0	0	0	0	0	0	0	0	0	0	0	0	0	0	0	0	0	0	0	0	0	0	0	0	0	0	0	0	0	0	0	0	0	0	0	0	0	0	0	0	0	0	0	0	0	0	0	0
Rhodobacteraceae	358	390	24	611	541	196	157	175	80	265	520	567	544	285	412	21	85	3338	802	729	147	770	346	1713	0	229	941	429	530	1181	1481	529	739	1387	705	1405	846	323	1572	446	277	540	322	203	462	723	185	405	1022
Rhodobiaceae	0	0	0	0	0	0	0	0	0	15	0	0	0	0	0	0	0	0	0	0	0	0	0	0	0	0	0	0	0	0	0	0	0	0	0	0	0	0	0	0	0	0	26	0	0	0	0	0	0
Rhodocyclaceae	0	84	0	0	0	0	0	499	0	0	0	138	0	0	0	0	0	0	0	92	35	0	0	189	0	0	0	0	0	0	43	10	100	74	0	10	130	72	0	49	0	0	0	0	99	161	13	0	57
Rhodospirillaceae	15	42	0	23	33	0	28	51	0	55	63	82	216	55	50	116	0	89	13	163	21	37	12	34	0	83	0	0	125	255	133	109	75	331	349	705	72	166	214	44	36	307	231	18	68	118	129	224	89
Rhodothermaceae	22	20	0	0	12	0	0	0	0	0	32	15	11	0	0	0	10	10	0	0	0	0	0	0	0	0	0	24	0	32	16	31	44	0	0	0	0	0	0	0	0	0	0	0	0	0	0	0	0
Rickettsiaceae	0	0	0	0	0	0	0	0	0	0	14	0	0	0	0	0	0	0	0	0	0	0	0	0	0	0	0	5	0	0	0	0	0	0	0	16	0	0	12	0	0	0	0	0	0	0	0	0	20
Rikenellaceae	0	0	0	4	0	0	0	0	0	0	0	0	0	0	0	0	0	0	0	0	0	0	0	0	0	0	0	0	0	0	0	0	28	0	0	0	0	36	0	0	0	0	0	0	14	0	0	0	0
Rubrobacteraceae	0	0	0	0	0	9	0	0	0	0	13	0	0	0	21	0	0	0	0	36	0	0	0	0	0	14	0	32	11	33	35	0	17	60	68	81	43	120	188	0	0	0	10	0	6	0	0	0	0
Ruminococcaceae	0	0	80	167	100	86	0	160	0	39	14	150	28	15	0	31	0	150	113	314	18	89	19	31	0	8	0	100	137	95	192	36	124	167	45	196	301	2743	219	107	69	0	47	0	1223	0	0	12	71
Sanguibacteraceae	0	81	0	302	159	98	67	89	0	50	124	0	93	0	0	0	0	52	0	0	0	67	0	0	0	0	0	83	30	96	0	137	0	63	60	103	0	47	208	0	71	73	103	0	96	0	53	115	355
Saprospiraceae	38	0	0	0	19	0	0	13	0	0	16	146	14	0	0	0	0	0	0	41	0	17	8	20	0	0	0	74	0	96	0	18	37	36	0	0	0	0	0	0	0	0	31	0	0	0	0	0	13
Shewanellaceae	0	0	0	61	0	69	0	0	0	0	52	0	0	0	0	0	0	0	0	33	0	62	0	0	1035	0	0	37	0	0	0	0	0	9	0	0	0	0	0	0	0	0	0	195	2771	0	0	0	147
Simkaniaceae	0	0	0	0	0	0	0	0	0	0	0	0	0	0	0	0	0	0	0	0	0	0	0	0	0	0	0	0	0	0	0	0	0	0	0	0	0	0	0	0	0	0	0	0	0	0	0	7	0
Sinobacteraceae	24	40	21	0	14	45	0	106	0	70	22	177	101	26	48	0	0	19	0	96	0	65	0	0	0	0	0	94	26	46	0	54	74	109	40	0	59	0	114	31	0	10	80	29	84	96	0	0	109
Solimonas	0	0	0	0	0	0	0	0	0	0	0	0	0	0	0	0	0	0	0	0	0	0	0	0	0	0	0	0	0	0	0	0	0	12	0	0	0	0	0	0	0	0	0	0	0	0	0	0	0
Solirubrobacteraceae	116	92	30	296	206	70	126	213	0	78	211	67	218	139	132	0	0	0	0	358	0	0	0	0	0	0	33	232	64	210	222	347	299	283	183	343	260	357	522	214	110	89	0	44	139	59	38	193	148
Spartobacteria_genera_incertae_sedis	207	548	27	972	1076	599	652	1745	114	1838	979	1484	1313	1460	482	13	0	76	22	1229	46	593	0	36	0	29	0	323	112	659	509	485	87	438	281	184	447	461	423	522	634	1343	977	319	1322	993	609	1477	1549
Sphaerobacteraceae	243	77	34	180	198	0	24	36	34	0	244	164	202	72	506	0	0	93	0	74	0	104	34	0	0	82	0	220	60	408	301	328	91	246	87	180	105	99	74	195	279	342	274	0	84	85	149	356	1038
Sphingobacteriaceae	629	313	80	1256	930	1140	490	1122	74	463	1128	267	1184	22	892	24	0	224	36	1197	77	742	35	94	0	165	41	1426	474	1674	973	1178	1189	869	858	1204	803	644	1866	525	1301	1268	572	103	1419	1989	177	628	1323
Sphingomonadaceae	2619	1801	58	4328	2712	2299	2145	2344	394	1317	3444	4555	4112	1310	2939	141	150	1114	117	2212	335	1828	173	223	0	667	109	2717	1081	5201	2693	3035	2241	2801	1323	3218	2483	1651	4672	2902	2580	6079	2493	880	4075	5872	1092	3458	5198
Spirochaetaceae	112	0	68	105	0	5	0	0	0	115	45	0	27	0	131	10	0	0	0	0	0	7	4	0	0	134	0	34	6	0	0	32	12	29	50	80	101	453	23	0	95	0	0	0	27	0	0	0	0
Sporichthyaceae	0	0	0	0	0	0	0	0	0	0	0	0	0	0	0	0	0	0	0	0	0	0	0	0	0	0	0	0	0	0	0	0	0	0	0	0	23	0	0	0	0	0	0	0	0	0	0	0	0
Sporolactobacillaceae	0	0	0	0	0	0	0	0	0	0	0	0	0	0	0	0	0	0	0	0	0	0	0	0	0	0	0	0	0	0	0	0	0	0	0	0	0	0	0	0	0	19	0	0	0	0	0	0	0
SR1_genera_incertae_sedis	390	109	293	139	35	8	49	0	0	447	0	17	112	0	78	0	0	0	10	7	0	35	33	0	0	63	0	67	7	0	0	24	0	32	705	38	389	97	0	0	84	53	0	0	15	0	0	0	31
Staphylococcaceae	533	703	0	657	180	82	452	0	5355	112	990	0	634	511	644	45972	14001	8130	9718	5415	635	7138	2167	3294	11138	4430	44627	2350	499	338	1647	827	468	2613	1157	510	1606	729	1313	278	1353	420	220	135	61	348	90	93	281
Streptococcaceae	178	0	36	464	24	127	149	404	13	61	48	0	170	0	132	654	94	2570	1525	938	1437	1419	8271	1173	0	8657	418	672	70	219	775	615	100	960	502	330	975	542	1390	77	249	205	94	0	309	0	39	0	366
Streptomycetaceae	318	89	0	305	95	56	66	93	0	21	332	0	0	150	229	0	0	104	0	0	14	0	0	0	0	0	15	302	0	0	58	0	87	84	0	147	103	271	174	0	0	151	133	0	0	0	0	126	76
Streptosporangiaceae	0	0	0	17	0	0	0	0	0	0	19	0	0	0	0	0	0	0	0	0	0	0	0	0	0	0	0	0	0	70	23	101	0	30	0	0	0	0	16	0	0	0	7	0	0	0	43	91	0
Subdivision3_genera_incertae_sedis	20	37	0	105	70	67	0	399	0	176	228	263	210	0	120	0	0	0	0	137	0	0	0	0	0	0	0	69	0	116	131	108	29	31	49	30	68	189	197	7	0	33	86	55	172	277	0	60	118
Subdivision5_genera_incertae_sedis	0	0	0	0	0	0	0	0	0	0	0	0	0	0	0	5	0	22	0	0	0	7	0	0	0	0	0	0	0	0	0	9	0	0	0	0	0	70	0	0	0	0	0	0	44	0	0	0	0
Succinivibrionaceae	0	0	0	0	0	0	0	0	0	0	0	0	0	0	0	0	0	0	0	11	0	0	0	0	0	0	0	0	0	0	0	0	0	0	0	3	0	183	0	0	0	39	0	0	125	0	0	0	31
Sutterellaceae	0	0	0	81	0	0	0	0	0	0	0	0	0	0	14	0	0	0	12	227	0	0	0	0	0	0	12	0	0	0	0	0	0	21	26	0	67	52	110	0	0	0	12	0	0	0	0	0	0
Synergistaceae	0	0	0	0	0	0	0	0	0	0	0	0	0	0	0	0	0	0	0	0	0	0	0	0	0	17	3	0	23	0	0	0	0	0	0	0	0	0	0	0	0	0	0	0	10	0	0	0	0
Syntrophaceae	0	0	0	0	0	0	0	0	0	0	0	0	0	0	0	0	0	0	0	0	0	0	0	0	0	0	0	0	0	12	0	0	0	0	0	0	0	0	0	0	0	0	0	0	0	0	0	0	0
Syntrophobacteraceae	0	0	0	0	0	0	0	0	0	0	0	0	0	0	0	0	0	0	0	0	0	0	0	0	0	0	0	0	0	0	0	0	0	0	0	0	0	0	0	0	0	0	0	0	0	0	0	61	0
Syntrophomonadaceae	0	0	0	0	0	0	0	0	0	0	0	0	0	0	0	0	0	0	0	0	0	0	0	0	0	0	0	0	14	0	0	0	0	0	0	0	5	0	0	0	0	0	0	0	0	0	0	0	0
Terriglobus	0	0	0	0	16	0	0	0	0	0	0	0	0	0	8	0	0	0	0	0	0	0	0	0	0	0	0	0	0	0	0	0	0	13	51	0	0	0	0	0	0	105	0	0	0	0	0	0	0
Thermaceae	0	0	0	0	0	0	0	0	0	0	0	0	11	0	0	0	0	10	0	0	0	0	0	0	0	0	0	0	0	0	0	0	0	0	0	0	0	0	0	0	0	0	10	0	0	0	0	0	0
Thermoactinomycetaceae 1	0	0	0	36	17	0	0	0	0	0	0	0	0	0	0	0	0	0	0	20	0	0	0	0	0	0	0	0	54	0	15	29	0	37	3	81	24	9	70	38	0	28	0	0	0	0	0	19	0
Thermoactinomycetaceae 2	0	0	0	0	0	0	0	0	0	0	0	0	0	0	0	0	0	0	0	0	0	0	0	0	0	0	0	0	0	13	0	0	0	0	0	31	0	0	86	0	0	0	0	0	0	0	0	0	0
Thermoanaerobacteraceae	0	0	0	0	0	0	0	0	0	0	0	0	0	0	0	0	0	0	0	0	0	0	0	0	0	0	0	0	7	0	0	0	0	0	0	0	0	0	0	0	0	0	0	0	0	0	0	0	0
Thermoleophilaceae	0	0	0	0	0	0	0	0	0	0	0	0	0	0	0	0	0	0	0	0	0	0	0	0	0	0	0	0	0	0	0	0	26	28	0	0	0	0	0	0	0	0	0	0	0	0	0	0	0
Thermomonosporaceae	0	0	0	0	0	0	0	0	0	0	0	0	0	0	0	0	0	0	0	0	0	0	0	0	0	0	0	91	0	0	0	0	0	15	0	93	0	17	0	0	0	0	0	0	0	0	0	46	0
Thermoplasmatales_incertae_sedis	0	0	0	0	0	0	0	0	0	0	0	0	0	0	0	0	0	0	0	0	0	0	0	0	0	0	0	0	0	0	0	0	0	0	0	0	0	0	4	0	0	0	0	0	0	0	0	0	0
Thiotrichaceae	0	0	0	0	0	0	0	0	0	0	0	0	0	0	0	0	0	0	0	0	0	0	0	0	0	0	0	0	0	0	0	0	0	0	0	0	14	0	0	0	0	0	0	0	0	0	0	0	0
Thiotrichales_incertae_sedis	0	0	0	10	0	0	0	0	0	0	0	0	0	0	0	0	0	0	0	0	0	0	0	0	0	0	0	0	0	0	0	0	23	0	0	0	0	0	0	0	0	0	0	0	0	0	0	0	0
TM7_genera_incertae_sedis	0	0	0	0	0	0	0	0	0	13	0	0	0	0	0	0	0	0	0	0	0	0	0	0	0	0	0	0	0	0	0	0	0	0	0	0	0	0	0	0	0	0	0	0	0	0	0	0	0
Trueperaceae	0	0	0	0	14	0	0	0	0	0	143	20	57	4	0	0	0	49	0	0	0	16	0	0	0	0	0	24	0	57	123	34	9	0	0	100	66	21	222	0	0	15	23	0	0	0	0	0	0
Veillonellaceae	16	0	41	51	10	77	114	75	0	8	9	93	33	0	0	94	82	831	380	127	303	99	1532	70	0	1031	62	130	0	50	0	21	64	91	18	158	196	505	425	0	0	247	34	49	807	0	0	0	17
Verrucomicrobiaceae	274	155	69	568	101	209	191	312	32	221	467	495	332	206	316	16	0	39	34	480	10	256	0	0	0	17	0	352	55	557	400	399	533	499	79	420	260	260	553	291	144	453	167	93	440	953	124	157	440
Vibrionaceae	0	0	0	54	0	0	0	0	0	0	0	0	0	0	0	0	0	0	0	0	0	16	0	91	0	0	0	0	0	0	0	61	0	21	0	0	0	0	0	0	0	0	0	0	0	0	0	0	123
Victivallaceae	0	0	0	0	0	0	0	0	0	0	0	0	0	0	0	0	0	0	0	0	13	0	0	0	0	0	0	0	0	0	0	0	0	0	0	0	0	13	0	0	0	0	0	0	18	0	0	0	0
Waddliaceae	0	0	0	0	0	0	0	0	0	0	0	0	0	0	0	0	0	0	0	0	0	0	0	0	0	0	0	0	3	0	0	0	0	0	0	0	0	0	0	0	0	0	0	0	0	0	0	0	0
WS3_genera_incertae_sedis	0	0	0	0	21	0	0	0	0	5	0	24	0	0	0	0	0	0	0	0	0	0	0	0	0	0	0	0	0	0	0	0	0	0	0	18	0	0	0	0	0	0	27	0	0	0	0	0	0
Xanthobacteraceae	0	0	0	0	0	0	0	0	0	0	0	0	0	0	0	0	0	0	0	9	0	11	0	0	0	21	0	0	0	0	29	0	0	0	0	0	0	0	0	0	0	0	0	0	0	0	0	0	0
Xanthomonadaceae	1209	478	396	1175	847	1038	487	640	131	673	2003	2134	1553	785	910	63	13	498	252	855	413	682	245	520	1168	263	50	758	312	1525	1110	749	1221	1527	692	714	1103	326	477	1023	970	1435	1724	1168	2517	2332	460	2070	3982
Xiphinematobacter	0	0	0	0	0	0	0	0	0	0	0	0	0	0	0	0	0	0	0	0	0	0	0	0	0	0	0	0	0	0	0	0	0	0	0	0	14	0	0	0	0	0	0	0	0	0	0	73	0
NA	4328	3553	1413	6731	3190	2689	1767	5396	380	4100	6033	6908	5602	3040	4688	900	929	2175	10673	6176	1022	2552	741	1318	31	1429	316	5863	1942	6219	6098	4597	4716	7650	7101	8349	7307	10111	9784	3987	4111	6910	4179	1633	5558	4778	1384	5799	7010
[truncated: 6 more columns]
